# Supplementary material for: The mechanism of action of Ophiocordyceps sinensis mycelia for prevention of acute lung injury based on non-targeted serum metabolomics
Source: PLoS One. 2023 Jun 16;18(6):e0287331. doi: 10.1371/journal.pone.0287331 (PMC10275419; doi:10.1371/journal.pone.0287331)
Supplement: S1 Table — (XLSX) [file pone.0287331.s001.xlsx]

## Sheet: sheet1
Metabolite.ID	Ion.Mode	RT	Molecular.Weight	Formula	Name	Delta.Mass.Da	Delta.Mass.ppm	Match	Level	Database	KEGG.ID	HMDB.ID	Super.Class	Sub.Class	Class	Final.Class	Super.Pathway	Sub.Pathway	Pathway	QC_06	QC_07	QC_08	QC_09	QC_10	QC_11	QC_12	QC_13	QC_14	NS.01	NS.06	NS.10	NS.05	NS.08	LPS.03	LPS.04	LPS.05	LPS.07	LPS.10	OS.01	OS.03	OS.06	OS.08	OS.10
0.575_132.08993	POS	0.575	132.08993	C5 H12 N2 O2	D-ornithine	5.11074813402956e-05	0.386914442532364	94.5380184969767	level1	BMDB	C00515	HMDB0003374	Organic acids and derivatives	Amino acids, peptides, and analogues	Carboxylic acids and derivatives	Amino acids, peptides, and analogues	Metabolism of other amino acids	D-Arginine and D-ornithine metabolism	map00472 D-Arginine and D-ornithine metabolism; map01100 Metabolic pathways;	1.08696e+07	1.02841e+07	1.06159e+07	1.07988e+07	1.05417e+07	1.08163e+07	1.06823e+07	1.0531e+07	1.04109e+07	6.15753e+06	1.31841e+07	1.29834e+07	1.04599e+07	1.26987e+07	6.25345e+06	5.7167e+06	1.5144e+07	1.31731e+07	1.39082e+07	1.16726e+07	8.50008e+06	1.25854e+07	1.186e+07	6.87389e+06
0.576_146.10555	POS	0.576	146.10555	C6 H14 N2 O2	L-lysine	2.06780678979612e-05	0.141528306524733	88.9722269425696	level1	BMDB	C00047	HMDB0000182	Organic acids and derivatives	Amino acids, peptides, and analogues	Carboxylic acids and derivatives	Amino acids	Amino acid metabolism	Lysine biosynthesis	map00310 Lysine degradation; map00780 Biotin metabolism; map00970 Aminoacyl-tRNA biosynthesis; map01100 Metabolic pathways; map01210 2-Oxocarboxylic acid metabolism; map01230 Biosynthesis of amino acids; map02010 ABC transporters; map04974 Protein digestion and absorption;	5.91897e+07	5.90546e+07	6.02126e+07	6.04677e+07	5.81593e+07	6.01814e+07	5.99504e+07	5.88387e+07	6.1152e+07	6.0094e+07	8.78654e+07	7.75298e+07	8.37863e+07	8.194e+07	4.9736e+07	4.79754e+07	4.42699e+07	5.55605e+07	5.7812e+07	5.12513e+07	5.85537e+07	7.22117e+07	4.84147e+07	3.67563e+07
0.604_192.02707	NEG	0.604	192.02707	C6 H8 O7	Citrate	6.73162136877181e-05	0.35055597823411	97.1402343370497	level1	BMDB	C00158	HMDB0000094	Organic acids and derivatives	Tricarboxylic acids and derivatives	Carboxylic acids and derivatives	Organic acids	Carbohydrate metabolism	Citrate cycle (TCA cycle)	map00020 Citrate cycle (TCA cycle); map00250 Alanine, aspartate and glutamate metabolism; map00630 Glyoxylate and dicarboxylate metabolism; map01100 Metabolic pathways; map01200 Carbon metabolism; map01210 2-Oxocarboxylic acid metabolism; map01230 Biosynthesis of amino acids; map04742 Taste transduction; map04922 Glucagon signaling pathway; map05230 Central carbon metabolism in cancer;	1.1741e+08	1.18374e+08	1.13366e+08	1.11652e+08	1.1926e+08	1.12878e+08	1.13309e+08	1.20145e+08	1.14557e+08	1.51546e+08	1.38391e+08	1.22203e+08	1.36466e+08	1.09194e+08	1.11755e+08	1.16754e+08	1.30695e+08	1.21203e+08	1.25209e+08	1.02289e+08	1.38042e+08	1.37809e+08	1.3682e+08	1.32128e+08
0.61_130.02667	NEG	0.61	130.02667	C5 H6 O4	Itaconate	6.62070535781822e-05	0.509180807691741	85.5611310949565	level1	BMDB	C00490	HMDB0002092	Lipids and lipid-like molecules	Fatty acids and conjugates	Fatty Acyls	Fatty acyls[FA]	Carbohydrate metabolism	C5-Branched dibasic acid metabolism	map01100 Metabolic pathways;	4.59021e+06	4.76161e+06	5.18617e+06	4.77862e+06	5.01176e+06	4.5883e+06	4.76487e+06	5.10741e+06	4.59578e+06	5.3619e+06	5.80188e+06	6.25458e+06	5.34387e+06	5.21204e+06	5.31335e+06	5.57826e+06	4.99253e+06	5.3621e+06	4.75102e+06	3.84889e+06	5.3959e+06	5.40292e+06	5.25532e+06	6.00113e+06
0.616_134.02161	NEG	0.616	134.02161	C4 H6 O5	(r)-malate	8.8388945925999e-05	0.659513067966603	94.1939113925394	level1	BMDB	C00497	HMDB0031518	Organic acids and derivatives	Beta hydroxy acids and derivatives	Hydroxy acids and derivatives	Organic acids	Carbohydrate metabolism	Butanoate metabolism	map00650 Butanoate metabolism; map01100 Metabolic pathways;	4.57636e+07	4.6197e+07	4.72397e+07	4.583e+07	4.75616e+07	4.47392e+07	4.3046e+07	4.53458e+07	4.40802e+07	7.6414e+07	7.68877e+07	6.12499e+07	8.74446e+07	4.96792e+07	4.80372e+07	3.54518e+07	2.71659e+07	4.47088e+07	2.90556e+07	4.34667e+07	3.60559e+07	3.18307e+07	2.5725e+07	3.00988e+07
0.617_118.02664	NEG	0.617	118.02664	C4 H6 O4	Succinate	3.48815727733154e-05	0.295539905729581	95.8011526946837	level1	BMDB	C00042	HMDB0000254	Organic acids and derivatives	Dicarboxylic acids and derivatives	Carboxylic acids and derivatives	Organic acids	Carbohydrate metabolism	Citrate cycle (TCA cycle)	map00020 Citrate cycle (TCA cycle); map00190 Oxidative phosphorylation; map00250 Alanine, aspartate and glutamate metabolism; map00310 Lysine degradation; map00350 Tyrosine metabolism; map00360 Phenylalanine metabolism; map00620 Pyruvate metabolism; map00630 Glyoxylate and dicarboxylate metabolism; map00640 Propanoate metabolism; map00650 Butanoate metabolism; map00760 Nicotinate and nicotinamide…	1.3593e+07	1.42882e+07	1.4524e+07	1.44032e+07	1.40606e+07	1.37372e+07	1.36124e+07	1.35011e+07	1.3593e+07	4.35681e+07	1.84292e+07	1.81366e+07	2.58891e+07	1.3318e+07	1.04436e+07	1.1749e+07	6.38658e+06	1.63552e+07	9.29986e+06	1.2052e+07	1.15543e+07	1.67272e+07	6.2036e+06	6.18564e+06
0.62_133.03759	NEG	0.62	133.03759	C4 H7 N O4	L-aspartate	8.09111845114785e-05	0.608183255722664	93.7768030762757	level1	BMDB	C00049	HMDB0000191	Organic acids and derivatives	Amino acids, peptides, and analogues	Carboxylic acids and derivatives	Amino acids	Amino acid metabolism	Arginine biosynthesis	map00220 Arginine biosynthesis; map00250 Alanine, aspartate and glutamate metabolism; map00260 Glycine, serine and threonine metabolism; map00270 Cysteine and methionine metabolism; map00340 Histidine metabolism; map00410 beta-Alanine metabolism; map00760 Nicotinate and nicotinamide metabolism; map00770 Pantothenate and CoA biosynthesis; map00970 Aminoacyl-tRNA biosynthesis; map01100 Metabolic pa…	3.77532e+06	4.13241e+06	3.94245e+06	4.16713e+06	4.10336e+06	3.99967e+06	4.13563e+06	4.0734e+06	4.2017e+06	8.49878e+06	4.60061e+06	3.72357e+06	4.09451e+06	4.26882e+06	4.85167e+06	2.55764e+06	4.5053e+06	3.42468e+06	3.79495e+06	5.99248e+06	6.62739e+06	6.23705e+06	3.6271e+06	1.62771e+06
0.659_216.04008	NEG	0.659	216.04008	C6 H12 O6	D-psicose	35.9766925488341	199800.153470544	64.4889407685643	level1	BMDB	C06468	NA	Carbohydrates	Ketoses [Fig]	Monosaccharides	Carbohydrates	NA	NA	NA	1.33655e+08	1.29348e+08	1.27122e+08	1.25291e+08	1.25741e+08	1.2621e+08	1.16705e+08	1.17072e+08	1.18781e+08	1.13375e+08	1.1676e+08	2.33721e+08	1.15762e+08	1.43938e+08	1.36283e+08	1.2893e+08	7.81883e+07	1.37347e+08	1.3544e+08	9.81039e+07	1.15725e+08	1.60884e+08	1.76913e+08	1.33694e+08
0.66_180.06341	NEG	0.66	180.06341	C6 H12 O6	D-allose	2.57552486857549e-05	0.143034344613555	82.9598038910937	level1	BMDB	C01487	HMDB0001151	Organic oxygen compounds	Carbohydrates and carbohydrate conjugates	Organooxygen compounds	Carbohydrates	Carbohydrate metabolism	Fructose and mannose metabolism	map00051 Fructose and mannose metabolism; map01100 Metabolic pathways; map02010 ABC transporters;	1.33655e+08	1.29348e+08	1.27122e+08	1.25291e+08	1.25741e+08	1.2621e+08	1.16705e+08	1.17072e+08	1.18781e+08	1.13375e+08	1.1676e+08	2.33721e+08	1.15762e+08	1.43938e+08	1.36283e+08	1.2893e+08	7.81883e+07	1.37347e+08	1.3544e+08	9.81039e+07	1.15725e+08	1.60884e+08	1.76913e+08	1.33694e+08
0.668_119.05831	NEG	0.668	119.05831	C4 H9 N O3	L-threonine	6.22122755515875e-05	0.522536482543337	86.8467186630886	level1	BMDB	C00188	HMDB0000167	Organic acids and derivatives	Amino acids, peptides, and analogues	Carboxylic acids and derivatives	Amino acids	Amino acid metabolism	Glycine, serine and threonine metabolism	map00260 Glycine, serine and threonine metabolism; map00290 Valine, leucine and isoleucine biosynthesis; map00860 Porphyrin and chlorophyll metabolism; map00970 Aminoacyl-tRNA biosynthesis; map01100 Metabolic pathways; map01230 Biosynthesis of amino acids; map02010 ABC transporters; map04974 Protein digestion and absorption; map04978 Mineral absorption;	3.66133e+06	3.44741e+06	3.5752e+06	3.41515e+06	3.68855e+06	3.72346e+06	3.53462e+06	3.82785e+06	3.71639e+06	3.19554e+06	3.69634e+06	5.64607e+06	4.88131e+06	5.14848e+06	4.9985e+06	2.72554e+06	3.47766e+06	3.8724e+06	4.87619e+06	3.50576e+06	4.27092e+06	5.12992e+06	3.65455e+06	2.17542e+06
0.668_174.11179	POS	0.668	174.11179	C6 H14 N4 O2	L-arginine	0.000110532184947942	0.634834996299614	95.2750227087548	level1	BMDB	C00062	HMDB0000517	Organic acids and derivatives	Amino acids, peptides, and analogues	Carboxylic acids and derivatives	Amino acids	Amino acid metabolism	Arginine biosynthesis	map00220 Arginine biosynthesis; map00330 Arginine and proline metabolism; map00472 D-Arginine and D-ornithine metabolism; map00970 Aminoacyl-tRNA biosynthesis; map01100 Metabolic pathways; map01230 Biosynthesis of amino acids; map02010 ABC transporters; map04150 mTOR signaling pathway; map04974 Protein digestion and absorption; map05014 Amyotrophic lateral sclerosis (ALS); map05132 Salmonella inf…	7.6106e+07	6.54682e+07	6.06583e+07	7.41282e+07	7.65758e+07	5.90218e+07	7.47912e+07	7.66469e+07	8.61196e+07	1.02679e+08	1.12357e+08	8.84103e+07	1.28288e+08	1.05972e+08	1.07758e+08	6.71003e+07	9.57732e+06	4.84054e+07	5.87731e+07	5.34979e+07	8.8714e+07	8.71651e+07	6.23407e+07	3.69114e+07
0.673_155.06960	POS	0.673	155.0696	C6 H9 N3 O2	L-histidine	0.000120867105493971	0.779438405580447	91.1051194642117	level1	BMDB	C00135	HMDB0000177	Organic acids and derivatives	Amino acids, peptides, and analogues	Carboxylic acids and derivatives	Amino acids	Amino acid metabolism	Histidine metabolism	map00340 Histidine metabolism; map00410 beta-Alanine metabolism; map00970 Aminoacyl-tRNA biosynthesis; map01100 Metabolic pathways; map01230 Biosynthesis of amino acids; map02010 ABC transporters; map04974 Protein digestion and absorption; map05230 Central carbon metabolism in cancer;	9.19469e+06	1.28094e+07	1.18117e+07	1.49917e+07	1.14527e+07	1.19857e+07	9.69914e+06	1.14578e+07	1.28507e+07	1.03565e+07	6.95245e+06	8.10068e+06	9.88029e+06	8.13628e+06	1.46662e+07	1.30877e+07	1.83087e+07	1.88108e+07	1.54897e+07	1.2582e+07	7.84154e+06	1.50587e+07	1.29821e+07	1.06497e+07
0.675_146.06923	POS	0.675	146.06923	C5 H10 N2 O3	L-glutamine	8.76338398541066e-05	0.599947658993655	87.0850878049367	level1	BMDB	C00064	HMDB0000641	Organic acids and derivatives	Amino acids, peptides, and analogues	Carboxylic acids and derivatives	Amino acids	Amino acid metabolism	Arginine biosynthesis	map00220 Arginine biosynthesis; map00230 Purine metabolism; map00240 Pyrimidine metabolism; map00250 Alanine, aspartate and glutamate metabolism; map00471 D-Glutamine and D-glutamate metabolism; map00630 Glyoxylate and dicarboxylate metabolism; map00910 Nitrogen metabolism; map00970 Aminoacyl-tRNA biosynthesis; map01100 Metabolic pathways; map01230 Biosynthesis of amino acids; map02010 ABC transp…	3.44766e+07	3.44335e+07	3.65407e+07	3.82019e+07	3.62071e+07	3.68932e+07	3.36403e+07	3.5309e+07	3.58598e+07	3.55063e+07	4.17559e+07	5.60964e+07	4.43297e+07	3.74632e+07	3.19584e+07	4.30468e+07	2.8885e+07	4.0619e+07	5.68826e+07	4.32006e+07	4.31241e+07	6.12533e+07	3.05963e+07	3.20285e+07
0.676_119.05833	POS	0.676	119.05833	C4 H9 N O3	L-allo-threonine	8.42227151309771e-05	0.707407676774288	90.6211027586671	level1	BMDB	C05519	HMDB0004041	Organic acids and derivatives	Amino acids, peptides, and analogues	Carboxylic acids and derivatives	Amino acids, peptides, and analogues	Amino acid metabolism	Glycine, serine and threonine metabolism	map00260 Glycine, serine and threonine metabolism; map01100 Metabolic pathways;	1.35049e+07	1.38815e+07	1.36171e+07	1.43393e+07	1.38247e+07	1.40053e+07	1.32354e+07	1.44762e+07	1.47344e+07	1.42876e+07	1.38387e+07	2.32153e+07	1.99959e+07	1.782e+07	1.82212e+07	1.02209e+07	1.34047e+07	1.61046e+07	1.7355e+07	1.46158e+07	1.69455e+07	2.03383e+07	1.55386e+07	8.47135e+06
0.678_129.04267	POS	0.678	129.04267	C5 H9 N O4	O-acetyl-l-serine	-18.0104917477015	-122476.062623005	82.6455468354669	level1	BMDB	C00979	HMDB0003011	Organic acids and derivatives	Amino acids, peptides, and analogues	Carboxylic acids and derivatives	Amino acids, peptides, and analogues	Amino acid metabolism	Cysteine and methionine metabolism	map00270 Cysteine and methionine metabolism; map00920 Sulfur metabolism; map01100 Metabolic pathways; map01200 Carbon metabolism; map01230 Biosynthesis of amino acids; map04122 Sulfur relay system;	2.90683e+07	2.93352e+07	2.97527e+07	2.71336e+07	2.94566e+07	2.95847e+07	2.94558e+07	2.93584e+07	2.84351e+07	3.29225e+07	3.02863e+07	4.45207e+07	3.25724e+07	2.59822e+07	2.32715e+07	2.64206e+07	2.1865e+07	2.66778e+07	4.22282e+07	3.68434e+07	2.78418e+07	4.48536e+07	2.37158e+07	2.07361e+07
0.678_147.05320	POS	0.678	147.0532	C5 H9 N O4	L-glutamic acid	4.52454742401187e-05	0.307681079121425	87.2657652796169	level1	BMDB	C00025	HMDB0000148	Organic acids and derivatives	Amino acids, peptides, and analogues	Carboxylic acids and derivatives	Amino acids	Amino acid metabolism	Arginine biosynthesis	map00220 Arginine biosynthesis; map00250 Alanine, aspartate and glutamate metabolism; map00330 Arginine and proline metabolism; map00340 Histidine metabolism; map00430 Taurine and hypotaurine metabolism; map00471 D-Glutamine and D-glutamate metabolism; map00480 Glutathione metabolism; map00524 Neomycin, kanamycin and gentamicin biosynthesis; map00630 Glyoxylate and dicarboxylate metabolism; map00…	1.75237e+07	1.79708e+07	1.82982e+07	1.82275e+07	1.89731e+07	1.8876e+07	1.84121e+07	1.94715e+07	1.9009e+07	2.73537e+07	1.99359e+07	1.84335e+07	2.28668e+07	1.87377e+07	2.3857e+07	1.7135e+07	1.69577e+07	1.67453e+07	1.51439e+07	2.34558e+07	2.50248e+07	2.27909e+07	1.48992e+07	1.02191e+07
0.693_131.06952	POS	0.693	131.06952	C4 H6 N2 O2	5,6-dihydrouracil	17.0265905997631	149299.838148044	83.8974203146343	level1	BMDB	C00429	HMDB0000076	Organoheterocyclic compounds	Pyrimidines and pyrimidine derivatives	Diazines	Organoheterocyclic compounds	Nucleotide metabolism	Pyrimidine metabolism	map00240 Pyrimidine metabolism; map00410 beta-Alanine metabolism; map00770 Pantothenate and CoA biosynthesis; map01100 Metabolic pathways;	3.03866e+08	3.074e+08	3.10118e+08	3.11871e+08	3.04691e+08	3.05116e+08	3.02885e+08	3.04142e+08	3.05694e+08	2.15809e+08	4.69868e+08	4.4288e+08	4.45167e+08	3.88217e+08	3.82112e+08	3.00273e+08	1.87328e+08	3.76844e+08	3.18731e+08	2.69952e+08	3.61385e+08	4.51672e+08	1.46893e+08	1.92763e+08
0.883_243.08557	POS	0.883	243.08557	C9 H13 N3 O5	Cytidine	4.8205546590907e-05	0.198306943636821	76.0762431290374	level1	BMDB	C00475	HMDB0000089	Nucleosides, nucleotides, and analogues	NA	Pyrimidine nucleosides	Nucleic acids and analogues	Nucleotide metabolism	Pyrimidine metabolism	map00240 Pyrimidine metabolism; map01100 Metabolic pathways; map02010 ABC transporters;	6.96055e+06	6.39355e+06	7.21015e+06	7.03469e+06	6.95012e+06	6.65992e+06	6.2533e+06	6.31135e+06	6.1748e+06	1.05567e+07	5.45391e+06	4.94042e+06	4.98531e+06	5.42718e+06	1.01249e+07	6.77095e+06	9.09815e+06	6.85966e+06	4.7185e+06	7.79423e+06	8.32828e+06	1.05055e+07	5.99713e+06	2.27036e+06
0.901_89.04775	POS	0.901	89.04775	C3 H7 N O2	Beta-alanine	6.81533593507311e-05	0.765358070728518	73.6660514614148	level1	BMDB	C00099	HMDB0000056	Organic acids and derivatives	Amino acids, peptides, and analogues	Carboxylic acids and derivatives	Amino acids, peptides, and analogues	Nucleotide metabolism	Pyrimidine metabolism	map00240 Pyrimidine metabolism; map00410 beta-Alanine metabolism; map00640 Propanoate metabolism; map00770 Pantothenate and CoA biosynthesis; map01100 Metabolic pathways; map04080 Neuroactive ligand-receptor interaction; map04974 Protein digestion and absorption;	6.99367e+06	7.23634e+06	6.659e+06	7.15709e+06	6.94317e+06	7.17827e+06	7.18951e+06	7.3213e+06	7.53598e+06	7.51142e+06	8.36813e+06	8.2499e+06	8.20784e+06	7.5716e+06	6.96203e+06	4.71873e+06	5.91605e+06	9.30098e+06	8.53869e+06	6.12374e+06	7.13863e+06	1.31453e+07	6.91158e+06	5.10056e+06
0.923_114.04303	POS	0.923	114.04303	C4 H8 N2 O3	3-ureidopropionate	-18.0104613214936	-136387.618708622	77.9413026652403	level1	BMDB	C02642	HMDB0000026	Organic acids and derivatives	Ureas	Organic carbonic acids and derivatives	Organic acids	Nucleotide metabolism	Pyrimidine metabolism	map00240 Pyrimidine metabolism; map00410 beta-Alanine metabolism; map00770 Pantothenate and CoA biosynthesis; map01100 Metabolic pathways;	8.09601e+06	8.89526e+06	9.10781e+06	9.31806e+06	9.2469e+06	9.00059e+06	8.78559e+06	9.31083e+06	8.27551e+06	4.88516e+06	5.16469e+06	5.50466e+06	4.03466e+06	3.60381e+06	7.50915e+06	1.11169e+07	8.30674e+06	1.96446e+07	1.12071e+07	7.13545e+06	1.10412e+07	2.38816e+07	8.22779e+06	8.3704e+06
0.949_138.04299	POS	0.949	138.04299	C6 H6 N2 O2	Urocanate	5.76211083966882e-05	0.417414419487575	82.2897186251952	level1	BMDB	C00785	HMDB0000301	Organoheterocyclic compounds	Imidazoles	Azoles	Imidazoles	Amino acid metabolism	Histidine metabolism	map00340 Histidine metabolism; map01100 Metabolic pathways;	2.75573e+07	2.78886e+07	2.84745e+07	2.78839e+07	2.7679e+07	2.72049e+07	2.70123e+07	2.69119e+07	2.67649e+07	1.23313e+07	1.95613e+07	4.01471e+07	1.83003e+07	2.00212e+07	3.38842e+07	2.67695e+07	1.68936e+07	3.25203e+07	3.56629e+07	1.7513e+07	3.52872e+07	3.68322e+07	4.05218e+07	3.05199e+07
0.966_203.11584	POS	0.966	203.11584	C9 H17 N O4	O-acetylcarnitine	8.01820255560415e-05	0.394760241061995	94.8273003489518	level1	BMDB	C02571	HMDB0000201	Lipids and lipid-like molecules	Fatty acid esters	Fatty Acyls	Fatty acyls[FA]	NA	NA	map04931 Insulin resistance;	6.03832e+07	6.10664e+07	6.0703e+07	5.99226e+07	6.0707e+07	5.90735e+07	5.76932e+07	5.79956e+07	5.76298e+07	1.90806e+07	6.86757e+07	3.91182e+07	1.62747e+08	2.30048e+07	5.71195e+06	1.3083e+07	2.34723e+07	2.31278e+07	6.89437e+07	4.74385e+07	1.40101e+07	5.32921e+07	4.89302e+06	2.17688e+07
1.018_113.04778	POS	1.018	113.04778	C5 H9 N O3	5-aminolevulinate	-18.010458359668	-137423.316059932	63.0266846532638	level1	BMDB	C00430	HMDB0001149	Organic acids and derivatives	Amino acids, peptides, and analogues	Carboxylic acids and derivatives	Amino acids, peptides, and analogues	Amino acid metabolism	Glycine, serine and threonine metabolism	map00260 Glycine, serine and threonine metabolism; map00860 Porphyrin and chlorophyll metabolism; map01100 Metabolic pathways; map02010 ABC transporters;	3.32297e+06	3.72272e+06	4.16142e+06	4.2758e+06	3.79398e+06	3.99962e+06	4.09087e+06	4.08126e+06	3.03745e+06	3.09138e+06	3.15207e+06	3.41072e+06	3.35074e+06	3.35494e+06	4.5741e+06	5.23714e+06	5.87964e+06	3.48606e+06	5.69758e+06	3.99355e+06	5.22288e+06	5.67036e+06	5.39659e+06	7.94668e+06
1.034_149.05106	POS	1.034	149.05106	C5 H11 N O2 S	L-methionine	1.155987777679e-05	0.0775565005178328	96.0930858670663	level1	BMDB	C00073	HMDB0000696	Organic acids and derivatives	Amino acids, peptides, and analogues	Carboxylic acids and derivatives	Amino acids	Amino acid metabolism	Cysteine and methionine metabolism	map00270 Cysteine and methionine metabolism; map00970 Aminoacyl-tRNA biosynthesis; map01100 Metabolic pathways; map01210 2-Oxocarboxylic acid metabolism; map01230 Biosynthesis of amino acids; map01523 Antifolate resistance; map04974 Protein digestion and absorption; map04978 Mineral absorption; map05230 Central carbon metabolism in cancer;	3.52336e+08	3.78039e+08	3.83561e+08	3.80971e+08	3.07812e+08	3.20326e+08	3.12231e+08	3.08057e+08	3.42063e+08	4.14608e+08	6.49986e+08	6.5806e+08	5.4221e+08	6.75818e+08	3.08423e+08	1.64103e+08	2.68841e+08	3.04347e+08	2.65449e+08	2.21741e+08	2.66091e+08	2.585e+08	2.08138e+08	9.64781e+07
1.204_129.04265	POS	1.204	129.04265	C5 H7 N O3	Pyroglutamate	5.76786153203557e-05	0.446973468022965	96.8748253971217	level1	BMDB	C01879	HMDB0000267	Organic acids and derivatives	Amino acids, peptides, and analogues	Carboxylic acids and derivatives	Amino acids, peptides, and analogues	Metabolism of other amino acids	Glutathione metabolism	map00480 Glutathione metabolism; map01100 Metabolic pathways;	1.69583e+08	2.51514e+08	1.73129e+08	1.75221e+08	2.49452e+08	2.58472e+08	1.65414e+08	1.62035e+08	2.54901e+08	1.80613e+08	2.80209e+08	1.8495e+08	2.23711e+08	2.54646e+08	2.1711e+08	2.98487e+08	9.15508e+07	2.06113e+08	3.40564e+08	1.38794e+08	3.54736e+08	3.84539e+08	2.51826e+08	2.55385e+08
1.216_289.12731	POS	1.216	289.12731	C11 H19 N3 O6	Ophthalmic acid	-7.07569540736586e-05	-0.244725881057774	94.7699005783398	level1	BMDB	C21016	HMDB0005765	Organic acids and derivatives	Amino acids, peptides, and analogues	Carboxylic acids and derivatives	Amino acids, peptides, and analogues	Amino acid metabolism	Cysteine and methionine metabolism	map00270 Cysteine and methionine metabolism; map01100 Metabolic pathways;	6.78756e+06	6.92621e+06	7.08389e+06	7.14935e+06	6.96799e+06	6.88579e+06	7.21878e+06	5.96288e+06	7.17457e+06	2.72165e+06	8.53569e+06	3.33515e+06	4.17136e+06	2.52303e+06	4.77249e+06	4.94316e+06	2.05817e+06	5.91938e+06	5.02168e+06	3.44851e+06	2.19461e+07	1.18843e+07	963033	9.0593e+06
1.233_244.06931	NEG	1.233	244.06931	C9 H12 N2 O6	Uridine	-0.000227728333584309	-0.933046939629661	94.0088080247956	level1	BMDB	C00299	HMDB0000296	Nucleosides, nucleotides, and analogues	NA	Pyrimidine nucleosides	Nucleic acids and analogues	Nucleotide metabolism	Pyrimidine metabolism	map00240 Pyrimidine metabolism; map01100 Metabolic pathways; map02010 ABC transporters;	2.33404e+06	2.4227e+06	2.45158e+06	2.36442e+06	2.36109e+06	2.38201e+06	1.27462e+06	2.75991e+06	2.65295e+06	6.85067e+06	834497	1.26445e+06	630713	1.41962e+06	6.61776e+06	5.77898e+06	3.99893e+06	2.7132e+06	522403	1.21386e+06	1.87333e+06	1.5871e+06	1.27784e+06	678051
1.298_135.06847	POS	1.298	135.06847	C8 H11 N O2	Octopamine	-18.0105045722139	-117654.982710015	96.306130136796	level1	BMDB	C04227	HMDB0004825	Benzenoids	1-hydroxy-2-unsubstituted benzenoids	Phenols	Phenols and derivatives	NA	NA	map04080 Neuroactive ligand-receptor interaction;	2.59776e+08	2.93517e+08	2.7658e+08	2.88318e+08	2.72743e+08	3.50608e+08	3.08982e+08	2.67167e+08	3.09507e+08	1.24042e+08	2.33339e+08	2.732e+08	1.73943e+08	2.04004e+08	9.98717e+07	6.76622e+07	2.44769e+09	8.60137e+07	9.37965e+07	7.04476e+07	9.32664e+07	9.70415e+07	5.70224e+07	4.73155e+07
1.313_181.07401	POS	1.313	181.07401	C9 H11 N O3	L-tyrosine	0.000121191313382951	0.669292029281898	94.8182843383764	level1	BMDB	C01536	HMDB0000158	Organic acids and derivatives	Amino acids, peptides, and analogues	Carboxylic acids and derivatives	Amino acids	NA	NA	NA	1.4749e+09	1.40216e+09	1.35474e+09	1.41702e+09	1.33638e+09	1.33049e+09	1.4567e+09	1.37473e+09	1.26258e+09	6.0317e+08	1.05591e+09	1.31965e+09	8.16841e+08	9.48371e+08	3.87045e+08	3.11444e+08	1.08327e+10	4.29314e+08	4.34605e+08	3.37891e+08	4.25439e+08	4.39909e+08	2.27795e+08	2.24013e+08
2.244_211.08452	POS	2.244	211.08452	C10 H13 N O4	3-methoxytyrosine	6.24549999486135e-05	0.295876828651912	96.7255865301751	level1	BMDB	NA	HMDB0001434	Organic acids and derivatives	Amino acids, peptides, and analogues	Carboxylic acids and derivatives	Amino acids, peptides, and analogues	NA	NA	NA	814857	666453	855472	728065	679538	935612	890513	852520	897337	1.11481e+06	1.13362e+06	1.7736e+06	1.01015e+06	1.1414e+06	417941	367413	3.40464e+06	493810	487731	338988	464413	423007	616365	364578
2.413_284.07564	POS	2.413	284.07564	C10 H12 N4 O6	Xanthosine	-4.43302342887364e-05	-0.156050787842082	91.2430385197358	level1	BMDB	C01762	HMDB0000299	Nucleosides, nucleotides, and analogues	NA	Purine nucleosides	Purines and derivatives	Nucleotide metabolism	Purine metabolism	map00230 Purine metabolism; map00232 Caffeine metabolism; map01100 Metabolic pathways; map02010 ABC transporters;	1.3782e+06	1.63237e+06	1.47188e+06	1.6724e+06	1.21198e+06	1.81156e+06	1.42146e+06	1.68104e+06	1.56693e+06	5.61768e+06	1.91731e+06	220560	1.2985e+06	2.44965e+06	5.0241e+06	1.11616e+06	1.29242e+06	1.31966e+06	390415	1.16303e+06	1.19606e+06	819060	386661	445365
2.478_165.07911	NEG	2.478	165.07911	C9 H11 N O2	L-phenylalanine	0.00013623691447151	0.82528324129866	96.7464305286084	level1	BMDB	C02057	HMDB0000159	Organic acids and derivatives	Amino acids, peptides, and analogues	Carboxylic acids and derivatives	Amino acids	NA	NA	NA	1.03355e+08	1.03939e+08	1.01127e+08	1.02653e+08	1.02942e+08	1.07165e+08	1.08e+08	1.04896e+08	1.05135e+08	9.76246e+07	1.09944e+08	1.22326e+08	9.84755e+07	1.35933e+08	1.40149e+08	1.19616e+08	1.2558e+08	1.41341e+08	1.16173e+08	1.21459e+08	1.38297e+08	1.35991e+08	8.53805e+07	8.69763e+07
3.029_219.11068	POS	3.029	219.11068	C9 H17 N O5	Pantothenic acid	4.85071535649695e-06	0.0221381975644092	94.9569118195218	level1	BMDB	C00864	HMDB0000210	Organic oxygen compounds	Alcohols and polyols	Organooxygen compounds	Alcohols	Metabolism of other amino acids	beta-Alanine metabolism	map00410 beta-Alanine metabolism; map00770 Pantothenate and CoA biosynthesis; map01100 Metabolic pathways; map04977 Vitamin digestion and absorption;	3.33017e+07	3.24871e+07	3.34999e+07	3.39503e+07	3.29715e+07	3.23523e+07	3.31707e+07	3.26614e+07	3.30335e+07	3.39754e+07	6.13845e+07	3.03135e+07	3.78099e+07	3.70966e+07	2.01959e+07	3.97449e+07	1.93253e+07	3.99707e+07	2.32086e+07	2.54759e+07	5.58784e+07	4.25544e+07	2.23816e+07	1.70492e+07
3.283_204.08987	POS	3.283	204.08987	C11 H12 N2 O2	L-tryptophan	-7.62646374141696e-06	-0.0373681626575275	92.2015718051472	level1	BMDB	C00078	HMDB0000929	Organoheterocyclic compounds	Indolyl carboxylic acids and derivatives	Indoles and derivatives	Amino acids	Amino acid metabolism	Glycine, serine and threonine metabolism	map00260 Glycine, serine and threonine metabolism; map00380 Tryptophan metabolism; map00400 Phenylalanine, tyrosine and tryptophan biosynthesis; map00970 Aminoacyl-tRNA biosynthesis; map01100 Metabolic pathways; map01210 2-Oxocarboxylic acid metabolism; map01230 Biosynthesis of amino acids; map04726 Serotonergic synapse; map04974 Protein digestion and absorption; map04978 Mineral absorption; map0…	1.40556e+09	1.43576e+09	1.45536e+09	1.45914e+09	1.46306e+09	1.45231e+09	1.43702e+09	1.43391e+09	1.43088e+09	1.83093e+09	2.06977e+09	2.30935e+09	1.57585e+09	2.50076e+09	1.62723e+09	1.1309e+09	9.41029e+08	1.52906e+09	1.09899e+09	1.22426e+09	1.70598e+09	1.37464e+09	7.83735e+08	1.17901e+09
3.373_128.04739	POS	3.373	128.04739	C6 H10 O4	Adipate	-18.0105179515287	-123310.802625019	65.292938095133	level1	BMDB	CC06104	HMDB0000448	Lipids and lipid-like molecules	Fatty acids and conjugates	Fatty Acyls	Fatty acyls[FA]	NA	NA	NA	3.31368e+06	3.46893e+06	3.54475e+06	3.37785e+06	3.50846e+06	3.45349e+06	3.14898e+06	3.52697e+06	3.55093e+06	6.19064e+06	6.84765e+06	8.62477e+06	6.89612e+06	5.02995e+06	3.9705e+06	2.88772e+06	1.89945e+06	3.75373e+06	2.66956e+06	4.57346e+06	2.96944e+06	3.78835e+06	3.38917e+06	1.84198e+06
3.426_297.08956	POS	3.426	297.08956	C11 H15 N5 O3 S	5'-methylthioadenosine	-5.17575756475708e-07	-0.00174215397054954	95.2697690453824	level1	BMDB	C00170	HMDB0001173	Nucleosides, nucleotides, and analogues	5'-deoxy-5'-thionucleosides	5'-deoxyribonucleosides	Nucleic acids and analogues	Amino acid metabolism	Cysteine and methionine metabolism	map00270 Cysteine and methionine metabolism; map01100 Metabolic pathways;	4.20371e+06	4.15037e+06	4.23625e+06	4.27883e+06	4.19741e+06	4.13583e+06	4.17335e+06	3.98244e+06	4.13342e+06	3.5461e+06	5.00055e+06	5.33056e+06	3.83479e+06	5.17487e+06	1.46974e+06	2.73521e+06	6.14189e+06	1.50676e+06	3.50176e+06	1.62674e+06	1.8264e+06	2.01979e+06	1.53623e+06	9.77782e+06
3.461_191.05837	POS	3.461	191.05837	C10 H9 N O3	5-hydroxyindoleacetate	0.000126111280025043	0.660067202538015	84.4564737310033	level1	BMDB	C05635	HMDB0000763	Organoheterocyclic compounds	Indolyl carboxylic acids and derivatives	Indoles and derivatives	Indole and derivatives	Amino acid metabolism	Tryptophan metabolism	map00380 Tryptophan metabolism; map01100 Metabolic pathways; map04726 Serotonergic synapse;	9.21882e+06	9.33041e+06	9.19515e+06	9.12699e+06	9.03125e+06	8.626e+06	8.53831e+06	8.21005e+06	8.26405e+06	1.82122e+07	1.25315e+07	6.63408e+06	1.16852e+07	7.07116e+06	1.46949e+07	6.13982e+06	8.83722e+06	5.75269e+06	4.82116e+06	7.90146e+06	8.86552e+06	4.31503e+06	9.09977e+06	7.02293e+06
3.466_205.03762	POS	3.466	205.03762	C10 H7 N O4	Xanthurenic acid	0.000109269998660011	0.532926877300189	78.9690938494133	level1	BMDB	C02470	HMDB0000881	Organoheterocyclic compounds	Quinoline carboxylic acids	Quinolines and derivatives	Organoheterocyclic compounds	Amino acid metabolism	Tryptophan metabolism	map00380 Tryptophan metabolism;	585004	614414	621899	620247	668721	701068	765427	779300	772864	2.93431e+06	949182	430259	1.06301e+06	2.80019e+06	1.00867e+06	491917	855794	376462	407494	573032	676256	272292	1.21128e+06	619137
3.761_189.04265	POS	3.761	189.04265	C10 H7 N O3	4-hydroxy-2-quinolinecarboxylic acid	5.55243322821752e-05	0.293713344691787	86.7588829523245	level1	BMDB	C01717	HMDB0000715	Organoheterocyclic compounds	Quinoline carboxylic acids	Quinolines and derivatives	Organoheterocyclic compounds	Amino acid metabolism	Tryptophan metabolism	map00380 Tryptophan metabolism; map01100 Metabolic pathways;	5.3337e+06	5.28499e+06	5.36197e+06	5.65775e+06	5.53566e+06	5.78753e+06	5.79507e+06	6.12652e+06	5.70814e+06	7.67281e+06	7.85209e+06	1.00973e+07	9.13784e+06	6.99813e+06	6.50975e+06	4.38309e+06	4.96174e+06	4.60391e+06	4.16073e+06	3.92973e+06	6.61617e+06	4.99648e+06	2.66006e+06	2.78894e+06
3.788_104.02628	POS	3.788	104.02628	C7 H6 O2	4-hydroxybenzaldehyde	-18.0105027125358	-147582.579645554	94.696902636588	level1	BMDB	C00633	HMDB0011718	Organic oxygen compounds	Carbonyl compounds	Organooxygen compounds	Organic oxygen compounds	Xenobiotics biodegradation and metabolism	Bisphenol degradation	map01100 Metabolic pathways;	3.11815e+07	3.13161e+07	3.20005e+07	3.19839e+07	3.22201e+07	3.21698e+07	3.23735e+07	3.21815e+07	3.12668e+07	1.31636e+08	3.02757e+07	7.72669e+07	7.05737e+07	4.76658e+07	1.36539e+07	1.71807e+07	1.5156e+07	2.93367e+07	1.31773e+07	1.17683e+07	1.68983e+07	9.78138e+06	1.90104e+07	6.4615e+06
3.789_179.05826	POS	3.789	179.05826	C9 H9 N O3	Hippurate	1.73990519840572e-05	0.0971697905985559	91.9608771269525	level1	BMDB	C01586	HMDB0000714	Benzenoids	Benzoic acids and derivatives	Benzene and substituted derivatives	Benzene and derivatives	Amino acid metabolism	Phenylalanine metabolism	map00360 Phenylalanine metabolism; map01100 Metabolic pathways;	3.62196e+07	3.62997e+07	3.73229e+07	3.76814e+07	3.70012e+07	3.6582e+07	3.62283e+07	3.6809e+07	3.52078e+07	1.5068e+08	3.43394e+07	8.95465e+07	8.1461e+07	5.37687e+07	1.57512e+07	1.95955e+07	1.75639e+07	3.31068e+07	1.52268e+07	1.36777e+07	1.91668e+07	1.12355e+07	2.14988e+07	7.45686e+06
4.305_152.04740	POS	4.305	152.0474	C8 H8 O3	Resorcinol monoacetate	5.16579652867222e-05	0.339749211752967	85.2108296476138	level1	BMDB	C12064	NA	NA	NA	NA	NA	NA	NA	NA	1.8345e+06	1.88958e+06	1.86071e+06	1.58127e+06	1.96614e+06	1.99318e+06	1.64036e+06	2.02885e+06	1.98103e+06	507231	382827	609635	712742	682286	588896	762572	791103	809501	869215	946263	553585	976174	1.2319e+06	801454
4.743_194.05796	POS	4.743	194.05796	C10 H10 O4	Ferulate	4.96194301149444e-05	0.255693934080536	87.5282234801142	level1	BMDB	C01494	HMDB0000954	Phenylpropanoids and polyketides	Hydroxycinnamic acids and derivatives	Cinnamic acids and derivatives	Polyketides[PK]	Biosynthesis of other secondary metabolites	Phenylpropanoid biosynthesis	map01100 Metabolic pathways;	1.75843e+06	1.9482e+06	1.90221e+06	1.90084e+06	1.95377e+06	1.90501e+06	2.09033e+06	2.00011e+06	1.94129e+06	1.91782e+06	7.30684e+06	4.33437e+06	3.20761e+06	4.63256e+06	1.52046e+06	581906	402083	1.49395e+06	757415	742547	1.06351e+06	1.30305e+06	373241	153411
4.865_246.10046	POS	4.865	246.10046	C13 H14 N2 O3	N-acetyl-d-tryptophan	2.10427478180009e-05	0.0855047135558977	94.9660244806686	level1	BMDB	NA	NA	NA	NA	NA	NA	NA	NA	NA	1.38391e+07	1.40002e+07	1.36789e+07	1.37493e+07	1.36757e+07	1.35893e+07	1.35691e+07	1.35606e+07	1.38174e+07	1.65486e+07	2.08878e+07	2.13875e+07	2.33055e+07	1.63447e+07	1.6446e+07	1.04636e+07	8.51929e+06	1.73835e+07	1.1172e+07	1.11106e+07	9.95706e+06	1.00951e+07	4.2452e+06	1.16185e+07
4.883_207.08961	POS	4.883	207.08961	C11 H13 N O3	N-acetyl-l-phenylalanine	6.31601401721582e-05	0.304989519022746	94.1464392826594	level1	BMDB	C03519	HMDB0000512	Organic acids and derivatives	Amino acids, peptides, and analogues	Carboxylic acids and derivatives	Amino acids, peptides, and analogues	Amino acid metabolism	Phenylalanine metabolism	map00360 Phenylalanine metabolism; map01100 Metabolic pathways;	1.77162e+07	1.76374e+07	1.74116e+07	1.76202e+07	1.73103e+07	1.77582e+07	1.72026e+07	1.74698e+07	1.71441e+07	1.86349e+07	1.88344e+07	1.85516e+07	1.52555e+07	1.75511e+07	2.13692e+07	1.47557e+07	3.92388e+07	2.04906e+07	2.19148e+07	1.68145e+07	1.44385e+07	2.05134e+07	1.28503e+07	9.05025e+06
5.164_175.06340	POS	5.164	175.0634	C10 H9 N O2	Indole-3-acetic acid	7.456706970288e-05	0.42594340205098	85.9885408280939	level1	BMDB	C00954	HMDB0000197	Organoheterocyclic compounds	Indolyl carboxylic acids and derivatives	Indoles and derivatives	Indole and derivatives	Amino acid metabolism	Tryptophan metabolism	map00380 Tryptophan metabolism; map01100 Metabolic pathways;	8.09837e+06	8.08564e+06	8.02239e+06	8.2385e+06	7.98053e+06	7.68243e+06	7.8103e+06	7.67986e+06	7.76357e+06	8.02263e+06	1.09248e+07	9.63492e+06	1.03384e+07	1.26139e+07	6.14566e+06	3.56225e+06	2.94517e+06	6.61917e+06	4.7942e+06	9.32071e+06	1.8269e+07	5.19233e+06	6.19424e+06	5.87507e+06
6.111_189.07904	POS	6.111	189.07904	C11 H11 N O2	Indole-3-methyl acetate	5.76592000243181e-05	0.304947702132682	90.7946171926245	level1	BMDB	NA	HMDB0029738	Organoheterocyclic compounds	Indolyl carboxylic acids and derivatives	Indoles and derivatives	Indole and derivatives	NA	NA	NA	7.46187e+06	7.41083e+06	7.61854e+06	7.41739e+06	7.28106e+06	6.99331e+06	6.86133e+06	6.77103e+06	6.78082e+06	4.56293e+06	6.65649e+06	4.9566e+06	8.0436e+06	5.06077e+06	1.64538e+06	1.12754e+06	1.35643e+06	2.26348e+06	3.32643e+06	1.74254e+06	2.05838e+06	2.33441e+06	1.00376e+06	2.15809e+06
7.217_776.68712	POS	7.217	776.68712	C15 H11 I4 N O4	L-thyroxine	0.000440612656348094	0.567297814996987	83.6916969395739	level1	BMDB	C01829	HMDB0000248	Organic acids and derivatives	Amino acids, peptides, and analogues	Carboxylic acids and derivatives	Amino acids, peptides, and analogues	Amino acid metabolism	Tyrosine metabolism	map00350 Tyrosine metabolism; map01100 Metabolic pathways; map04080 Neuroactive ligand-receptor interaction; map04918 Thyroid hormone synthesis; map04919 Thyroid hormone signaling pathway; map04976 Bile secretion; map05320 Autoimmune thyroid disease;	740961	741563	731017	777751	801151	723160	767598	711735	784348	1.04934e+06	1.11899e+06	1.00635e+06	1.22102e+06	1.66094e+06	861464	635119	434798	686812	739463	519598	731134	652248	655963	561183
8.355_425.31398	POS	8.355	425.31398	C24 H40 O5	Cholate	17.0264104224793	41702.0049063235	82.5300484533518	level1	BMDB	C00695	HMDB0000619	Lipids and lipid-like molecules	Bile acids, alcohols and derivatives	Steroids and steroid derivatives	Bile acids, alcohols and derivatives	Lipid metabolism	Primary bile acid biosynthesis	map00120 Primary bile acid biosynthesis; map01100 Metabolic pathways; map04976 Bile secretion;	4.69628e+06	4.45959e+06	4.67332e+06	4.93087e+06	4.7877e+06	4.25088e+06	3.96568e+06	3.97546e+06	3.95817e+06	2.49454e+06	4.40201e+06	554314	1.58817e+06	1.96774e+06	647472	2.72503e+06	1.59865e+06	978536	1.82946e+06	2.07532e+07	7.78635e+06	4.35938e+06	858817	8.33899e+06
8.709_300.20872	POS	8.709	300.20872	C20 H28 O2	Retinoate	-0.000206765350242222	-0.688738173826715	80.138906481414	level1	BMDB	C00777	HMDB0001852	Lipids and lipid-like molecules	Retinoids	Prenol lipids	Prenol lipids[PR]	Metabolism of cofactors and vitamins	Retinol metabolism	map00830 Retinol metabolism; map01100 Metabolic pathways; map04659 Th17 cell differentiation; map04672 Intestinal immune network for IgA production; map05200 Pathways in cancer; map05222 Small cell lung cancer; map05223 Non-small cell lung cancer; map05226 Gastric cancer;	2.34398e+08	2.2643e+08	2.26531e+08	2.30255e+08	2.34479e+08	2.16174e+08	2.17281e+08	2.12438e+08	2.12507e+08	3.77357e+08	2.25064e+08	9.24079e+07	2.27247e+08	2.31156e+08	2.6933e+08	2.59237e+08	4.30464e+08	1.58401e+08	1.84426e+08	2.61117e+08	2.02721e+08	9.56527e+07	2.32044e+08	1.4871e+08
8.937_409.31900	POS	8.937	409.319	C24 H40 O4	Ursodeoxycholate	17.0263356555259	43402.126547274	80.0012368084304	level1	BMDB	C07880	HMDB0000946	Lipids and lipid-like molecules	Bile acids, alcohols and derivatives	Steroids and steroid derivatives	Bile acids, alcohols and derivatives	Lipid metabolism	Secondary bile acid biosynthesis	NA	6.73528e+06	6.85308e+06	6.69803e+06	6.93556e+06	6.72365e+06	6.83287e+06	6.27725e+06	6.29035e+06	6.07963e+06	6.08215e+06	6.79356e+06	5.96396e+06	5.91852e+06	5.96149e+06	8.89214e+06	5.74564e+06	8.17596e+06	7.13739e+06	6.19402e+06	8.12421e+06	6.92734e+06	6.91123e+06	8.87385e+06	5.6516e+06
9.023_278.22458	POS	9.023	278.22458	C18 H30 O2	Gamma-linolenic acid	3.0166133910825e-06	0.0108423683845556	84.3928502393206	level1	BMDB	C06426	HMDB0003073	Lipids and lipid-like molecules	Lineolic acids and derivatives	Fatty Acyls	Fatty acyls[FA]	Lipid metabolism	Linoleic acid metabolism	map00591 Linoleic acid metabolism; map01040 Biosynthesis of unsaturated fatty acids; map01100 Metabolic pathways;	5.8401e+06	5.83743e+06	6.27899e+06	6.87503e+06	5.85899e+06	6.74703e+06	5.58632e+06	4.65503e+06	5.5268e+06	1.01632e+07	9.50727e+06	9.74389e+06	6.47436e+06	1.27392e+07	3.51641e+06	2.68442e+06	3.10246e+06	4.25221e+06	921890	3.8953e+06	3.94636e+06	3.34379e+06	2.97449e+06	2.87231e+06
9.74_356.29253	POS	9.74	356.29253	C21 H40 O4	1-oleoyl-rac-glycerol	-0.000130745082003614	-0.366959796899542	92.3575861890321	level1	BMDB	NA	HMDB0011567	Lipids and lipid-like molecules	Monoradylglycerols	Glycerolipids	Glycerolipids[GL]	NA	NA	NA	1.3291e+07	1.36205e+07	1.42621e+07	1.41703e+07	1.29041e+07	1.33561e+07	1.39311e+07	1.30805e+07	1.39686e+07	3.6393e+07	1.33035e+07	5.70132e+06	5.90045e+07	3.38706e+07	4.41575e+06	4.71028e+06	5.38502e+06	4.86002e+06	3.44576e+06	7.69154e+06	5.26755e+06	1.54435e+07	4.2071e+06	1.95415e+07
9.946_282.25585	POS	9.946	282.25585	C18 H34 O2	Oleate	-3.18369055207768e-05	-0.112794481007666	65.3540708565793	level1	BMDB	C00712	HMDB0000207	Lipids and lipid-like molecules	Fatty acids and conjugates	Fatty Acyls	Fatty acyls[FA]	Lipid metabolism	Fatty acid biosynthesis	map00061 Fatty acid biosynthesis; map01040 Biosynthesis of unsaturated fatty acids;	1.11504e+07	1.05383e+07	1.12001e+07	9.44177e+06	1.07511e+07	1.1113e+07	1.1076e+07	1.04502e+07	1.15631e+07	1.98293e+07	9.34121e+06	7.77412e+06	2.18563e+07	9.81964e+06	1.10705e+07	1.22071e+07	1.3539e+07	7.31467e+06	1.01877e+07	1.06926e+07	9.03377e+06	8.98767e+06	8.76227e+06	1.45693e+07
0.56_125.09543	POS	0.56	125.09543	C6 H11 N3	3-methylhistamine	0.000128890336284826	1.03033718289353	78.7564853887068	level2	mzCloud	NA	HMDB0001861	Organic nitrogen compounds	Amines	Organonitrogen compounds	Amines	NA	NA	NA	3.43048e+06	3.39773e+06	3.44849e+06	3.23e+06	3.26924e+06	3.49686e+06	3.33488e+06	3.46953e+06	3.4521e+06	7.06498e+06	2.57614e+06	2.24487e+06	3.66606e+06	2.52175e+06	3.17344e+06	2.83161e+06	4.52073e+06	3.2928e+06	3.40672e+06	5.5402e+06	4.62748e+06	3.98544e+06	6.82495e+06	1.55864e+06
0.604_260.02942	NEG	0.604	260.02942	C6 H13 O9 P	D-mannose 6-phosphate	-0.000294078011052079	-1.13094000453431	95.6970701510327	level2	mzCloud	NA	NA	NA	NA	NA	NA	NA	NA	NA	1.7725e+06	1.80069e+06	1.69742e+06	1.70224e+06	1.69504e+06	1.68744e+06	1.70508e+06	1.73907e+06	1.71207e+06	1.50579e+06	757478	1.38253e+06	967750	504402	2.32634e+06	1.64752e+06	5.39119e+06	1.72432e+06	638975	3.21541e+06	2.96385e+06	1.7157e+06	2.26592e+06	748632
0.608_174.01649	NEG	0.608	174.01649	C6 H6 O6	Trans-aconitic acid	4.81304392678794e-05	0.276585590658261	91.3142833068079	level2	mzCloud	C02341	HMDB0000958	Organic acids and derivatives	Tricarboxylic acids and derivatives	Carboxylic acids and derivatives	Organic acids	Carbohydrate metabolism	C5-Branched dibasic acid metabolism	map01100 Metabolic pathways;	8.95822e+06	9.10904e+06	9.74607e+06	8.84185e+06	9.53164e+06	8.8154e+06	8.28526e+06	9.44073e+06	8.43917e+06	1.03578e+07	1.04412e+07	1.20614e+07	9.06078e+06	9.02524e+06	1.0082e+07	1.08759e+07	9.75226e+06	9.97814e+06	9.22296e+06	7.31255e+06	1.04572e+07	9.86361e+06	1.09494e+07	1.10448e+07
0.61_112.01607	NEG	0.61	112.01607	C5 H4 O3	3-furoic acid	2.40300513780767e-05	0.214523299708475	83.6738414189352	level2	mzCloud	NA	HMDB0000444	Organoheterocyclic compounds	Furoic acid and derivatives	Furans	Organoheterocyclic compounds	NA	NA	NA	5.89606e+06	3.8415e+06	4.04075e+06	5.4359e+06	6.45073e+06	6.27e+06	6.22278e+06	6.9071e+06	7.15832e+06	6.08424e+06	7.23372e+06	6.6567e+06	7.18976e+06	7.02757e+06	6.02518e+06	3.25824e+06	4.18201e+06	3.93148e+06	6.06199e+06	5.10254e+06	8.24481e+06	7.46756e+06	3.43684e+06	4.74618e+06
0.614_88.01611	NEG	0.614	88.01611	C3 H4 O3	Pyruvic acid	6.40318560840569e-05	0.727502091411465	81.8545284171092	level2	mzCloud	C00022	HMDB0000243	Organic acids and derivatives	Alpha-keto acids and derivatives	Keto acids and derivatives	Organic acids	Carbohydrate metabolism	Glycolysis / Gluconeogenesis	map00010 Glycolysis / Gluconeogenesis; map00020 Citrate cycle (TCA cycle); map00030 Pentose phosphate pathway; map00040 Pentose and glucuronate interconversions; map00053 Ascorbate and aldarate metabolism; map00250 Alanine, aspartate and glutamate metabolism; map00260 Glycine, serine and threonine metabolism; map00270 Cysteine and methionine metabolism; map00290 Valine, leucine and isoleucine bio…	4.57636e+07	4.6197e+07	4.72397e+07	4.583e+07	4.75616e+07	4.47392e+07	4.3046e+07	4.53458e+07	4.40802e+07	7.6414e+07	7.68877e+07	6.12499e+07	8.74446e+07	4.96792e+07	4.80372e+07	3.54518e+07	2.71659e+07	4.47088e+07	2.90556e+07	4.34667e+07	3.60559e+07	3.18307e+07	2.5725e+07	3.00988e+07
0.654_125.01470	NEG	0.654	125.0147	C2 H7 N O3 S	Taurine	3.41787758202372e-05	0.273398134144073	92.2885920396848	level2	mzCloud	C00245	HMDB0000251	Organic acids and derivatives	Organosulfonic acids and derivatives	Organic sulfonic acids and derivatives	Organic acids	Lipid metabolism	Primary bile acid biosynthesis	map00120 Primary bile acid biosynthesis; map00430 Taurine and hypotaurine metabolism; map00920 Sulfur metabolism; map01100 Metabolic pathways; map02010 ABC transporters; map04080 Neuroactive ligand-receptor interaction;	2.57334e+07	2.57745e+07	2.56713e+07	2.60249e+07	2.62018e+07	2.60888e+07	2.80326e+07	2.80397e+07	2.81953e+07	3.69653e+07	3.27553e+07	2.75591e+07	2.98697e+07	2.42455e+07	2.54922e+07	2.40174e+07	2.63275e+07	2.43617e+07	2.7484e+07	3.69767e+07	3.4225e+07	3.2654e+07	2.85147e+07	1.38705e+07
0.664_103.09970	POS	0.664	103.0997	C5 H13 N O	Choline	-1.03264952429072e-05	-0.100160270511602	90.5302214747472	level2	mzCloud	C00114	HMDB0000097	Organic nitrogen compounds	Quaternary ammonium salts	Organonitrogen compounds	Organic nitrogen compounds	Amino acid metabolism	Glycine, serine and threonine metabolism	map00260 Glycine, serine and threonine metabolism; map00564 Glycerophospholipid metabolism; map01100 Metabolic pathways; map02010 ABC transporters; map04725 Cholinergic synapse; map04976 Bile secretion; map05231 Choline metabolism in cancer;	1.25933e+09	1.28421e+09	1.27938e+09	1.30206e+09	1.24445e+09	1.31313e+09	1.26745e+09	1.29441e+09	1.32099e+09	1.61232e+09	1.35868e+09	1.39299e+09	1.51753e+09	1.54618e+09	1.52409e+09	1.34443e+09	1.21175e+09	1.38921e+09	1.3234e+09	1.26606e+09	1.31392e+09	1.45036e+09	1.17933e+09	1.03165e+09
0.667_90.03170	NEG	0.667	90.0317	C3 H6 O3	L-(+)-lactic acid	4.14156689032552e-06	0.0460012102804923	98.3460550218776	level2	mzCloud	C00186	HMDB0000190	Organic acids and derivatives	Alpha hydroxy acids and derivatives	Hydroxy acids and derivatives	Organic acids	Carbohydrate metabolism	Glycolysis / Gluconeogenesis	map00010 Glycolysis / Gluconeogenesis; map00051 Fructose and mannose metabolism; map00620 Pyruvate metabolism; map00640 Propanoate metabolism; map01100 Metabolic pathways; map04024 cAMP signaling pathway; map04066 HIF-1 signaling pathway; map04922 Glucagon signaling pathway; map05230 Central carbon metabolism in cancer;	1.0063e+09	1.00106e+09	1.00573e+09	9.79201e+08	1.01408e+09	9.71092e+08	1.00982e+09	1.01246e+09	1.01362e+09	1.33872e+09	1.38195e+09	1.49477e+09	1.59496e+09	1.20719e+09	1.02966e+09	8.66189e+08	6.91474e+08	1.23229e+09	9.04753e+08	1.20787e+09	1.04306e+09	1.18492e+09	7.71347e+08	4.60037e+08
0.677_131.05837	POS	0.677	131.05837	C5 H9 N O3	N-acetyl-l-alanine	0.00013088477314227	0.998676390559904	65.0429502838163	level2	BMDB	NA	HMDB0000766	Organic acids and derivatives	Amino acids, peptides, and analogues	Carboxylic acids and derivatives	Amino acids, peptides, and analogues	NA	NA	NA	5.4564e+06	5.32989e+06	5.08486e+06	4.90468e+06	4.80394e+06	5.465e+06	4.94779e+06	6.03093e+06	5.05845e+06	9.51854e+06	1.01329e+07	9.16572e+06	9.36341e+06	6.07103e+06	3.5187e+06	4.10323e+06	3.89478e+06	4.16535e+06	5.93318e+06	4.51351e+06	4.25363e+06	4.97212e+06	3.79911e+06	4.00998e+06
0.678_161.10524	POS	0.678	161.10524	C7 H15 N O3	Dl-carnitine	5.09012232896566e-05	0.315950232657423	98.6248280904525	level2	mzCloud	NA	NA	NA	NA	NA	NA	NA	NA	NA	1.34804e+08	1.34619e+08	1.36633e+08	1.32759e+08	1.35518e+08	1.34794e+08	1.32062e+08	1.48487e+08	1.36306e+08	1.82245e+08	1.43169e+08	1.92912e+08	1.91555e+08	1.49955e+08	2.6248e+08	1.92989e+08	1.15961e+08	2.50054e+08	3.22746e+08	2.68219e+08	3.32297e+08	2.11462e+08	2.12659e+08	1.36418e+08
0.682_226.06880	NEG	0.682	226.0688	C6 H12 O6	D-(+)-galactose	46.0054160907062	255495.670560543	74.89555405864	level2	mzCloud	C00124	NA	Carbohydrates	Aldoses [Fig]	Monosaccharides	Carbohydrates	Carbohydrate metabolism	Galactose metabolism	map00052 Galactose metabolism; map01100 Metabolic pathways; map04973 Carbohydrate digestion and absorption; map04978 Mineral absorption;	2.19157e+07	2.11542e+07	2.04343e+07	2.09074e+07	2.04814e+07	2.10583e+07	1.76522e+07	1.79285e+07	1.76189e+07	1.78806e+07	1.98968e+07	3.84205e+07	1.94141e+07	2.15606e+07	2.20656e+07	2.0895e+07	1.28579e+07	2.21493e+07	2.14177e+07	1.55051e+07	1.77468e+07	2.70482e+07	2.87842e+07	2.0646e+07
0.689_129.04266	NEG	0.689	129.04266	C5 H7 N O3	4-oxoproline	6.99527564620439e-05	0.542090443034339	89.3931385894067	level2	mzCloud	C01877	NA	NA	NA	NA	NA	Amino acid metabolism	Arginine and proline metabolism	map00330 Arginine and proline metabolism; map01100 Metabolic pathways;	8.5467e+06	8.57184e+06	8.82126e+06	8.89929e+06	9.04968e+06	8.96628e+06	9.13014e+06	9.15976e+06	9.51809e+06	6.11445e+06	1.08633e+07	9.7331e+06	8.21111e+06	1.10905e+07	8.81638e+06	1.08946e+07	6.0891e+06	1.04425e+07	1.25106e+07	7.65234e+06	1.32806e+07	1.38985e+07	8.85083e+06	9.61989e+06
0.693_137.04773	POS	0.693	137.04773	C7 H7 N O2	Trigonelline	5.51486602375917e-05	0.4024049212465	89.3177219080152	level2	mzCloud	C01004	HMDB0000875	Alkaloids and derivatives	NA	NA	Alkaloids and derivatives	Metabolism of cofactors and vitamins	Nicotinate and nicotinamide metabolism	map00760 Nicotinate and nicotinamide metabolism;	2.10302e+07	2.10819e+07	2.03023e+07	2.34502e+07	2.06758e+07	2.14666e+07	2.45323e+07	2.10745e+07	2.1812e+07	2.28258e+07	3.02884e+07	3.0725e+07	2.77178e+07	2.93952e+07	2.06337e+07	2.20619e+07	1.58928e+07	2.1389e+07	2.46604e+07	1.57129e+07	1.81149e+07	1.91681e+07	1.84166e+07	1.77145e+07
0.702_104.04735	NEG	0.702	104.04735	C4 H8 O3	3-hydroxybutyric acid	2.31982201626124e-06	0.0222958311507547	86.2090562570915	level2	mzCloud	NA	HMDB0000357	NA	NA	NA	NA	NA	NA	NA	3.65895e+07	3.80233e+07	3.73915e+07	3.76608e+07	3.73839e+07	3.95307e+07	3.65048e+07	3.56499e+07	3.74163e+07	2.37179e+07	2.07577e+07	2.78638e+07	2.20883e+07	1.76367e+07	2.75653e+07	8.78855e+07	7.75852e+07	3.03541e+07	2.91341e+07	2.77566e+07	3.11914e+07	3.70125e+07	4.76304e+07	9.84741e+07
0.705_143.09471	POS	0.705	143.09471	C7 H13 N O2	Dl-stachydrine	8.18382311251753e-05	0.57191686320848	95.0790920377208	level2	mzCloud	NA	NA	NA	NA	NA	NA	NA	NA	NA	6.13103e+07	6.18245e+07	6.1192e+07	6.0817e+07	6.11992e+07	6.20627e+07	6.29928e+07	6.56906e+07	6.35448e+07	9.16478e+07	9.1448e+07	7.53327e+07	4.93738e+07	6.36139e+07	3.71203e+07	7.30266e+07	4.61469e+07	5.57438e+07	8.27224e+07	5.894e+07	7.6679e+07	8.00297e+07	4.75727e+07	5.92389e+07
0.707_174.10047	NEG	0.707	174.10047	C7 H14 N2 O3	N-acetylornithine	2.86689333393042e-05	0.164668928786961	67.7249843822799	level2	mzCloud	NA	NA	NA	NA	NA	NA	NA	NA	NA	1.10119e+06	1.16105e+06	1.29875e+06	1.186e+06	1.33735e+06	1.22535e+06	1.36767e+06	1.16867e+06	1.35731e+06	963359	1.62941e+06	1.89958e+06	1.88803e+06	1.69573e+06	935114	1.45327e+06	832856	1.6675e+06	1.17509e+06	1.26274e+06	1.63324e+06	1.40415e+06	1.61095e+06	873399
0.713_117.07896	NEG	0.713	117.07896	C5 H11 N O2	5-aminovaleric acid	-2.11073977567366e-05	-0.180283412176821	91.2493578283933	level2	mzCloud	C00431	HMDB0003355	Organic acids and derivatives	Amino acids, peptides, and analogues	Carboxylic acids and derivatives	Amino acids, peptides, and analogues	Amino acid metabolism	Lysine degradation	map00310 Lysine degradation; map00330 Arginine and proline metabolism; map01100 Metabolic pathways;	2.87568e+07	2.9598e+07	2.96403e+07	2.98323e+07	3.05305e+07	3.04149e+07	3.05897e+07	3.06444e+07	2.96015e+07	2.50735e+07	2.94711e+07	3.5518e+07	7.75825e+07	3.76299e+07	3.67533e+07	2.81918e+07	3.73693e+07	3.18171e+07	2.72032e+07	2.65432e+07	2.87427e+07	3.48013e+07	2.03992e+07	2.16726e+07
0.73_161.10517	POS	0.73	161.10517	C7 H15 N O3	L(-)-carnitine	-1.89656035445296e-05	-0.11772186334862	97.2231654099973	level2	mzCloud	C00318	HMDB0000062	Organic nitrogen compounds	Quaternary ammonium salts	Organonitrogen compounds	Organic nitrogen compounds	NA	NA	map04714 Thermogenesis; map04976 Bile secretion;	1.06479e+08	1.03539e+08	1.05088e+08	1.01131e+08	1.05724e+08	1.03382e+08	1.09498e+08	1.02068e+08	1.05561e+08	8.40489e+07	9.13784e+07	1.17942e+08	8.16367e+07	1.19667e+08	1.24841e+08	1.45177e+08	9.26002e+07	1.21819e+08	1.40951e+08	1.18397e+08	1.36219e+08	1.44615e+08	8.62148e+07	1.05911e+08
0.873_165.04603	POS	0.873	165.04603	C5 H11 N O3 S	Methionine sulfoxide	6.66430918272454e-05	0.403785044152984	90.413574145385	level2	mzCloud	C02989	HMDB0002005	Organic acids and derivatives	Amino acids, peptides, and analogues	Carboxylic acids and derivatives	Amino acids, peptides, and analogues	Amino acid metabolism	Cysteine and methionine metabolism	map00270 Cysteine and methionine metabolism;	3.31409e+07	3.37707e+07	3.35447e+07	3.39018e+07	3.47649e+07	3.58434e+07	3.58599e+07	3.57829e+07	3.57947e+07	5.12438e+07	4.99265e+07	5.45644e+07	4.2663e+07	4.87665e+07	3.86774e+07	3.17933e+07	4.58326e+07	4.19269e+07	3.93153e+07	4.19529e+07	4.38754e+07	4.672e+07	3.82633e+07	2.61202e+07
0.91_145.08520	POS	0.91	145.0852	C5 H11 N3 O2	4-guanidinobutyric acid	7.0679240792515e-05	0.487157039747658	83.9457297280369	level2	mzCloud	C01035	HMDB0003464	Organic acids and derivatives	Amino acids, peptides, and analogues	Carboxylic acids and derivatives	Amino acids, peptides, and analogues	Amino acid metabolism	Arginine and proline metabolism	map00330 Arginine and proline metabolism; map01100 Metabolic pathways;	1.2327e+07	1.16453e+07	1.2653e+07	1.16723e+07	1.25095e+07	1.1929e+07	1.12513e+07	1.10931e+07	1.12539e+07	2.23339e+07	1.19095e+07	3.15538e+07	1.47395e+07	1.92599e+07	1.44593e+07	7.01315e+06	1.37027e+07	1.10118e+07	6.18049e+06	9.41918e+06	7.54741e+06	5.40287e+06	6.25323e+06	9.70926e+06
0.935_117.07895	POS	0.935	117.07895	C5 H11 N O2	Betaine	-2.36779877695881e-05	-0.202239446114751	69.4736208335238	level2	mzCloud	C00719	HMDB0000043	Organic acids and derivatives	Amino acids, peptides, and analogues	Carboxylic acids and derivatives	Amino acids, peptides, and analogues	Amino acid metabolism	Glycine, serine and threonine metabolism	map00260 Glycine, serine and threonine metabolism; map01100 Metabolic pathways; map02010 ABC transporters;	6.50186e+08	6.58239e+08	6.59522e+08	6.68277e+08	6.44306e+08	6.80431e+08	6.7695e+08	6.6933e+08	6.59236e+08	6.10208e+08	6.0435e+08	7.99285e+08	1.29011e+09	7.42877e+08	7.06214e+08	5.87025e+08	7.4738e+08	6.35415e+08	6.73395e+08	5.85527e+08	6.25824e+08	8.24126e+08	5.46705e+08	5.20276e+08
0.947_112.02731	POS	0.947	112.02731	C4 H4 N2 O2	Uracil	2.90109187517373e-05	0.258962990347955	90.3250901912333	level2	mzCloud	C00106	HMDB0000300	Organoheterocyclic compounds	Pyrimidines and pyrimidine derivatives	Diazines	Organoheterocyclic compounds	Nucleotide metabolism	Pyrimidine metabolism	map00240 Pyrimidine metabolism; map00410 beta-Alanine metabolism; map00770 Pantothenate and CoA biosynthesis; map01100 Metabolic pathways;	2.80717e+07	3.02978e+07	2.92671e+07	3.02836e+07	2.9146e+07	3.00743e+07	3.16833e+07	3.14052e+07	3.10016e+07	4.72341e+07	2.6734e+07	2.15934e+07	2.38023e+07	2.13635e+07	2.7606e+07	2.93782e+07	2.6905e+07	3.67035e+07	2.45113e+07	3.60151e+07	4.0546e+07	4.41756e+07	2.09968e+07	2.21135e+07
0.973_111.04333	POS	0.973	111.04333	C4 H5 N3 O	Cytosine	6.42446787963991e-05	0.578555400442676	90.3372344123982	level2	mzCloud	C00380	HMDB0000630	Organoheterocyclic compounds	Pyrimidines and pyrimidine derivatives	Diazines	Organoheterocyclic compounds	Nucleotide metabolism	Pyrimidine metabolism	map00240 Pyrimidine metabolism; map01100 Metabolic pathways;	3.8448e+07	3.86072e+07	3.92319e+07	3.96597e+07	3.92846e+07	3.81559e+07	3.50457e+07	3.66295e+07	3.56312e+07	3.79233e+07	2.97702e+07	3.1491e+07	2.04089e+07	2.99012e+07	4.57257e+07	4.25061e+07	4.92377e+07	3.96226e+07	2.89184e+07	3.30563e+07	4.51998e+07	4.81609e+07	4.60156e+07	3.07255e+07
0.984_168.02834	POS	0.984	168.02834	C5 H4 N4 O3	Uric acid	-3.26066376032941e-06	-0.0194054393444443	96.2274902409645	level2	mzCloud	C00366	HMDB0000289	Organoheterocyclic compounds	Purines and purine derivatives	Imidazopyrimidines	Purines and derivatives	Nucleotide metabolism	Purine metabolism	map00230 Purine metabolism; map01100 Metabolic pathways; map04976 Bile secretion;	2.54397e+08	2.52211e+08	2.57513e+08	2.5932e+08	2.55079e+08	2.61674e+08	2.63028e+08	2.61586e+08	2.61236e+08	4.48611e+08	2.51588e+08	1.67457e+08	2.23443e+08	2.09514e+08	4.25702e+08	3.45824e+08	1.58806e+08	2.62407e+08	2.02462e+08	2.86204e+08	3.14651e+08	2.26453e+08	1.95572e+08	1.46307e+08
1.019_122.04800	POS	1.019	122.048	C6 H6 N2 O	Nicotinamide	-1.51004103514651e-05	-0.123725163580097	92.6579902828379	level2	mzCloud	C00153	HMDB0001406	Organoheterocyclic compounds	Pyridinecarboxylic acids and derivatives	Pyridines and derivatives	Pyridine and derivatives	Metabolism of cofactors and vitamins	Nicotinate and nicotinamide metabolism	map00760 Nicotinate and nicotinamide metabolism; map01100 Metabolic pathways; map04977 Vitamin digestion and absorption;	1.28161e+08	1.28988e+08	1.30571e+08	1.29166e+08	1.30592e+08	1.31477e+08	1.34515e+08	1.32586e+08	1.32656e+08	1.30912e+08	8.11603e+07	1.4336e+08	8.57666e+07	8.13373e+07	1.03749e+08	1.42354e+08	4.68633e+07	1.25046e+08	2.79916e+08	1.13344e+08	1.69308e+08	1.73214e+08	2.24841e+08	2.54386e+08
1.022_146.03684	POS	1.022	146.03684	C9 H6 O2	Coumarin	5.70921096709753e-05	0.390943362973691	77.4538550725964	level2	mzCloud	C05851	HMDB0001218	Phenylpropanoids and polyketides	NA	Coumarins and derivatives	Coumarins and derivatives	Biosynthesis of other secondary metabolites	Phenylpropanoid biosynthesis	NA	3.12415e+07	2.94163e+07	3.80175e+07	3.49848e+07	4.17399e+07	3.16745e+07	3.95875e+07	3.80452e+07	3.04047e+07	1.60486e+07	2.73379e+07	1.9166e+07	2.39657e+07	2.51351e+07	1.02214e+07	9.00908e+06	2.30995e+08	1.14432e+07	1.07364e+07	9.56569e+06	1.21007e+07	9.94806e+06	7.89518e+06	5.6804e+06
1.032_132.02454	POS	1.032	132.02454	C5 H10 O3 S	2-hydroxy-4-(methylthio)butyric acid	-18.0105291027014	-120042.132328932	86.0664830704619	level2	BMDB	NA	HMDB0037115	Lipids and lipid-like molecules	Fatty acids and conjugates	Fatty Acyls	Fatty acyls[FA]	NA	NA	NA	3.52336e+08	3.78039e+08	3.83561e+08	3.80971e+08	3.07812e+08	3.20326e+08	3.12231e+08	3.08057e+08	3.42063e+08	4.14608e+08	6.49986e+08	6.5806e+08	5.4221e+08	6.75818e+08	3.08423e+08	1.64103e+08	2.68841e+08	3.04347e+08	2.65449e+08	2.21741e+08	2.66091e+08	2.585e+08	2.08138e+08	9.64781e+07
1.04_228.14745	POS	1.04	228.14745	C11 H20 N2 O3	Prolylleucine	5.48961325534947e-05	0.240616962338277	79.7720553453317	level2	mzCloud	NA	NA	NA	NA	NA	NA	NA	NA	NA	1.91807e+07	1.8876e+07	1.91585e+07	1.95762e+07	1.92848e+07	1.96248e+07	1.94924e+07	1.79532e+07	1.95765e+07	1.90191e+07	2.14104e+07	1.69631e+07	2.02444e+07	1.14106e+07	1.66908e+07	2.16132e+07	6.61413e+06	2.07992e+07	2.31276e+07	1.90046e+07	1.89274e+07	1.72944e+07	1.46442e+07	1.73787e+07
1.083_118.06298	NEG	1.083	118.06298	C5 H10 O3	2-hydroxyvaleric acid	-1.40652043825185e-05	-0.119133048245006	89.8025147689697	level2	mzCloud	NA	NA	NA	NA	NA	NA	NA	NA	NA	2.00551e+07	2.1858e+07	1.99423e+07	2.46796e+07	2.0935e+07	2.13817e+07	1.93884e+07	2.03408e+07	2.00488e+07	2.0565e+07	2.1022e+07	1.99754e+07	2.55679e+07	1.20249e+07	1.99597e+07	1.82695e+07	4.37717e+07	2.01953e+07	3.26974e+07	2.44425e+07	1.93187e+07	2.53176e+07	3.16687e+07	2.42502e+07
1.179_182.05797	NEG	1.179	182.05797	C9 H10 O4	Dl-4-hydroxyphenyllactic acid	5.70092766167818e-05	0.313138149226584	90.2471500603642	level2	mzCloud	C03672	HMDB0000755	Phenylpropanoids and polyketides	NA	Phenylpropanoic acids	Phenylpropanoic acids	NA	NA	NA	6.43048e+06	6.36102e+06	6.06487e+06	5.08027e+06	6.39632e+06	6.67797e+06	7.74972e+06	6.60181e+06	6.70894e+06	2.10665e+06	3.83282e+06	3.42155e+06	3.29683e+06	2.20359e+06	1.81557e+06	1.62237e+06	7.22054e+07	2.01454e+06	2.6512e+06	1.41176e+06	2.08169e+06	2.09726e+06	2.34911e+06	2.57201e+06
1.241_131.09466	NEG	1.241	131.09466	C6 H13 N O2	Dl-β-leucine	3.4522911704471e-05	0.263343449349666	97.4071189507472	level2	mzCloud	C02486	NA	NA	NA	NA	NA	NA	NA	NA	1.21271e+08	1.22009e+08	1.21e+08	1.10743e+08	1.21997e+08	1.26039e+08	1.26853e+08	1.2721e+08	1.26765e+08	1.39407e+08	1.33797e+08	1.45784e+08	2.16456e+08	1.69163e+08	1.49829e+08	1.30356e+08	1.39773e+08	1.33669e+08	1.09485e+08	1.23316e+08	1.23912e+08	1.52618e+08	9.24244e+07	9.48075e+07
1.303_164.04730	POS	1.303	164.0473	C9 H8 O3	2-hydroxycinnamic acid	-3.95110883459893e-05	-0.240851740435691	93.4017596567179	level2	mzCloud	C01772	HMDB0002641	Phenylpropanoids and polyketides	Hydroxycinnamic acids and derivatives	Cinnamic acids and derivatives	Polyketides[PK]	Amino acid metabolism	Phenylalanine metabolism	map00360 Phenylalanine metabolism; map01100 Metabolic pathways;	1.4749e+09	1.40216e+09	1.35474e+09	1.41702e+09	1.33638e+09	1.33049e+09	1.4567e+09	1.37473e+09	1.26258e+09	6.0317e+08	1.05591e+09	1.31965e+09	8.16841e+08	9.48371e+08	3.87045e+08	3.11444e+08	1.08327e+10	4.29314e+08	4.34605e+08	3.37891e+08	4.25439e+08	4.39909e+08	2.27795e+08	2.24013e+08
1.306_120.05759	POS	1.306	120.05759	C8 H8 O	Acetophenone	7.27104735886996e-05	0.605630340273481	82.560946441736	level2	mzCloud	C07113	HMDB0033910	Organic oxygen compounds	Carbonyl compounds	Organooxygen compounds	Organic oxygen compounds	Xenobiotics biodegradation and metabolism	Ethylbenzene degradation	NA	9.63033e+06	1.00798e+07	9.58269e+06	9.76712e+06	1.0111e+07	1.37646e+07	9.43971e+06	1.23707e+07	1.0456e+07	7.14688e+06	9.65958e+06	1.37593e+07	1.0327e+07	7.63944e+06	5.05245e+06	6.05561e+06	9.97243e+07	5.4228e+06	8.11042e+06	8.25911e+06	4.87938e+06	8.35075e+06	6.73429e+06	3.01428e+06
1.306_145.07393	NEG	1.306	145.07393	C6 H11 N O3	N-isobutyrylglycine	3.40672741288017e-05	0.234827048281696	79.6810920125974	level2	mzCloud	NA	HMDB0000730	Organic acids and derivatives	Amino acids, peptides, and analogues	Carboxylic acids and derivatives	Amino acids, peptides, and analogues	NA	NA	NA	3.15101e+06	3.20753e+06	3.1591e+06	3.12676e+06	3.23363e+06	3.41667e+06	3.43132e+06	3.10031e+06	3.09697e+06	4.25704e+06	1.85786e+06	5.79558e+06	6.25578e+06	2.99394e+06	2.73035e+06	5.47934e+06	6.1749e+06	2.94853e+06	2.53922e+06	1.57203e+06	1.67918e+06	2.95298e+06	1.68572e+06	4.89332e+06
1.307_94.04192	POS	1.307	94.04192	C6 H8 O2	Sorbate	-18.0105062849154	-160732.849568062	69.41295490863	level2	BMDB	NA	NA	NA	NA	NA	NA	NA	NA	NA	2.00274e+07	1.91819e+07	2.20245e+07	1.82886e+07	1.83879e+07	2.15444e+07	1.93721e+07	1.997e+07	1.93351e+07	8.31022e+06	1.63276e+07	1.9793e+07	1.16766e+07	1.39781e+07	7.67146e+06	5.19412e+06	1.59752e+08	6.19713e+06	8.14155e+06	5.29099e+06	7.08707e+06	8.08168e+06	6.03514e+06	4.63285e+06
1.331_125.05899	POS	1.331	125.05899	C5 H7 N3 O	5-methylcytosine	7.49722739072922e-05	0.599495652012742	85.4595162724313	level2	mzCloud	C02376	HMDB0002894	Organoheterocyclic compounds	Pyrimidines and pyrimidine derivatives	Diazines	Organoheterocyclic compounds	Nucleotide metabolism	Pyrimidine metabolism	map00240 Pyrimidine metabolism; map01100 Metabolic pathways;	6.05809e+06	5.62323e+06	5.12224e+06	5.41962e+06	5.24478e+06	5.14935e+06	7.95294e+06	5.03547e+06	5.45695e+06	3.65645e+06	5.2485e+06	4.75846e+06	3.41569e+06	4.48301e+06	5.94265e+06	4.74873e+06	9.56466e+06	5.33385e+06	4.6212e+06	2.67299e+06	5.58974e+06	5.00911e+06	6.26935e+06	5.96975e+06
1.401_153.04259	POS	1.401	153.04259	C7 H7 N O3	3-hydroxyanthranilic acid	-7.88476947377603e-06	-0.0515200985179232	71.3142280961633	level2	mzCloud	C00632	HMDB0001476	Benzenoids	Benzoic acids and derivatives	Benzene and substituted derivatives	Benzene and derivatives	Amino acid metabolism	Tryptophan metabolism	map00380 Tryptophan metabolism; map01100 Metabolic pathways;	7.0251e+06	7.39394e+06	7.57339e+06	7.47647e+06	7.61977e+06	6.89323e+06	7.59429e+06	7.72156e+06	7.28688e+06	4.35179e+06	3.70426e+06	2.65288e+06	3.39018e+06	2.5138e+06	4.86996e+06	1.0094e+07	9.86369e+06	7.13983e+06	1.55118e+07	6.45096e+06	9.53126e+06	5.53837e+06	2.63363e+07	1.71042e+07
1.432_126.02945	POS	1.432	126.02945	C6 H6 O3	Phloroglucinol	-0.0022425515359572	-17.7935522703051	73.5245987985904	level2	mzCloud	C02183	HMDB0013675	Benzenoids	Benzenetriols and derivatives	Phenols	Phenols and derivatives	Xenobiotics biodegradation and metabolism	Aminobenzoate degradation	NA	2.37511e+07	2.34353e+07	2.43405e+07	2.38398e+07	2.08722e+07	2.41531e+07	2.34858e+07	2.41433e+07	2.38709e+07	1.51808e+07	2.62447e+06	1.32237e+07	9.59279e+06	3.11306e+06	5.24276e+06	5.4692e+07	4.03042e+07	1.88229e+07	1.58888e+07	1.27997e+07	1.32959e+07	1.68179e+07	3.12259e+07	5.73654e+07
1.447_86.03680	POS	1.447	86.0368	C4 H6 O2	Crotonic acid	1.89249388569124e-05	0.219963357307611	88.4172663263014	level2	mzCloud	C01771	HMDB0010720	Lipids and lipid-like molecules	Fatty acids and conjugates	Fatty Acyls	Fatty acyls[FA]	NA	NA	NA	2.97692e+07	2.99676e+07	3.52859e+07	2.90211e+07	2.97007e+07	3.72872e+07	2.95866e+07	3.19307e+07	3.13896e+07	2.3378e+07	1.64033e+07	2.47064e+07	1.75698e+07	1.69713e+07	2.20369e+07	6.35313e+07	5.54466e+07	2.40457e+07	3.26093e+07	2.15729e+07	2.09095e+07	2.92911e+07	4.37448e+07	7.55758e+07
1.623_131.09459	POS	1.623	131.09459	C6 H13 N O2	L-norleucine	-3.85389014638804e-05	-0.293977731035886	97.0310492523966	level2	BMDB	C01933	HMDB0001645	Organic acids and derivatives	Amino acids, peptides, and analogues	Carboxylic acids and derivatives	Amino acids, peptides, and analogues	NA	NA	NA	2.37631e+09	2.47787e+09	2.3982e+09	2.35033e+09	2.47561e+09	2.37489e+09	2.94484e+09	2.43471e+09	2.38186e+09	2.59436e+09	2.40972e+09	2.85064e+09	3.74703e+09	2.9965e+09	3.41235e+09	2.4788e+09	2.89126e+09	2.64566e+09	2.1519e+09	2.87811e+09	2.38084e+09	2.94251e+09	1.88278e+09	1.886e+09
1.825_180.04236	NEG	1.825	180.04236	C9 H8 O4	Monomethyl phthalate	9.78404746660999e-05	0.543430610945398	60.7403839049187	level2	mzCloud	NA	HMDB0002130	Benzenoids	Benzoic acids and derivatives	Benzene and substituted derivatives	Benzene and derivatives	NA	NA	NA	1.86277e+06	1.93418e+06	1.95496e+06	1.88779e+06	1.90798e+06	1.90794e+06	1.689e+06	1.79524e+06	1.74851e+06	1.16168e+06	3.11002e+06	4.11382e+06	2.36958e+06	3.18356e+06	904281	966612	9.16807e+06	1.9374e+06	410212	720258	905945	1.49928e+06	236406	713207
1.855_217.13147	POS	1.855	217.13147	C10 H19 N O4	Propionylcarnitine	6.31084905933221e-05	0.290646531440728	97.6979410250046	level2	mzCloud	C03017	HMDB0000824	Lipids and lipid-like molecules	Fatty acid esters	Fatty Acyls	Fatty acyls[FA]	NA	NA	NA	1.77958e+07	1.78608e+07	1.18686e+07	1.72924e+07	1.91733e+07	1.75909e+07	9.93881e+06	1.42303e+07	1.4992e+07	9.42118e+06	3.72879e+07	2.12605e+07	3.21238e+07	2.16078e+07	6.59218e+06	4.63092e+06	4.17063e+06	1.17179e+07	6.95271e+06	1.9642e+07	2.57353e+07	1.49663e+07	3.28426e+06	5.81716e+06
10.012_306.25582	NEG	10.012	306.25582	C20 H34 O2	8z,11z,14z-eicosatrienoic acid	-6.15714953369206e-05	-0.201045920389088	83.4676728898459	level2	mzCloud	C03242	HMDB0002925	Lipids and lipid-like molecules	Fatty acids and conjugates	Fatty Acyls	Fatty acyls[FA]	Lipid metabolism	Linoleic acid metabolism	map00591 Linoleic acid metabolism; map01040 Biosynthesis of unsaturated fatty acids; map01100 Metabolic pathways;	1.9152e+07	1.8827e+07	1.93642e+07	1.90913e+07	2.06045e+07	2.02283e+07	2.01566e+07	1.98046e+07	1.90529e+07	2.99476e+07	2.41093e+07	1.26833e+07	3.66849e+07	3.03269e+07	1.94529e+07	2.64013e+07	2.62996e+07	1.97348e+07	2.48456e+07	1.83845e+07	1.45556e+07	1.66892e+07	8.74667e+06	3.97947e+07
10.267_308.27153	NEG	10.267	308.27153	C20 H36 O2	11(z),14(z)-eicosadienoic acid	4.43673786776344e-06	0.0143923049332134	84.0315688143745	level2	mzCloud	C16525	HMDB0005060	Lipids and lipid-like molecules	Fatty acids and conjugates	Fatty Acyls	Fatty acyls[FA]	Lipid metabolism	Biosynthesis of unsaturated fatty acids	map01040 Biosynthesis of unsaturated fatty acids;	3.26185e+06	3.28395e+06	3.20154e+06	3.2695e+06	3.37101e+06	3.42037e+06	3.44553e+06	3.26484e+06	3.46803e+06	6.03298e+06	2.78574e+06	1.75512e+06	7.44151e+06	3.60233e+06	3.06188e+06	4.58562e+06	4.98148e+06	2.81262e+06	2.99825e+06	3.53779e+06	2.46659e+06	2.88237e+06	2.33715e+06	8.2038e+06
10.382_364.29772	POS	10.382	364.29772	C23 H40 O3	2-arachidonyl glycerol ether	-2.94243654366255e-05	-0.0807701003593995	71.4398015092278	level2	mzCloud	NA	NA	NA	NA	NA	NA	NA	NA	NA	3.82989e+06	3.91686e+06	4.09627e+06	3.68209e+06	3.71963e+06	3.31345e+06	3.53853e+06	3.44497e+06	3.62503e+06	5.55588e+06	4.31829e+06	4.42582e+06	2.13397e+06	5.67055e+06	4.22155e+06	6.14008e+06	6.52783e+06	4.85582e+06	3.2539e+06	3.57385e+06	4.12558e+06	1.60775e+06	4.53307e+06	7.16193e+06
10.627_310.28719	NEG	10.627	310.28719	C20 H38 O2	11(z)-eicosenoic acid	1.29851066503761e-05	0.0418486726744349	81.475104822338	level2	mzCloud	C16526	HMDB0002231	Lipids and lipid-like molecules	Fatty acids and conjugates	Fatty Acyls	Fatty acyls[FA]	Lipid metabolism	Biosynthesis of unsaturated fatty acids	map01040 Biosynthesis of unsaturated fatty acids;	2.31832e+06	2.36549e+06	2.2938e+06	2.29893e+06	2.32766e+06	2.42006e+06	2.42883e+06	2.35167e+06	2.39608e+06	3.89812e+06	2.28561e+06	1.64865e+06	6.65652e+06	2.87538e+06	2.43058e+06	3.33292e+06	3.75438e+06	2.21413e+06	2.28363e+06	2.52935e+06	1.55769e+06	1.33806e+06	1.99064e+06	5.41508e+06
11.147_430.38125	POS	11.147	430.38125	C29 H50 O2	D-α-tocopherol	0.000165455958267557	0.38444059376474	88.6725065039076	level2	mzCloud	C02477	HMDB0001893	Lipids and lipid-like molecules	Quinone and hydroquinone lipids	Prenol lipids	Quinone	Metabolism of cofactors and vitamins	Ubiquinone and other terpenoid-quinone biosynthesis	map00130 Ubiquinone and other terpenoid-quinone biosynthesis; map01100 Metabolic pathways; map04216 Ferroptosis; map04977 Vitamin digestion and absorption;	731773	619685	623048	874904	679440	744049	889839	864454	735384	525601	851806	599288	460460	1.06957e+06	1.04764e+06	1.0545e+06	493772	993423	585310	782452	1.42877e+06	1.02848e+06	636077	976552
11.239_702.56793	POS	11.239	702.56793	C39 H79 N2 O6 P	Palmitoyl sphingomyelin	0.000353763039356636	0.503528845070179	93.1243082112797	level2	mzCloud	NA	NA	NA	NA	NA	NA	NA	NA	NA	1.67509e+07	1.72357e+07	1.73514e+07	1.64352e+07	1.62558e+07	1.56801e+07	1.52227e+07	1.57889e+07	1.52832e+07	1.26906e+07	1.97683e+07	1.44443e+07	1.57071e+07	1.61549e+07	1.72868e+07	1.72006e+07	1.13764e+07	1.80308e+07	1.226e+07	1.86718e+07	1.89276e+07	1.9383e+07	9.4521e+06	1.48663e+07
11.845_733.56269	POS	11.845	733.56269	C40 H80 N O8 P	Dl-dipalmitoylphosphatidylcholine	0.000531034400637509	0.723911937434508	92.8665388111446	level2	mzCloud	NA	NA	NA	NA	NA	NA	NA	NA	NA	5.19903e+06	4.98237e+06	5.27591e+06	5.22149e+06	5.28821e+06	5.04701e+06	4.73379e+06	4.71065e+06	4.6455e+06	4.19477e+06	6.46817e+06	4.56244e+06	6.86453e+06	5.79504e+06	5.09711e+06	5.1899e+06	4.17019e+06	6.03903e+06	4.27835e+06	4.386e+06	4.07443e+06	4.29406e+06	2.27209e+06	5.31851e+06
2.029_132.07863	NEG	2.029	132.07863	C6 H12 O3	2-hydroxycaproic acid	-1.46707258750212e-05	-0.11107568493077	85.8693612050337	level2	mzCloud	NA	HMDB0001624	Lipids and lipid-like molecules	Fatty acids and conjugates	Fatty Acyls	Fatty acyls[FA]	NA	NA	NA	6.55382e+06	6.75537e+06	6.63467e+06	6.70483e+06	6.77352e+06	6.78468e+06	6.7251e+06	6.32242e+06	6.62533e+06	9.63127e+06	6.69983e+06	5.00292e+06	7.22633e+06	3.97206e+06	6.21552e+06	9.36556e+06	7.05919e+06	8.52834e+06	8.48071e+06	7.79007e+06	7.87654e+06	1.02662e+07	1.24895e+07	6.87213e+06
2.305_150.06813	POS	2.305	150.06813	C9 H10 O2	4'-methoxyacetophenone	5.2739916839073e-05	0.351439939737537	62.7751090380841	level2	mzCloud	NA	HMDB0032570	Organic oxygen compounds	Carbonyl compounds	Organooxygen compounds	Organic oxygen compounds	NA	NA	NA	961926	1.01495e+06	1.00515e+06	1.01198e+06	1.0408e+06	970092	985029	1.0337e+06	1.0321e+06	2.04239e+06	1.64292e+06	1.62017e+06	1.33926e+06	1.41874e+06	725101	852186	2.60974e+06	792226	912452	913006	977798	894659	938465	648909
2.371_191.06167	NEG	2.371	191.06167	C7 H13 N O3 S	N-acetyl-l-methionine	6.02323527800763e-05	0.315250936727536	83.3010616917338	level2	mzCloud	C02712	HMDB0011745	Organic acids and derivatives	Amino acids, peptides, and analogues	Carboxylic acids and derivatives	Amino acids, peptides, and analogues	NA	NA	NA	1.65347e+06	1.71875e+06	1.63388e+06	1.64683e+06	1.69495e+06	1.69339e+06	1.74171e+06	1.6543e+06	1.65474e+06	3.88669e+06	3.42962e+06	3.64954e+06	3.77507e+06	3.62212e+06	2.1471e+06	1.23398e+06	1.31915e+06	1.11857e+06	647879	1.50697e+06	1.36655e+06	1.17548e+06	1.33153e+06	371386
2.415_100.05252	POS	2.415	100.05252	C5 H8 O2	5-valerolactone	9.31243359332257e-05	0.930755369504256	76.3661902836703	level2	BMDB	C02240	NA	NA	NA	NA	NA	NA	NA	NA	4.2119e+06	5.0455e+06	5.16681e+06	4.92648e+06	5.08831e+06	5.28812e+06	4.61612e+06	4.88388e+06	4.80523e+06	4.04359e+06	3.74469e+06	5.60994e+06	4.45839e+06	3.65239e+06	4.32173e+06	6.42307e+06	5.85486e+06	4.70501e+06	6.11841e+06	4.33232e+06	3.98023e+06	4.51984e+06	5.70189e+06	1.08906e+07
2.476_174.10919	NEG	2.476	174.10919	C6 H14 N4 O2	Dl-arginine	-0.00248757345008244	-14.2872293880469	60.4736874909088	level2	mzCloud	C02385	NA	NA	NA	NA	NA	NA	NA	NA	4.72842e+07	4.75055e+07	4.63504e+07	4.68579e+07	4.72342e+07	4.876e+07	4.93792e+07	4.7979e+07	4.83642e+07	5.42328e+07	4.84391e+07	6.82894e+07	5.1277e+07	4.90145e+07	5.30878e+07	5.09088e+07	4.91535e+07	5.13849e+07	6.3164e+07	5.74582e+07	5.41915e+07	6.73216e+07	5.54176e+07	4.66539e+07
2.543_297.10734	POS	2.543	297.10734	C11 H15 N5 O5	7-methylguanosine	1.74760296545173e-05	0.0588205963612383	91.1146188217029	level2	mzCloud	C20674	HMDB0001107	Nucleosides, nucleotides, and analogues	NA	Purine nucleosides	Purines and derivatives	NA	NA	NA	3.5072e+06	2.3048e+06	3.53251e+06	2.34221e+06	3.72831e+06	2.29651e+06	2.05361e+06	2.1998e+06	2.04626e+06	4.00828e+06	5.93107e+06	2.23333e+06	2.38849e+06	3.08485e+06	2.56358e+06	2.88151e+06	2.84528e+06	2.16727e+06	1.96428e+06	1.84947e+06	2.82943e+06	2.67132e+06	2.56266e+06	4.19648e+06
2.575_159.08963	NEG	2.575	159.08963	C7 H13 N O3	N-isovalerylglycine	9.12074310974731e-05	0.573308774490137	90.3109975258653	level2	mzCloud	NA	HMDB0000678	Organic acids and derivatives	Amino acids, peptides, and analogues	Carboxylic acids and derivatives	Amino acids, peptides, and analogues	NA	NA	NA	5.07343e+06	5.18072e+06	5.05146e+06	5.12074e+06	5.16394e+06	5.32806e+06	5.32974e+06	5.21337e+06	5.209e+06	2.78727e+06	6.5043e+06	4.73885e+06	8.2179e+06	6.83107e+06	9.86504e+06	6.3473e+06	6.26399e+06	8.13137e+06	4.59364e+06	3.22817e+06	4.20391e+06	6.32961e+06	2.74567e+06	5.25e+06
2.661_106.04194	POS	2.661	106.04194	C7 H8 O2	4-methylcatechol	-18.0104944042629	-145184.535970526	85.614772466285	level2	BMDB	C06730	HMDB0000873	Benzenoids	Benzenediols	Phenols	Phenols and derivatives	Xenobiotics biodegradation and metabolism	Xylene degradation	map01100 Metabolic pathways;	1.40877e+07	1.30906e+07	1.41969e+07	1.37779e+07	1.38632e+07	1.42067e+07	1.49048e+07	1.50107e+07	1.39326e+07	1.31728e+07	1.44218e+07	1.74411e+07	1.38052e+07	1.73625e+07	1.75119e+07	1.52116e+07	1.75342e+07	1.73823e+07	1.54202e+07	1.51488e+07	1.76788e+07	1.78558e+07	1.18707e+07	1.19048e+07
2.662_148.05240	POS	2.662	148.0524	C9 H10 O3	3-(2-hydroxyphenyl)propanoate	-18.0105979980675	-108456.420984568	60.4563405306574	level2	BMDB	C01198	HMDB0033752	Phenylpropanoids and polyketides	NA	Phenylpropanoic acids	Phenylpropanoic acids	Amino acid metabolism	Phenylalanine metabolism	map00360 Phenylalanine metabolism; map01100 Metabolic pathways;	2.71135e+09	2.67623e+09	2.68221e+09	2.71145e+09	2.69483e+09	2.68416e+09	2.70806e+09	2.70473e+09	2.70635e+09	2.54939e+09	2.74363e+09	3.23566e+09	2.60073e+09	3.32071e+09	3.38432e+09	2.88946e+09	3.0397e+09	3.37521e+09	2.93817e+09	2.98092e+09	3.34048e+09	3.4567e+09	2.31299e+09	2.21763e+09
2.663_130.04195	POS	2.663	130.04195	C9 H8 O2	Trans-cinnamate	-18.0104812164844	-121649.346009437	79.7441323951847	level2	BMDB	C00423	HMDB0000930	Phenylpropanoids and polyketides	Cinnamic acids	Cinnamic acids and derivatives	Polyketides[PK]	Metabolism of cofactors and vitamins	Ubiquinone and other terpenoid-quinone biosynthesis	map00130 Ubiquinone and other terpenoid-quinone biosynthesis; map00360 Phenylalanine metabolism; map01100 Metabolic pathways;	3.24401e+07	3.26908e+07	3.27159e+07	3.26037e+07	3.24878e+07	3.35141e+07	3.40225e+07	3.36545e+07	3.41871e+07	3.10935e+07	3.35939e+07	3.82157e+07	3.17424e+07	4.1258e+07	4.02831e+07	3.54739e+07	3.70345e+07	4.10795e+07	3.52041e+07	3.64895e+07	4.14657e+07	4.14605e+07	2.88001e+07	2.68125e+07
2.724_242.09017	NEG	2.724	242.09017	C10 H14 N2 O5	Thymidine	-0.000105750167477936	-0.436821218761248	90.5296895152225	level2	mzCloud	C00214	HMDB0000273	Nucleosides, nucleotides, and analogues	Pyrimidine 2'-deoxyribonucleosides	Pyrimidine nucleosides	Nucleic acids and analogues	Nucleotide metabolism	Pyrimidine metabolism	map00240 Pyrimidine metabolism; map01100 Metabolic pathways;	3.19773e+06	3.19595e+06	3.13836e+06	3.16699e+06	3.22343e+06	3.34433e+06	3.19717e+06	2.9896e+06	3.0618e+06	3.21659e+06	3.52614e+06	3.10541e+06	2.47097e+06	3.22968e+06	4.37125e+06	4.20075e+06	3.98992e+06	4.7034e+06	3.21731e+06	2.11792e+06	5.44957e+06	3.68173e+06	3.91259e+06	2.85323e+06
2.74_281.11239	POS	2.74	281.11239	C11 H15 N5 O4	1-methyladenosine	-1.41752624926994e-05	-0.0504256030632616	85.7066312549219	level2	BMDB	C02494	HMDB0003331	Nucleosides, nucleotides, and analogues	NA	Purine nucleosides	Purines and derivatives	NA	NA	NA	4.88973e+06	4.71857e+06	4.85697e+06	4.82871e+06	4.79624e+06	4.66577e+06	4.72904e+06	4.66957e+06	4.5677e+06	4.18313e+06	4.57105e+06	3.86788e+06	3.30729e+06	4.08016e+06	4.1563e+06	4.806e+06	5.36476e+06	4.7147e+06	2.7516e+06	2.6952e+06	5.05049e+06	4.35777e+06	4.36179e+06	3.73637e+06
2.873_94.04182	NEG	2.873	94.04182	C6 H6 O	Phenol	-4.22865175266907e-05	-0.449656305836739	98.3960893735816	level2	mzCloud	C00146	HMDB0000228	Benzenoids	1-hydroxy-4-unsubstituted benzenoids	Phenols	Phenols and derivatives	Amino acid metabolism	Tyrosine metabolism	map00350 Tyrosine metabolism; map01100 Metabolic pathways; map04974 Protein digestion and absorption;	1.89554e+06	1.82722e+06	1.90308e+06	1.8407e+06	1.8245e+06	1.91942e+06	2.18667e+06	2.05852e+06	2.16013e+06	3.00868e+06	2.11957e+06	1.66758e+06	2.96517e+06	1.86797e+06	1.68033e+06	2.3068e+06	1.8917e+06	1.62225e+06	1.47215e+06	1.3875e+06	1.51211e+06	1.8399e+06	1.54421e+06	3.15121e+06
2.887_138.03177	NEG	2.887	138.03177	C7 H6 O3	Salicylic acid	7.18653714955053e-05	0.520643986769379	93.8078673525267	level2	mzCloud	C00805	HMDB0001895	Benzenoids	Benzoic acids and derivatives	Benzene and substituted derivatives	Benzene and derivatives	Amino acid metabolism	Phenylalanine metabolism	map00360 Phenylalanine metabolism; map01100 Metabolic pathways; map04976 Bile secretion;	9.15324e+06	9.19673e+06	8.93401e+06	9.15081e+06	9.12499e+06	9.4212e+06	9.18217e+06	9.09102e+06	9.09585e+06	1.27496e+07	1.02166e+07	1.42332e+07	1.01923e+07	1.10364e+07	1.06983e+07	9.68941e+06	8.60987e+06	1.0856e+07	9.29352e+06	1.11382e+07	1.06442e+07	1.22335e+07	7.34993e+06	9.66805e+06
2.913_183.05325	NEG	2.913	183.05325	C8 H9 N O4	4-pyridoxic acid	8.89389417579878e-05	0.485864012591443	92.4131351147906	level2	mzCloud	C00847	HMDB0000017	Organoheterocyclic compounds	Pyridinecarboxylic acids and derivatives	Pyridines and derivatives	Pyridine and derivatives	Metabolism of cofactors and vitamins	Vitamin B6 metabolism	map00750 Vitamin B6 metabolism; map01100 Metabolic pathways;	3.59008e+06	3.58107e+06	3.53994e+06	3.59242e+06	3.55075e+06	3.72092e+06	3.80883e+06	3.71749e+06	3.84139e+06	4.27416e+06	5.39088e+06	2.2186e+06	2.51506e+06	3.17235e+06	5.61513e+06	7.14414e+06	4.47577e+06	4.89615e+06	4.16587e+06	8.02783e+06	6.53932e+06	6.9839e+06	992728	4.85437e+06
2.954_166.06308	NEG	2.954	166.06308	C9 H10 O3	3-phenyllactic acid	8.68500715967002e-05	0.522994734748132	93.004890196548	level2	mzCloud	C05607	HMDB0000748	Phenylpropanoids and polyketides	NA	Phenylpropanoic acids	Phenylpropanoic acids	Amino acid metabolism	Phenylalanine metabolism	map00360 Phenylalanine metabolism; map01100 Metabolic pathways;	4.17072e+06	4.14187e+06	4.03987e+06	4.08456e+06	4.13029e+06	4.37274e+06	4.24504e+06	4.18273e+06	4.24902e+06	7.29927e+06	6.77345e+06	3.044e+06	3.51574e+06	3.10296e+06	5.03353e+06	3.57493e+06	8.18197e+06	4.03703e+06	3.2544e+06	6.50788e+06	7.32981e+06	7.16919e+06	2.56057e+06	4.21972e+06
3.013_213.00948	NEG	3.013	213.00948	C8 H7 N O4 S	3-indoxyl sulphate	-9.80023002341568e-05	-0.460084006389396	96.7812328035333	level2	mzCloud	NA	HMDB0000682	Organic acids and derivatives	Arylsulfates	Organic sulfuric acids and derivatives	Organic acids	NA	NA	NA	5.38043e+07	5.53649e+07	5.19495e+07	5.31726e+07	5.23894e+07	5.49889e+07	5.74494e+07	5.51438e+07	5.60834e+07	1.03945e+08	7.16508e+07	1.01956e+08	9.86381e+07	8.73743e+07	6.07084e+07	4.4612e+07	3.95496e+07	5.33272e+07	4.60258e+07	3.43548e+07	3.67275e+07	6.2551e+07	3.32784e+07	6.29978e+07
3.044_188.11615	POS	3.044	188.11615	C8 H16 N2 O3	Glycyl-l-leucine	5.93235615724552e-05	0.315356123010991	81.2617758867854	level2	mzCloud	C02155	HMDB0000759	Organic acids and derivatives	Amino acids, peptides, and analogues	Carboxylic acids and derivatives	Amino acids, peptides, and analogues	NA	NA	NA	1.35176e+06	1.38518e+06	1.36751e+06	1.38941e+06	1.37151e+06	1.38522e+06	1.38973e+06	1.39044e+06	1.42332e+06	1.42629e+06	1.22633e+06	1.88711e+06	1.0971e+06	1.35628e+06	1.51252e+06	1.18489e+06	1.46195e+06	1.48413e+06	1.59973e+06	1.93948e+06	1.53676e+06	1.39577e+06	1.76003e+06	548542
3.206_133.05282	POS	3.206	133.05282	C8 H7 N O	5-hydroxyindole	5.70680944917967e-05	0.428913258465722	72.9777355800066	level2	mzCloud	NA	HMDB0059805	Organoheterocyclic compounds	Hydroxyindoles	Indoles and derivatives	Indole and derivatives	NA	NA	NA	7.21423e+06	6.42686e+06	6.60775e+06	7.15751e+06	6.88372e+06	6.25295e+06	3.98322e+06	3.75383e+06	4.16069e+06	8.40526e+06	5.2749e+06	8.25464e+06	8.89506e+06	4.21281e+06	5.49274e+06	3.67908e+06	7.52136e+06	5.34307e+06	7.91874e+06	2.64549e+06	1.63151e+06	7.53139e+06	5.46925e+06	8.06054e+06
3.235_310.15281	POS	3.235	310.15281	C18 H24 O3	Estriol	21.9802700576764	76274.6849645595	61.2437523480356	level2	mzCloud	C05141	HMDB0000153	Lipids and lipid-like molecules	Estrane steroids	Steroids and steroid derivatives	Steroids and derivatives	Lipid metabolism	Steroid hormone biosynthesis	map00140 Steroid hormone biosynthesis; map01100 Metabolic pathways;	1.67109e+06	1.77945e+06	1.76979e+06	1.77674e+06	1.8744e+06	1.76579e+06	1.6804e+06	1.75862e+06	1.71398e+06	1.3472e+06	1.7214e+06	1.1873e+06	3.74298e+06	1.43604e+06	2.03422e+06	1.71931e+06	1.43354e+06	2.33509e+06	3.2845e+06	1.2859e+06	1.04134e+06	1.09381e+06	1.13454e+06	2.61631e+06
3.274_187.06343	POS	3.274	187.06343	C11 H9 N O2	Indole-3-acrylic acid	9.73663733532248e-05	0.520499523416958	92.9516669693116	level2	mzCloud	NA	NA	NA	NA	NA	NA	NA	NA	NA	1.37887e+09	1.39093e+09	1.40446e+09	1.42321e+09	1.44399e+09	1.42838e+09	1.47507e+09	1.45209e+09	1.45355e+09	1.84894e+09	2.05854e+09	2.22241e+09	1.5857e+09	2.5373e+09	1.5718e+09	1.1384e+09	9.24295e+08	1.49779e+09	1.07343e+09	1.19463e+09	1.73263e+09	1.34784e+09	7.92285e+08	1.15472e+09
3.283_117.05792	POS	3.283	117.05792	C8 H7 N	Indole	7.168395836743e-05	0.612380620682831	69.1259458631581	level2	mzCloud	C00463	HMDB0000738	Organoheterocyclic compounds	Indoles	Indoles and derivatives	Indoles	Amino acid metabolism	Tryptophan metabolism	map00380 Tryptophan metabolism; map00400 Phenylalanine, tyrosine and tryptophan biosynthesis; map01100 Metabolic pathways; map04974 Protein digestion and absorption;	1.80282e+07	1.7866e+07	1.76141e+07	1.83961e+07	1.7916e+07	1.76921e+07	1.91616e+07	1.88196e+07	1.8444e+07	2.36212e+07	2.62482e+07	2.78101e+07	1.99257e+07	3.24457e+07	2.01034e+07	1.47615e+07	1.14422e+07	1.93193e+07	1.38776e+07	1.54943e+07	2.16265e+07	1.71829e+07	1.0244e+07	1.48713e+07
3.283_143.07362	POS	3.283	143.07362	C10 H9 N	6-methylquinoline	0.000119016969875929	0.831858942870371	85.4358862568372	level2	mzCloud	NA	HMDB0033115	Organoheterocyclic compounds	NA	Quinolines and derivatives	Organoheterocyclic compounds	NA	NA	NA	1.80754e+07	1.80104e+07	1.825e+07	1.87039e+07	1.95179e+07	1.80903e+07	1.91781e+07	1.98385e+07	1.92137e+07	2.51487e+07	2.72762e+07	2.86866e+07	2.08839e+07	3.29562e+07	2.00957e+07	1.49306e+07	1.15095e+07	1.91411e+07	1.41111e+07	1.54936e+07	2.28416e+07	1.81637e+07	1.10639e+07	1.5629e+07
3.283_145.05285	POS	3.283	145.05285	C9 H7 N O	8-hydroxyquinoline	8.46269648775433e-05	0.583421939920187	91.080698214661	level2	mzCloud	C19434	NA	NA	NA	NA	NA	NA	NA	NA	4.11982e+07	4.16673e+07	4.20602e+07	4.30807e+07	4.37032e+07	4.31273e+07	4.54266e+07	4.42429e+07	4.50269e+07	5.63265e+07	6.12902e+07	6.66373e+07	4.82198e+07	7.86173e+07	4.67521e+07	3.45444e+07	2.79274e+07	4.47746e+07	3.20839e+07	3.57694e+07	5.369e+07	4.02774e+07	2.42406e+07	3.43878e+07
3.353_173.10532	NEG	3.353	173.10532	C8 H15 N O3	N-acetyl-d-alloisoleucine	0.000129253195808587	0.746674281137612	84.6524020825856	level2	mzCloud	NA	NA	NA	NA	NA	NA	NA	NA	NA	4.42894e+06	4.36897e+06	4.3609e+06	4.44265e+06	4.4028e+06	4.49596e+06	4.47881e+06	4.45618e+06	4.60815e+06	3.68631e+06	5.06514e+06	5.95077e+06	9.46056e+06	4.98426e+06	6.0888e+06	4.27929e+06	6.1584e+06	5.24538e+06	3.82905e+06	3.38741e+06	4.02529e+06	6.0191e+06	2.4283e+06	4.51558e+06
3.376_114.06818	POS	3.376	114.06818	C6 H10 O2	Trans-3-hexenoic acid	0.000102226306353259	0.896186792506157	83.1921371671692	level2	mzCloud	NA	NA	NA	NA	NA	NA	NA	NA	NA	3.03713e+06	3.37229e+06	2.9323e+06	3.07238e+06	2.7354e+06	2.84121e+06	3.01062e+06	2.99323e+06	2.69339e+06	2.12305e+06	1.81531e+06	4.93182e+06	2.99259e+06	1.69072e+06	3.69351e+06	5.3291e+06	2.84172e+06	3.35048e+06	4.04732e+06	2.04804e+06	2.80932e+06	3.21954e+06	1.9982e+06	7.36223e+06
3.418_223.08443	POS	3.418	223.08443	C11 H13 N O4	N-acetyl-l-tyrosine	-2.52059314789221e-05	-0.112988290241688	95.7897718714435	level2	mzCloud	NA	HMDB0000866	Organic acids and derivatives	Amino acids, peptides, and analogues	Carboxylic acids and derivatives	Amino acids, peptides, and analogues	NA	NA	NA	2.13105e+07	2.13359e+07	2.11124e+07	2.15374e+07	2.11517e+07	2.14322e+07	2.11785e+07	2.07763e+07	2.09768e+07	4.37196e+06	8.27864e+06	6.52147e+06	6.08882e+06	5.00721e+06	4.83548e+06	3.31551e+06	2.33567e+08	4.68883e+06	1.03847e+07	2.3191e+06	3.50947e+06	4.65771e+06	1.05843e+07	6.94333e+06
3.451_133.05284	POS	3.451	133.05284	C8 H7 N O	2-oxindole	7.38692436925703e-05	0.555187592905055	68.3829382138167	level2	mzCloud	C12312	HMDB0061918	Organoheterocyclic compounds	Indolines	Indoles and derivatives	Indole and derivatives	Biosynthesis of other secondary metabolites	Benzoxazinoid biosynthesis	NA	5.85505e+06	6.83484e+06	5.79785e+06	6.11629e+06	6.77628e+06	6.50685e+06	6.85451e+06	5.24764e+06	6.63055e+06	9.91829e+06	4.58144e+06	7.26185e+06	9.95931e+06	5.20365e+06	9.35847e+06	5.25255e+06	6.47087e+06	6.10635e+06	8.07669e+06	4.24199e+06	5.11632e+06	7.24087e+06	6.29391e+06	9.30243e+06
3.466_154.02669	NEG	3.466	154.02669	C7 H6 O4	2,4-dihydroxybenzoic acid	8.49573965240324e-05	0.551576102670804	84.5533831567037	level2	mzCloud	NA	HMDB0029666	Benzenoids	Benzoic acids and derivatives	Benzene and substituted derivatives	Benzene and derivatives	NA	NA	NA	2.09852e+07	2.12326e+07	2.10892e+07	2.10895e+07	2.13262e+07	2.19803e+07	2.23333e+07	2.24103e+07	2.13572e+07	3.91515e+07	2.40931e+07	2.27903e+07	2.48887e+07	2.06463e+07	1.30901e+07	2.20344e+07	3.36375e+07	2.31503e+07	3.106e+07	2.08257e+07	1.7735e+07	2.68387e+07	1.85614e+07	2.35794e+07
3.474_178.06305	POS	3.474	178.06305	C10 H10 O3	4-methoxycinnamic acid	5.69410440220963e-05	0.319780335503396	67.1074966553451	level2	mzCloud	NA	HMDB0002040	Phenylpropanoids and polyketides	Cinnamic acids	Cinnamic acids and derivatives	Polyketides[PK]	NA	NA	NA	1.54851e+06	1.34085e+06	1.30969e+06	1.4655e+06	1.3813e+06	1.41711e+06	1.47891e+06	1.42833e+06	1.42207e+06	3.73848e+06	1.6749e+06	2.05068e+06	1.482e+06	1.89567e+06	1.09172e+06	1.06115e+06	1.31511e+06	1.22557e+06	1.57504e+06	1.62618e+06	997784	1.1799e+06	1.25778e+06	1.44713e+06
3.626_203.05829	NEG	3.626	203.05829	C11 H9 N O3	Indole-3-pyruvic acid	4.36009408986138e-05	0.214721353932262	88.6364240153724	level2	mzCloud	C00331	HMDB0060484	Organoheterocyclic compounds	Indolyl carboxylic acids and derivatives	Indoles and derivatives	Indole and derivatives	Amino acid metabolism	Tryptophan metabolism	map00380 Tryptophan metabolism; map01100 Metabolic pathways;	1.19564e+06	1.22498e+06	1.18184e+06	1.1464e+06	1.19096e+06	1.1211e+06	1.02785e+06	1.02875e+06	1.03891e+06	1.70398e+06	1.80604e+06	1.04318e+06	2.02938e+06	2.40408e+06	1.75719e+06	863983	68969.6	1.56886e+06	1.02112e+06	1.56457e+06	1.30579e+06	1.48331e+06	543476	1.68802e+06
3.78_246.10026	NEG	3.78	246.10026	C13 H14 N2 O3	N-acetyl-dl-tryptophan	-0.000180391964107685	-0.733001381070568	91.5259047498982	level2	mzCloud	NA	NA	NA	NA	NA	NA	NA	NA	NA	2.43307e+06	2.54882e+06	2.43234e+06	2.49513e+06	2.50384e+06	2.58612e+06	2.66288e+06	2.61634e+06	2.59009e+06	3.30048e+06	4.32237e+06	4.43709e+06	4.58787e+06	3.30262e+06	3.50908e+06	1.98465e+06	1.65955e+06	3.56979e+06	2.28062e+06	2.235e+06	2.15558e+06	2.00979e+06	778337	2.25943e+06
3.875_136.05251	POS	3.875	136.05251	C8 H8 O2	3-methoxybenzaldehyde	8.10569982263587e-05	0.595777661034376	85.5493161055979	level2	mzCloud	NA	HMDB0031459	Benzenoids	Benzoyl derivatives	Benzene and substituted derivatives	Benzene and derivatives	NA	NA	NA	1.26147e+06	1.19643e+06	1.30233e+06	1.14487e+06	1.34747e+06	1.22566e+06	1.36072e+06	1.38292e+06	1.34988e+06	665574	1.06038e+06	550930	404536	390273	1.22045e+06	1.86236e+06	2.51219e+06	2.16864e+06	1.3527e+06	1.80506e+06	1.37871e+06	2.64105e+06	1.66732e+06	1.0337e+06
4.109_173.10531	NEG	4.109	173.10531	C8 H15 N O3	Hexanoylglycine	0.000118421293052506	0.684100174918012	88.2904694223239	level2	mzCloud	NA	HMDB0000701	Organic acids and derivatives	Amino acids, peptides, and analogues	Carboxylic acids and derivatives	Amino acids, peptides, and analogues	NA	NA	NA	7.30589e+06	7.44188e+06	7.23231e+06	7.33429e+06	7.3711e+06	7.72327e+06	7.53892e+06	7.574e+06	7.64345e+06	1.76559e+06	4.02114e+06	3.27563e+06	4.21923e+06	2.35966e+06	1.01074e+07	2.13964e+07	1.53358e+07	7.26521e+06	1.12311e+07	2.39554e+06	4.93049e+06	7.33574e+06	2.24822e+06	2.24029e+07
4.146_198.05288	POS	4.146	198.05288	C9 H10 O5	Syringic acid	5.55116567682035e-05	0.280287126465884	87.7289155462227	level2	mzCloud	C10833	HMDB0002085	Benzenoids	Benzoic acids and derivatives	Benzene and substituted derivatives	Benzene and derivatives	Xenobiotics biodegradation and metabolism	Aminobenzoate degradation	NA	979318	949879	969091	979641	970520	988585	927737	1.07484e+06	1.03365e+06	136957	1.15203e+06	682116	721355	670814	2.4914e+06	1.16314e+06	843801	2.15172e+06	1.00473e+06	1.00114e+06	491159	3.30383e+06	363814	202060
4.161_193.07394	POS	4.161	193.07394	C10 H11 N O3	Phenylacetylglycine	4.23112764451616e-05	0.219145508169846	89.3190701279248	level2	mzCloud	C05598	HMDB0000821	Organic acids and derivatives	Amino acids, peptides, and analogues	Carboxylic acids and derivatives	Amino acids, peptides, and analogues	Amino acid metabolism	Phenylalanine metabolism	map00360 Phenylalanine metabolism;	5.11337e+07	5.04878e+07	5.19511e+07	5.16756e+07	5.00582e+07	4.92144e+07	4.96549e+07	4.95751e+07	4.88978e+07	4.06801e+07	7.27289e+07	2.22251e+07	7.36686e+07	4.64624e+07	4.15896e+07	5.34187e+07	5.92161e+07	6.73114e+07	5.79316e+07	2.43191e+07	5.64499e+07	4.72428e+07	4.69412e+07	6.48803e+07
4.482_203.07948	POS	4.482	203.07948	C8 H15 N O6	N-acetyl-d-galactosamine	-18.0104522053906	-81462.1074378321	91.2927823640163	level2	BMDB	C01074	HMDB0000212	Organic oxygen compounds	Carbohydrates and carbohydrate conjugates	Organooxygen compounds	Carbohydrates	NA	NA	map05146 Amoebiasis;	339606	365118	298939	306045	296772	297531	341269	300155	330304	57156.3	62921.2	27205.2	37240	21168.5	124248	186528	466137	215670	645491	240319	196270	221452	2.44977e+06	246139
4.61_259.17839	POS	4.61	259.17839	C13 H25 N O4	Hexanoylcarnitine	3.37572446937884e-05	0.130247158500214	99.5363226607795	level2	mzCloud	NA	HMDB0000705	NA	NA	NA	NA	NA	NA	NA	5.06417e+06	4.84797e+06	5.08125e+06	5.09938e+06	5.08797e+06	4.8407e+06	4.87019e+06	4.80218e+06	4.96215e+06	4.44951e+06	3.00237e+06	2.67139e+06	5.41237e+06	1.84572e+06	3.56867e+06	9.14946e+06	4.0447e+06	4.37264e+06	6.82914e+06	5.18366e+06	4.83657e+06	4.92613e+06	1.45457e+06	4.77866e+06
4.635_159.12599	POS	4.635	159.12599	C8 H17 N O2	Dl-α-aminocaprylic acid	6.28053603577428e-05	0.394689670206412	90.021630821099	level2	mzCloud	NA	HMDB0000991	Organic acids and derivatives	Amino acids, peptides, and analogues	Carboxylic acids and derivatives	Amino acids, peptides, and analogues	NA	NA	NA	6.13114e+06	6.14272e+06	6.14756e+06	6.40531e+06	6.24182e+06	6.46704e+06	6.31628e+06	6.29145e+06	6.18899e+06	6.32605e+06	1.01122e+07	5.61398e+06	4.72808e+06	5.53307e+06	6.81849e+06	9.01799e+06	4.38982e+06	6.61388e+06	8.50139e+06	7.1997e+06	7.51329e+06	7.75856e+06	6.30233e+06	4.83107e+06
4.787_159.06848	POS	4.787	159.06848	C10 H9 N O	Indole-3-acetaldehyde	6.69816334379902e-05	0.421086951258165	91.3302327860989	level2	BMDB	C00637	HMDB0001190	Organoheterocyclic compounds	Indoles	Indoles and derivatives	Indoles	Amino acid metabolism	Tryptophan metabolism	map00380 Tryptophan metabolism; map01100 Metabolic pathways;	3.59622e+06	3.73181e+06	3.64664e+06	3.42586e+06	3.76239e+06	3.72188e+06	3.78888e+06	3.77233e+06	3.76567e+06	5.04569e+06	3.9173e+06	3.24452e+06	3.7286e+06	3.47885e+06	2.84156e+06	2.60414e+06	6.91608e+06	3.16134e+06	4.94499e+06	2.7426e+06	2.77466e+06	3.37163e+06	3.61093e+06	4.42568e+06
4.787_205.07395	POS	4.787	205.07395	C11 H11 N O3	Indole-3-lactic acid	6.04739884124683e-05	0.294888771366264	96.8413263176352	level2	mzCloud	C02043	HMDB0000671	Organoheterocyclic compounds	Indolyl carboxylic acids and derivatives	Indoles and derivatives	Indole and derivatives	NA	NA	NA	3.24283e+07	3.22542e+07	3.22399e+07	3.2125e+07	3.27041e+07	3.14713e+07	3.16279e+07	3.13583e+07	3.10235e+07	4.10372e+07	3.12278e+07	2.12397e+07	3.13225e+07	2.20086e+07	2.14316e+07	2.10797e+07	7.72348e+07	2.60298e+07	4.81394e+07	2.29858e+07	2.26321e+07	2.70207e+07	3.32075e+07	4.35861e+07
4.789_129.05795	POS	4.789	129.05795	C9 H7 N	Quinoline	9.63556035173951e-05	0.746607851378909	87.4266911093482	level2	mzCloud	C06413	HMDB0033731	Organoheterocyclic compounds	NA	Quinolines and derivatives	Organoheterocyclic compounds	NA	NA	NA	2.98977e+06	2.98241e+06	2.94372e+06	2.95546e+06	3.05488e+06	2.91918e+06	3.03163e+06	3.30997e+06	3.16883e+06	4.11815e+06	3.09608e+06	2.5345e+06	5.34936e+06	2.31384e+06	1.99569e+06	2.20979e+06	7.22527e+06	2.3539e+06	5.80482e+06	2.16416e+06	2.35069e+06	2.79283e+06	3.61716e+06	4.14139e+06
4.886_224.10246	POS	4.886	224.10246	C10 H18 O4	Sebacate	21.9819554748661	108756.679815166	75.1937595429293	level2	BMDB	C08277	HMDB0000792	Lipids and lipid-like molecules	Fatty acids and conjugates	Fatty Acyls	Fatty acyls[FA]	NA	NA	NA	6.19724e+06	5.97235e+06	6.03065e+06	6.0305e+06	5.89668e+06	5.92902e+06	6.12046e+06	6.09603e+06	6.28784e+06	4.65913e+06	6.31772e+06	4.31748e+06	3.61003e+06	4.78432e+06	6.70282e+06	1.07931e+07	8.60468e+06	7.9337e+06	7.58145e+06	2.46039e+06	4.36856e+06	5.12143e+06	3.37384e+06	1.17207e+07
5.046_131.07360	POS	5.046	131.0736	C9 H9 N	Skatole	0.000104701837841503	0.798802491770025	84.4411238553853	level2	mzCloud	C08313	HMDB0000466	Organoheterocyclic compounds	Indoles	Indoles and derivatives	Indoles	Amino acid metabolism	Tryptophan metabolism	map00380 Tryptophan metabolism;	2.76868e+06	2.78443e+06	2.75421e+06	2.75254e+06	2.74094e+06	2.78312e+06	2.9529e+06	2.91134e+06	2.94515e+06	3.52891e+06	1.91052e+06	1.77384e+06	2.93318e+06	2.15128e+06	1.15438e+06	3.25433e+06	4.60319e+06	1.43567e+06	2.79794e+06	3.2937e+06	3.22676e+06	1.40685e+06	5.4626e+06	7.60109e+06
5.139_205.07398	POS	5.139	205.07398	C11 H11 N O3	Cinnamoylglycine	8.70864569151308e-05	0.424658914625999	89.0165085088136	level2	mzCloud	NA	HMDB0011621	Organic acids and derivatives	Amino acids, peptides, and analogues	Carboxylic acids and derivatives	Amino acids, peptides, and analogues	NA	NA	NA	4.04691e+06	4.10217e+06	4.25685e+06	4.29353e+06	4.09938e+06	3.86134e+06	4.0944e+06	4.05506e+06	4.0108e+06	7.94077e+06	6.27475e+06	1.05919e+07	1.16666e+07	9.5058e+06	1.55667e+06	3.09437e+06	1.63786e+06	3.13647e+06	1.76174e+06	1.06546e+06	2.05675e+06	1.21807e+06	1.97802e+06	1.47496e+06
5.188_234.16203	POS	5.188	234.16203	C15 H22 O2	Polygodial	4.67037221199007e-05	0.199450492046625	79.2276082528481	level2	mzCloud	C09712	NA	Terpenoids	Farnesenes	Sesquiterpenoids (C15)	Terpenoids	NA	NA	NA	1.52388e+06	1.53636e+06	1.54533e+06	1.45834e+06	1.56135e+06	1.51982e+06	1.51739e+06	1.55541e+06	1.56286e+06	1.14261e+06	1.65336e+06	840104	1.27619e+06	823828	1.29008e+06	1.95227e+06	1.20391e+06	2.76032e+06	1.9977e+06	3.90767e+06	1.4367e+06	2.3298e+06	1.76009e+06	1.89309e+06
5.323_242.09436	POS	5.323	242.09436	C15 H14 O3	(r)-equol	6.6404539325049e-05	0.274292046049995	96.416779563559	level2	mzCloud	NA	NA	NA	NA	NA	NA	NA	NA	NA	4.5914e+06	4.67261e+06	4.62385e+06	4.74319e+06	4.69512e+06	4.31852e+06	4.25182e+06	4.34814e+06	4.17409e+06	1.44856e+07	5.72231e+06	1.06325e+07	1.21051e+07	9.02234e+06	1.70716e+06	3.29512e+06	1.32151e+06	4.82479e+06	2.29129e+06	2.91565e+06	2.02138e+06	2.18288e+06	2.56662e+06	2.55298e+06
5.772_129.05794	POS	5.772	129.05794	C9 H7 N	Isoquinoline	8.78734946638815e-05	0.680884542768834	93.5712655560418	level2	mzCloud	C06323	HMDB0034244	Organoheterocyclic compounds	NA	Isoquinolines and derivatives	Organoheterocyclic compounds	NA	NA	NA	2.62036e+07	2.55475e+07	2.63364e+07	2.6295e+07	2.62976e+07	2.59264e+07	2.6912e+07	2.61294e+07	2.62865e+07	7.30378e+07	2.11067e+07	6.56585e+07	5.75689e+07	5.6694e+07	8.22608e+06	1.74943e+07	9.47495e+06	1.10707e+07	1.24311e+07	1.51754e+07	1.17279e+07	1.75692e+07	2.68726e+07	1.31885e+07
5.832_254.05788	POS	5.832	254.05788	C15 H10 O4	Daidzein	-2.56335673611829e-05	-0.100896553393138	96.511460777078	level2	mzCloud	C10208	HMDB0003312	Phenylpropanoids and polyketides	Isoflav-2-enes	Isoflavonoids	Flavonoids	Biosynthesis of other secondary metabolites	Isoflavonoid biosynthesis	NA	4.04586e+06	4.07753e+06	4.29487e+06	4.12743e+06	4.19366e+06	4.10262e+06	3.88557e+06	4.00541e+06	3.99348e+06	3.5293e+06	8.77725e+06	6.52936e+06	7.42645e+06	9.51374e+06	1.00446e+07	768053	577759	3.55238e+06	2.01835e+06	1.87678e+06	1.41281e+06	3.7139e+06	3.24114e+06	517963
6.042_162.06813	POS	6.042	162.06813	C10 H10 O2	4-methoxycinnamaldehyde	4.82807520256756e-05	0.297904140994798	66.4753670239053	level2	mzCloud	C10475	HMDB0032611	Phenylpropanoids and polyketides	NA	Cinnamaldehydes	Polyketides[PK]	NA	NA	NA	3.46842e+06	3.51777e+06	3.48475e+06	3.45073e+06	3.377e+06	3.12655e+06	3.05793e+06	3.19506e+06	3.33172e+06	651152	637549	772901	556795	558895	4.39205e+06	8.32962e+06	7.04219e+06	6.81216e+06	3.63959e+06	1.03851e+07	1.11869e+06	2.94919e+06	2.6219e+06	2.1776e+06
6.065_164.08381	POS	6.065	164.08381	C10 H12 O2	4-phenylbutyric acid	8.34914430356548e-05	0.508834381227007	87.2383213394392	level2	mzCloud	C21793	HMDB0000543	Benzenoids	NA	Benzene and substituted derivatives	Benzene and derivatives	NA	NA	NA	2.25304e+06	2.1391e+06	1.993e+06	2.16364e+06	2.24208e+06	2.1578e+06	2.19494e+06	2.11116e+06	2.25137e+06	4.35615e+06	2.06178e+06	2.05914e+06	1.71507e+06	2.35153e+06	2.48287e+06	4.35947e+06	2.72673e+06	1.85428e+06	2.67306e+06	2.00614e+06	1.87505e+06	4.51361e+06	2.20471e+06	5.62631e+06
6.221_201.13652	NEG	6.221	201.13652	C10 H19 N O3	Capryloylglycine	2.5091064372873e-05	0.124746454203656	90.4474347312823	level2	mzCloud	NA	HMDB0000832	Organic acids and derivatives	Amino acids, peptides, and analogues	Carboxylic acids and derivatives	Amino acids, peptides, and analogues	NA	NA	NA	542080	571278	571472	582282	565923	595146	583910	552524	604385	189987	311219	338210	274727	246880	673234	1.84525e+06	1.1211e+06	441746	1.09071e+06	208355	301847	474359	44422.2	1.91437e+06
6.35_270.05264	NEG	6.35	270.05264	C15 H10 O5	Genistein	-0.00018051949882647	-0.668459957323654	94.9813992884689	level2	mzCloud	C06563	HMDB0003217	Phenylpropanoids and polyketides	Isoflav-2-enes	Isoflavonoids	Flavonoids	Biosynthesis of other secondary metabolites	Isoflavonoid biosynthesis	map01100 Metabolic pathways;	1.03498e+06	1.0833e+06	1.06503e+06	1.05276e+06	1.08426e+06	1.04483e+06	1.08414e+06	1.00143e+06	1.06426e+06	1.2062e+06	2.44514e+06	1.36828e+06	1.91505e+06	2.69418e+06	2.98946e+06	251055	179352	723884	459233	692863	471992	1.30662e+06	1.29933e+06	229776
6.727_348.22999	POS	6.727	348.22999	C21 H34 O5	Β-cortolone	-18.0106319929008	-49177.0459164066	89.4537335031042	level2	mzCloud	NA	NA	NA	NA	NA	NA	NA	NA	NA	1.03754e+07	1.03752e+07	1.09043e+07	1.04679e+07	1.04963e+07	1.02912e+07	9.82884e+06	1.01646e+07	9.98474e+06	1.39017e+06	2.28556e+06	1.01857e+06	988344	847658	3.63659e+06	7.07533e+06	1.98987e+07	1.12894e+07	2.03251e+07	9.2044e+06	2.73921e+07	1.63869e+07	2.43457e+07	1.92053e+07
6.762_344.19873	POS	6.762	344.19873	C21 H28 O4	Nor-9-carboxy-δ9-thc	-2.99655478102068e-05	-0.0870588489727671	69.288225760754	level2	mzCloud	NA	NA	NA	NA	NA	NA	NA	NA	NA	3.71107e+06	3.78431e+06	3.79476e+06	3.61792e+06	3.85593e+06	3.69814e+06	3.5313e+06	3.60179e+06	3.69558e+06	729684	605014	1.29684e+06	383400	397349	2.8963e+06	5.56513e+06	3.56184e+06	4.86909e+06	8.87048e+06	7.6958e+06	7.40313e+06	6.1857e+06	6.03872e+06	3.06115e+06
6.8_362.20923	POS	6.8	362.20923	C21 H30 O5	Cortisol	-9.67130151821038e-05	-0.267008629413798	91.7901990133809	level2	mzCloud	C00735	HMDB0000063	Lipids and lipid-like molecules	Hydroxysteroids	Steroids and steroid derivatives	Steroids and derivatives	Lipid metabolism	Steroid hormone biosynthesis	map00140 Steroid hormone biosynthesis; map01100 Metabolic pathways; map04080 Neuroactive ligand-receptor interaction; map04927 Cortisol synthesis and secretion; map04934 Cushing syndrome; map04960 Aldosterone-regulated sodium reabsorption; map04976 Bile secretion; map05200 Pathways in cancer; map05215 Prostate cancer;	7.07488e+06	7.28724e+06	7.3906e+06	7.38728e+06	7.25721e+06	7.31063e+06	7.33067e+06	6.98759e+06	7.04395e+06	2.1831e+06	2.80113e+06	821172	618046	1.41861e+06	4.08158e+06	6.33274e+06	9.82531e+06	3.95835e+06	1.12406e+07	1.86258e+07	1.93183e+07	1.42463e+07	1.19406e+07	9.13522e+06
6.912_188.14128	NEG	6.912	188.14128	C10 H20 O3	3-hydroxydecanoic acid	3.46644627313708e-05	0.184247015171019	85.3110378215953	level2	mzCloud	NA	HMDB0002203	Organic acids and derivatives	Medium-chain hydroxy acids and derivatives	Hydroxy acids and derivatives	Organic acids	NA	NA	NA	3.11614e+06	3.27014e+06	3.16519e+06	3.19774e+06	3.20405e+06	3.3343e+06	3.19142e+06	3.17307e+06	3.21228e+06	4.41262e+06	1.22521e+06	1.89646e+06	1.83053e+06	1.0999e+06	5.30618e+06	6.56409e+06	3.62944e+06	2.96229e+06	2.88148e+06	3.52352e+06	2.60587e+06	2.47561e+06	7.60193e+06	5.90227e+06
6.916_346.21431	POS	6.916	346.21431	C21 H30 O4	Corticosterone	-9.95838474295851e-05	-0.287636345312779	97.8193904551159	level2	mzCloud	C02140	HMDB0001547	Lipids and lipid-like molecules	Hydroxysteroids	Steroids and steroid derivatives	Steroids and derivatives	Lipid metabolism	Steroid hormone biosynthesis	map00140 Steroid hormone biosynthesis; map01100 Metabolic pathways; map04923 Regulation of lipolysis in adipocytes; map04925 Aldosterone synthesis and secretion; map05020 Prion diseases;	4.3403e+07	4.22395e+07	4.42179e+07	4.22715e+07	4.25956e+07	4.20323e+07	4.10452e+07	4.10174e+07	4.13312e+07	9.69914e+06	1.85177e+07	1.5213e+07	1.05186e+07	1.15963e+07	3.85777e+07	6.02953e+07	3.28356e+07	4.02276e+07	9.14369e+07	3.85521e+07	1.00349e+08	6.4053e+07	8.24826e+07	6.72024e+07
7.106_188.14128	NEG	7.106	188.14128	C10 H20 O3	10-hydroxydecanoic acid	3.72341422121281e-05	0.197905261598916	85.0639922892056	level2	mzCloud	C02774	NA	FA Fatty acyls	FA0105 Hydroxy fatty acids	FA01 Fatty Acids and Conjugates	Fatty acyls[FA]	NA	NA	NA	1.67211e+06	1.72458e+06	1.70975e+06	1.69386e+06	1.6928e+06	1.77928e+06	1.77152e+06	1.77354e+06	1.75693e+06	2.47222e+06	3.22349e+06	2.46731e+06	1.72856e+06	2.46025e+06	1.8075e+06	1.68935e+06	1.2045e+06	1.87154e+06	1.76752e+06	1.66342e+06	2.00267e+06	1.75167e+06	1.29847e+06	1.37072e+06
7.114_258.18300	NEG	7.114	258.183	C14 H26 O4	Tetradecanedioic acid	-0.000112479256358711	-0.435656912852166	92.1483025466874	level2	mzCloud	NA	HMDB0000872	Lipids and lipid-like molecules	Fatty acids and conjugates	Fatty Acyls	Fatty acyls[FA]	NA	NA	NA	988087	991577	1.00828e+06	983403	992340	1.01276e+06	1.0279e+06	988114	1.1643e+06	1.2267e+06	1.10609e+06	1.01962e+06	938048	882914	1.04272e+06	1.71772e+06	1.26119e+06	859872	1.08919e+06	1.13611e+06	1.17953e+06	924387	549426	1.69402e+06
7.116_315.24095	POS	7.116	315.24095	C17 H33 N O4	Decanoylcarnitine	-1.09896748767824e-05	-0.0348611897797446	92.5486657181944	level2	mzCloud	NA	HMDB0000651	Lipids and lipid-like molecules	Fatty acid esters	Fatty Acyls	Fatty acyls[FA]	NA	NA	NA	1.94819e+06	1.86678e+06	1.99657e+06	2.00276e+06	1.9486e+06	1.86161e+06	1.9347e+06	1.98564e+06	1.83694e+06	1.63465e+06	1.08113e+06	1.04941e+06	1.78129e+06	728663	1.2892e+06	2.9019e+06	1.78887e+06	1.65694e+06	2.96011e+06	2.12187e+06	2.00019e+06	2.05939e+06	945806	2.35179e+06
7.245_392.21733	POS	7.245	392.21733	C20 H34 O6	Thromboxane b2	21.9817884983859	59372.4431968953	90.8946346414307	level2	mzCloud	C05963	HMDB0003252	Lipids and lipid-like molecules	Eicosanoids	Fatty Acyls	Fatty acyls[FA]	Lipid metabolism	Arachidonic acid metabolism	map00590 Arachidonic acid metabolism; map01100 Metabolic pathways; map04726 Serotonergic synapse; map04976 Bile secretion;	1.88502e+06	2.22767e+06	2.10369e+06	2.95406e+06	2.93445e+06	3.08949e+06	3.05181e+06	3.1181e+06	1.95776e+06	1.57628e+06	3.93566e+06	3.73592e+06	4.31092e+06	3.46041e+06	3.8748e+06	2.86267e+06	3.45939e+06	3.2319e+06	1.8466e+06	3.75196e+06	3.70559e+06	2.49068e+06	1.98606e+06	2.19589e+06
7.269_332.19867	POS	7.269	332.19867	C20 H30 O5	Andrographolide	-18.010653532778	-51428.2524611837	81.1618106976049	level2	mzCloud	C20214	NA	Terpenoids	Labdanes	Diterpenoids (C20)	Terpenoids	NA	NA	NA	1.74781e+06	1.96465e+06	1.90442e+06	1.87366e+06	1.89094e+06	1.65523e+06	1.8845e+06	1.85435e+06	1.79215e+06	2.20878e+06	905682	433834	416293	340959	1.00505e+06	640341	1.70861e+06	670412	1.36117e+06	1.27085e+06	1.51693e+06	1.63678e+06	1.22746e+07	1.05012e+06
7.376_346.21435	POS	7.376	346.21435	C21 H32 O5	Tetrahydrocortisone	-18.010620243455	-49449.1633530292	88.0341041587264	level2	mzCloud	C05470	HMDB0000903	Lipids and lipid-like molecules	Hydroxysteroids	Steroids and steroid derivatives	Steroids and derivatives	Lipid metabolism	Steroid hormone biosynthesis	map00140 Steroid hormone biosynthesis;	2.23849e+06	2.19279e+06	2.27303e+06	2.36756e+06	2.24525e+06	2.382e+06	2.4466e+06	2.4982e+06	2.31325e+06	1.02174e+06	484581	167939	68136.5	177148	390112	1.2339e+06	4.52013e+06	802313	2.62931e+06	2.30278e+06	7.71794e+06	4.63068e+06	8.93804e+06	2.89383e+06
7.476_454.29321	NEG	7.476	454.29321	C24 H40 O5	Β-muricholic acid	46.0056393830858	112679.49912785	60.6540274021886	level2	mzCloud	C17726	HMDB0000415	Lipids and lipid-like molecules	Bile acids, alcohols and derivatives	Steroids and steroid derivatives	Bile acids, alcohols and derivatives	Lipid metabolism	Secondary bile acid biosynthesis	NA	562322	590780	603560	606458	591330	626471	630164	594612	590110	459950	643796	155544	335895	225643	316559	316209	278459	216971	285686	2.77582e+06	1.86476e+06	395674	171422	1.18958e+06
7.48_332.15987	POS	7.48	332.15987	C14 H24 N2 O7	Spectinomycin	0.00151704873030667	4.56724548732518	72.6939260177926	level2	mzCloud	C02078	HMDB0015055	Organoheterocyclic compounds	1,4-dioxanes	Dioxanes	Organoheterocyclic compounds	Global and overview maps	Biosynthesis of antibiotics	NA	91305.2	62199.7	58669.1	61956.8	46179.4	75551.6	87353.4	66043.4	30740.1	2.22734e+06	2.53733e+06	3.46689e+06	3.75774e+06	1.79859e+06	1.19993e+06	1.09801e+06	1.45677e+06	1.75069e+06	2.70814e+06	2.93489e+06	1.59752e+06	2.99563e+06	1.35341e+06	1.70675e+06
7.512_336.23015	NEG	7.512	336.23015	C20 H34 O5	8-iso prostaglandin f2β	-18.0104705448605	-50842.4763121536	78.9613898999894	level2	mzCloud	NA	NA	NA	NA	NA	NA	NA	NA	NA	2.16665e+06	2.21182e+06	2.12435e+06	2.17954e+06	2.09909e+06	2.23609e+06	2.22383e+06	2.20842e+06	2.23315e+06	1.48656e+06	1.92477e+06	474024	1.47203e+06	937895	1.55768e+06	1.48256e+06	3.12239e+06	1.81595e+06	843483	4.35356e+06	1.24569e+06	774657	1.39748e+07	348826
7.544_449.31428	NEG	7.544	449.31428	C26 H43 N O5	Glycoursodeoxycholic acid	0.000159968052741988	0.356027207639603	93.4764232374052	level2	mzCloud	NA	HMDB0000708	Lipids and lipid-like molecules	Bile acids, alcohols and derivatives	Steroids and steroid derivatives	Bile acids, alcohols and derivatives	NA	NA	NA	112353	114851	110018	110862	124651	121035	118653	119042	122892	3668.51	3170.25	4324.37	3467.79	3270.53	3350.45	2.44444e+06	3102.26	3402.25	4147.03	3720.88	3682.32	4384.37	3795.57	3104.03
7.548_465.30973	POS	7.548	465.30973	C26 H43 N O6	Glycocholate	0.000694495355787694	1.49254645673114	78.9100751725462	level2	BMDB	C01921	HMDB0000138	Lipids and lipid-like molecules	Bile acids, alcohols and derivatives	Steroids and steroid derivatives	Bile acids, alcohols and derivatives	Lipid metabolism	Primary bile acid biosynthesis	map00120 Primary bile acid biosynthesis; map01100 Metabolic pathways; map04976 Bile secretion; map04979 Cholesterol metabolism;	194540	183919	227515	187704	248371	175053	215983	198921	213989	215898	171012	118846	188457	188433	150240	4.31548e+06	119166	123281	172265	208358	228630	206408	206840	181641
7.59_317.29331	POS	7.59	317.29331	C18 H39 N O3	2-amino-1,3,4-octadecanetriol	0.000315249410164142	0.993559315841222	65.9984110395768	level2	mzCloud	C12144	HMDB0004610	Organic nitrogen compounds	Amines	Organonitrogen compounds	Amines	Lipid metabolism	Sphingolipid metabolism	map00600 Sphingolipid metabolism; map01100 Metabolic pathways;	1.3257e+08	1.37702e+08	1.33992e+08	1.33903e+08	1.33242e+08	1.23402e+08	1.25676e+08	1.30536e+08	1.30373e+08	1.64121e+08	1.09645e+08	1.50193e+08	1.19889e+08	1.17969e+08	1.07133e+08	1.40324e+08	1.10082e+08	1.32936e+08	1.45244e+08	1.36694e+08	1.35735e+08	1.28404e+08	1.62487e+08	8.96413e+07
7.642_354.24079	NEG	7.642	354.24079	C20 H34 O5	8-iso-13,14-dihydro-15-keto prostaglandin f2α	0.000167113029021948	0.471750041085138	80.4907210716439	level2	mzCloud	NA	NA	NA	NA	NA	NA	NA	NA	NA	1.44508e+06	1.51207e+06	1.46021e+06	1.47433e+06	1.46635e+06	1.51119e+06	1.51234e+06	1.49368e+06	1.54877e+06	893230	948116	610930	975248	1.14801e+06	1.76322e+06	2.05299e+06	4.8263e+06	2.25242e+06	1.82222e+06	1.88187e+06	1.53343e+06	1.56834e+06	1.03415e+06	1.97457e+06
7.652_356.19621	POS	7.652	356.19621	C20 H30 O4	Prostaglandin a2	21.9818051282777	65771.5661161262	75.0278638250965	level2	mzCloud	C05953	HMDB0002752	Lipids and lipid-like molecules	Eicosanoids	Fatty Acyls	Fatty acyls[FA]	Lipid metabolism	Arachidonic acid metabolism	map00590 Arachidonic acid metabolism; map01100 Metabolic pathways; map04726 Serotonergic synapse;	834553	877364	846498	896858	1.19674e+06	1.17897e+06	788872	750714	1.16667e+06	648352	760231	436121	929976	318127	670895	519309	829899	769695	378085	1.78151e+06	384498	243146	5.31455e+06	270822
7.706_166.06306	POS	7.706	166.06306	C9 H10 O3	Apocynin	7.0500341252e-05	0.424539745274584	72.4066855286869	level2	mzCloud	C11380	NA	PK Polyketides	PK1202 Flavans, Flavanols and Leucoanthocyanidins	PK12 Flavonoids	Polyketides[PK]	NA	NA	NA	1.67001e+07	1.6469e+07	1.68121e+07	1.68778e+07	1.73578e+07	1.82145e+07	1.94944e+07	2.09066e+07	2.00316e+07	643208	437569	748565	514407	391246	591053	413781	511720	530772	645808	751723	752391	751930	738659	524564
7.771_376.22252	POS	7.771	376.22252	C20 H34 O5	5-trans prostaglandin f2β	21.9818944843364	62053.5674974386	89.4269081702928	level2	mzCloud	NA	NA	NA	NA	NA	NA	NA	NA	NA	3.55096e+06	2.29951e+06	3.27439e+06	2.57512e+06	2.40739e+06	2.59798e+06	2.34234e+06	2.26291e+06	2.43843e+06	1.78725e+06	1.75013e+06	1.32318e+06	1.54565e+06	2.28708e+06	2.8654e+06	2.40906e+06	3.69561e+06	2.39716e+06	3.06034e+06	4.00094e+06	2.05054e+06	1.88619e+06	2.06907e+06	2.93152e+06
7.78_318.21948	POS	7.78	318.21948	C20 H30 O3	15-deoxy-δ12,14-prostaglandin a1	-1.46963182032778e-05	-0.046182960007223	85.428854688015	level2	mzCloud	NA	NA	NA	NA	NA	NA	NA	NA	NA	1.05016e+07	9.6013e+06	1.04134e+07	1.02132e+07	9.94513e+06	9.93012e+06	9.66449e+06	9.7566e+06	9.58907e+06	8.37749e+06	7.94626e+06	3.11164e+06	7.10398e+06	5.53578e+06	8.01462e+06	7.29955e+06	1.38016e+07	8.89192e+06	5.02474e+06	1.75989e+07	8.9683e+06	4.54807e+06	5.95045e+07	2.60592e+06
7.785_300.20883	POS	7.785	300.20883	C20 H28 O2	Isotretinoin	-9.58786925480126e-05	-0.319373219517404	86.8108870430589	level2	mzCloud	C07058	HMDB0006219	Lipids and lipid-like molecules	Retinoids	Prenol lipids	Prenol lipids[PR]	NA	NA	NA	4.76713e+06	4.55672e+06	4.82795e+06	4.67448e+06	4.72136e+06	4.59556e+06	4.76021e+06	4.66445e+06	4.55755e+06	3.17483e+06	3.68986e+06	1.25431e+06	3.23452e+06	2.82049e+06	3.98336e+06	3.08584e+06	6.29409e+06	4.20941e+06	1.9698e+06	7.39256e+06	1.6758e+06	1.85567e+06	2.42381e+07	1.41216e+06
7.836_343.27220	POS	7.836	343.2722	C19 H37 N O4	Lauroylcarnitine	-5.48865824043787e-05	-0.159892275136413	92.120029011689	level2	BMDB	NA	HMDB0002250	Lipids and lipid-like molecules	Fatty acid esters	Fatty Acyls	Fatty acyls[FA]	NA	NA	NA	7.03011e+06	7.19145e+06	7.25143e+06	6.92028e+06	6.78273e+06	6.7029e+06	6.34476e+06	6.16188e+06	6.21651e+06	4.20127e+06	3.57054e+06	2.8989e+06	3.99065e+06	2.5531e+06	4.25938e+06	9.2551e+06	8.04546e+06	4.46082e+06	9.6872e+06	6.70976e+06	6.14208e+06	6.09099e+06	3.75609e+06	1.32002e+07
7.845_134.07317	POS	7.845	134.07317	C9 H10 O	4-ethylbenzaldehyde	4.14464835785111e-06	0.0309133327284192	63.5591803921452	level2	mzCloud	NA	HMDB0032024	Benzenoids	Benzoyl derivatives	Benzene and substituted derivatives	Benzene and derivatives	NA	NA	NA	5.63983e+06	5.93915e+06	5.20139e+06	5.55196e+06	5.65461e+06	5.36057e+06	5.27236e+06	5.16571e+06	5.3987e+06	9.82191e+06	9.6117e+06	1.32768e+07	6.82742e+06	1.04791e+07	7.70783e+06	6.63508e+06	1.10097e+07	9.77773e+06	1.49296e+07	1.23092e+07	1.11732e+07	1.74081e+07	1.16656e+07	1.14215e+07
7.845_148.08891	POS	7.845	148.08891	C10 H12 O	Cuminaldehyde	9.51004176954484e-05	0.642185013705745	72.8358895073866	level2	mzCloud	C06577	HMDB0002214	Lipids and lipid-like molecules	Monoterpenoids	Prenol lipids	Terpenoids	Xenobiotics biodegradation and metabolism	Xylene degradation	map01100 Metabolic pathways;	1.36573e+07	1.37382e+07	1.44317e+07	1.36979e+07	1.34029e+07	1.40551e+07	1.41549e+07	1.46584e+07	1.45633e+07	3.14994e+07	2.93432e+07	3.60166e+07	1.90528e+07	3.49183e+07	1.56606e+07	1.74587e+07	3.51657e+07	2.72733e+07	4.7616e+07	3.88384e+07	3.45754e+07	4.72374e+07	3.39767e+07	3.19647e+07
7.904_515.29181	POS	7.904	515.29181	C26 H45 N O7 S	Taurocholic acid	0.000137468637376514	0.266778301390807	94.1460037995633	level2	mzCloud	C05122	HMDB0000036	Lipids and lipid-like molecules	Bile acids, alcohols and derivatives	Steroids and steroid derivatives	Bile acids, alcohols and derivatives	Lipid metabolism	Primary bile acid biosynthesis	map00120 Primary bile acid biosynthesis; map00430 Taurine and hypotaurine metabolism; map01100 Metabolic pathways; map04976 Bile secretion; map04979 Cholesterol metabolism;	5.27675e+06	5.06538e+06	5.11799e+06	5.3611e+06	5.39772e+06	5.11681e+06	5.57777e+06	5.77979e+06	5.63955e+06	2.23613e+06	1.27042e+07	3.02548e+06	971327	4.7458e+06	3.85391e+06	1.79967e+07	3.32831e+06	3.36985e+06	3.10743e+06	1.25697e+07	5.09883e+06	6.03481e+06	785016	4.88129e+06
8.03_470.33973	POS	8.03	470.33973	C30 H46 O4	18-β-glycyrrhetinic acid	0.000123664335717422	0.262925624584595	81.8968748788013	level2	mzCloud	C02283	NA	Terpenoids	Oleananes	Triterpenoids (C30)	Terpenoids	NA	NA	NA	2.27684e+06	2.0674e+06	2.31936e+06	2.14412e+06	2.1994e+06	2.27713e+06	2.128e+06	2.25833e+06	2.20096e+06	347796	2.17301e+06	629064	1.44496e+06	905517	8.00396e+06	1.03382e+06	496823	6.4132e+06	805299	4.84234e+06	1.0044e+06	4.25172e+06	1.03267e+06	1.32267e+06
8.039_248.17520	POS	8.039	248.1752	C16 H26 O3	Tetranor-12r-hete	-18.0129962210035	-67670.154347642	73.6849668354602	level2	mzCloud	NA	NA	NA	NA	NA	NA	NA	NA	NA	3.58901e+06	3.65146e+06	3.91345e+06	3.82563e+06	3.80513e+06	3.99365e+06	4.28992e+06	4.55986e+06	4.51111e+06	153106	92516.4	186977	104718	179394	155853	88564.7	118652	145369	123902	146753	151054	220274	215760	81103.2
8.056_210.12564	POS	8.056	210.12564	C12 H18 O3	Jasmonic acid	4.52016990379889e-05	0.215117530814883	86.0572080156582	level2	mzCloud	C08491	HMDB0032797	Lipids and lipid-like molecules	Lineolic acids and derivatives	Fatty Acyls	Fatty acyls[FA]	Lipid metabolism	alpha-Linolenic acid metabolism	map00592 alpha-Linolenic acid metabolism; map01100 Metabolic pathways;	5.16817e+06	5.19183e+06	5.47293e+06	5.58798e+06	5.46073e+06	5.33137e+06	5.11567e+06	5.21048e+06	5.6727e+06	1.65756e+07	8.56805e+06	6.62417e+06	7.33565e+06	4.6063e+06	5.20942e+06	7.87705e+06	2.45258e+06	4.54788e+06	4.43909e+06	3.56247e+06	4.17923e+06	5.30781e+06	4.4794e+06	3.85305e+06
8.067_216.17245	NEG	8.067	216.17245	C12 H24 O3	12-hydroxydodecanoic acid	-9.17446288326573e-05	-0.424404630044102	62.4074926801258	level2	mzCloud	C08317	HMDB0002059	Organic acids and derivatives	Medium-chain hydroxy acids and derivatives	Hydroxy acids and derivatives	Organic acids	NA	NA	NA	2.18051e+06	2.33385e+06	2.18114e+06	2.16762e+06	2.36199e+06	2.4747e+06	2.47871e+06	2.28177e+06	2.4938e+06	3.65161e+06	1.08e+06	1.48815e+06	1.58972e+06	1.11268e+06	3.20616e+06	4.17315e+06	2.71379e+06	2.08658e+06	2.24688e+06	2.23125e+06	1.97856e+06	1.93781e+06	4.61915e+06	3.80629e+06
8.071_286.21431	NEG	8.071	286.21431	C16 H30 O4	Hexadecanedioic acid	-0.00010158806594518	-0.354936937449972	85.4098391635056	level2	mzCloud	C19615	HMDB0000672	Lipids and lipid-like molecules	Fatty acids and conjugates	Fatty Acyls	Fatty acyls[FA]	Lipid metabolism	Cutin, suberine and wax biosynthesis	map01100 Metabolic pathways;	1.51171e+06	1.5504e+06	1.51119e+06	1.50591e+06	1.52171e+06	1.60025e+06	1.67078e+06	1.63396e+06	1.64596e+06	1.74163e+06	1.36075e+06	1.50544e+06	1.31123e+06	1.41911e+06	1.56384e+06	2.55894e+06	1.7009e+06	1.2831e+06	1.63894e+06	1.89425e+06	1.86416e+06	1.52279e+06	1.1349e+06	2.71266e+06
8.183_314.24573	NEG	8.183	314.24573	C18 H34 O4	(+/-)12(13)-dihome	1.86550869898383e-05	0.0593646513573695	93.7721778852936	level2	mzCloud	C14829	HMDB0004705	Lipids and lipid-like molecules	Fatty acids and conjugates	Fatty Acyls	Fatty acyls[FA]	Lipid metabolism	Linoleic acid metabolism	map00591 Linoleic acid metabolism;	3.41419e+06	3.59222e+06	3.51998e+06	3.50967e+06	3.56091e+06	3.65506e+06	3.72799e+06	3.71039e+06	3.77844e+06	6.33054e+06	3.88991e+06	4.70526e+06	5.62073e+06	6.78427e+06	3.56111e+06	3.90944e+06	4.02155e+06	3.23005e+06	4.02128e+06	2.59998e+06	3.90594e+06	2.95348e+06	1.72717e+06	3.52501e+06
8.22_164.04740	POS	8.22	164.0474	C9 H10 O4	3,4-dihydroxyphenylpropionic acid	-18.0105071936742	-98927.3540018758	88.5554811518714	level2	mzCloud	C10447	HMDB0000423	Phenylpropanoids and polyketides	NA	Phenylpropanoic acids	Phenylpropanoic acids	Amino acid metabolism	Tyrosine metabolism	map00350 Tyrosine metabolism;	599663	445150	475826	526580	471782	689789	754159	454858	464970	3.18862e+07	2.81691e+07	4.24569e+07	2.99209e+07	2.94053e+07	3.12176e+07	2.46834e+07	2.84799e+07	3.3861e+07	3.75459e+07	3.56428e+07	3.25098e+07	4.09861e+07	2.95181e+07	2.85301e+07
8.474_312.23007	NEG	8.474	312.23007	C18 H32 O4	(+/-)9-hpode	1.10576568772558e-05	0.0354150939033974	75.251047336084	level2	mzCloud	NA	NA	NA	NA	NA	NA	NA	NA	NA	2.77369e+06	2.83313e+06	2.74288e+06	2.73782e+06	2.74951e+06	2.9656e+06	3.05158e+06	3.07512e+06	3.0917e+06	5.87546e+06	3.40138e+06	4.02016e+06	2.76563e+06	4.77752e+06	2.33092e+06	2.89203e+06	3.00108e+06	2.20685e+06	2.14623e+06	5.52598e+06	3.68971e+06	2.02746e+06	1.94272e+06	2.00956e+06
8.515_336.23014	NEG	8.515	336.23014	C20 H32 O4	15(s)-hpete	7.85721383067539e-05	0.233685644940961	76.8242611334545	level2	mzCloud	NA	NA	NA	NA	NA	NA	NA	NA	NA	4.12766e+06	4.14439e+06	4.05858e+06	4.15522e+06	4.0841e+06	4.24001e+06	4.28857e+06	4.25606e+06	4.32237e+06	5.22077e+06	5.24201e+06	3.49452e+06	3.42763e+06	5.71808e+06	5.99321e+06	4.65465e+06	2.62662e+06	4.29889e+06	3.65144e+06	5.547e+06	6.11787e+06	4.03698e+06	7.45566e+06	2.86797e+06
8.597_358.21194	POS	8.597	358.21194	C22 H30 O4	Cannabidiolic acid	-0.00247242346432586	-6.90207707753477	67.1844901076004	level2	mzCloud	C10784	NA	PK Polyketides	PK1312 Other aromatic polyketides	PK13 Aromatic polyketides	Polyketides[PK]	Biosynthesis of other secondary metabolites	Biosynthesis of various secondary metabolites - part 1	NA	9.0267e+06	8.6935e+06	9.49602e+06	9.68479e+06	9.96976e+06	8.82503e+06	9.75137e+06	9.90522e+06	9.29505e+06	1.14646e+07	1.1103e+07	7.50982e+06	7.68349e+06	1.25405e+07	1.335e+07	9.60768e+06	5.07807e+06	8.76241e+06	7.48504e+06	1.16034e+07	1.29024e+07	8.32177e+06	1.6382e+07	6.24668e+06
8.617_301.29804	POS	8.617	301.29804	C18 H39 N O2	Sphinganine	-3.75713481162165e-05	-0.124698266231157	92.8531920616933	level2	BMDB	C00836	HMDB0000269	Organic nitrogen compounds	Amines	Organonitrogen compounds	Amines	Lipid metabolism	Sphingolipid metabolism	map00600 Sphingolipid metabolism; map01100 Metabolic pathways; map04071 Sphingolipid signaling pathway;	9.90081e+06	9.82343e+06	9.45456e+06	9.9492e+06	9.61127e+06	9.8128e+06	9.81548e+06	9.56764e+06	8.94061e+06	5.23671e+06	9.0645e+06	9.27148e+06	1.08767e+07	9.49226e+06	5.09764e+06	1.17454e+07	1.07221e+07	1.21593e+07	7.22169e+06	1.12063e+07	7.31877e+06	7.53801e+06	8.84347e+06	6.95923e+06
8.657_318.21943	NEG	8.657	318.21943	C20 H32 O4	Prostaglandin f2α 1-11-lactone	-18.0106324606155	-53566.3958376931	74.5556298292775	level2	mzCloud	NA	NA	NA	NA	NA	NA	NA	NA	NA	4.08429e+07	4.00844e+07	3.93725e+07	3.95352e+07	3.92404e+07	4.15927e+07	4.24087e+07	4.05127e+07	4.13122e+07	7.69745e+07	4.37698e+07	1.95576e+07	4.34623e+07	4.5284e+07	5.06929e+07	5.14432e+07	8.37966e+07	3.03371e+07	3.66299e+07	5.21295e+07	4.10096e+07	1.91893e+07	4.34017e+07	2.93721e+07
8.731_399.33478	POS	8.731	399.33478	C23 H45 N O4	Palmitoylcarnitine	-8.23001730054784e-05	-0.206093135127484	95.9452533779753	level2	mzCloud	NA	NA	NA	NA	NA	NA	NA	NA	NA	4.82838e+07	4.71036e+07	4.6167e+07	4.6687e+07	4.57632e+07	4.71767e+07	4.87256e+07	4.92193e+07	4.89669e+07	3.56358e+07	5.02597e+07	2.20531e+07	4.31237e+07	3.59438e+07	3.97789e+07	5.97919e+07	5.37572e+07	4.97647e+07	3.81493e+07	4.06106e+07	4.67018e+07	3.72378e+07	3.46689e+07	8.91922e+07
8.759_296.23503	NEG	8.759	296.23503	C18 H32 O3	(+/-)13-hode	-0.000111461604547003	-0.376260570252649	94.0966300965168	level2	mzCloud	NA	NA	NA	NA	NA	NA	NA	NA	NA	1.92158e+07	1.87465e+07	1.84653e+07	1.88836e+07	1.88156e+07	1.95196e+07	1.91043e+07	1.90002e+07	1.88481e+07	2.86555e+07	1.71635e+07	1.46157e+07	2.43196e+07	2.18487e+07	2.19413e+07	2.05449e+07	3.23269e+07	1.50527e+07	1.54137e+07	2.55123e+07	1.97034e+07	1.15876e+07	2.65711e+07	2.1448e+07
8.792_318.21682	POS	8.792	318.21682	C20 H32 O4	15-epi prostaglandin a1	-18.0132441080181	-53574.1632794452	69.7867696392279	level2	mzCloud	NA	NA	NA	NA	NA	NA	NA	NA	NA	3.53388e+07	3.52629e+07	3.56037e+07	3.62799e+07	3.68338e+07	3.65668e+07	3.59934e+07	3.76856e+07	3.60941e+07	5.1033e+07	3.0484e+07	2.31354e+07	4.41775e+07	3.98677e+07	3.91977e+07	3.98268e+07	5.86609e+07	2.67307e+07	2.63631e+07	4.51003e+07	3.51699e+07	1.92748e+07	5.2194e+07	3.98609e+07
8.827_320.23521	NEG	8.827	320.23521	C20 H32 O3	20-hydroxy-(5z,8z,11z,14z)-eicosatetraenoic acid	6.52216069170208e-05	0.203667860810348	80.4934713808964	level2	mzCloud	C14748	HMDB0005998	Lipids and lipid-like molecules	Fatty acids and conjugates	Fatty Acyls	Fatty acyls[FA]	Lipid metabolism	Arachidonic acid metabolism	map00590 Arachidonic acid metabolism; map01100 Metabolic pathways; map04270 Vascular smooth muscle contraction;	2.14454e+06	2.02064e+06	1.89951e+06	2.2529e+06	2.02129e+06	2.31571e+06	2.02003e+06	2.07358e+06	2.23125e+06	2.38176e+06	2.1391e+06	1.54423e+06	2.25625e+06	2.18361e+06	2.81728e+06	2.60251e+06	3.87338e+06	1.91533e+06	1.95892e+06	2.99018e+06	2.13064e+06	1.57279e+06	3.09729e+06	2.21782e+06
8.837_302.22450	POS	8.837	302.2245	C20 H32 O3	17(s)-hete	-18.0106478877331	-56241.9465035554	94.7685355147271	level2	mzCloud	NA	NA	NA	NA	NA	NA	NA	NA	NA	1.08912e+07	7.51883e+06	9.75719e+06	1.17176e+07	9.34719e+06	8.8445e+06	7.6599e+06	9.91109e+06	8.68103e+06	7.61361e+06	8.04123e+06	66782.7	7.28475e+06	5.61962e+06	1.17937e+07	1.22771e+07	1.67721e+07	6.23356e+06	1.75923e+06	1.5294e+07	5.57939e+06	63223.7	1.5107e+07	9.63587e+06
8.86_314.22457	POS	8.86	314.22457	C21 H30 O2	Progesterone	-7.62550791932881e-06	-0.0242677002361518	82.5104593240996	level2	mzCloud	C00410	HMDB0001830	Lipids and lipid-like molecules	Pregnane steroids	Steroids and steroid derivatives	Steroids and derivatives	Lipid metabolism	Steroid hormone biosynthesis	map00140 Steroid hormone biosynthesis; map01100 Metabolic pathways; map04114 Oocyte meiosis; map04913 Ovarian steroidogenesis; map04914 Progesterone-mediated oocyte maturation; map04917 Prolactin signaling pathway; map04925 Aldosterone synthesis and secretion; map04927 Cortisol synthesis and secretion; map04934 Cushing syndrome; map05200 Pathways in cancer; map05215 Prostate cancer; map05224 Brea…	7.20868e+06	6.53818e+06	7.59398e+06	7.30663e+06	7.04426e+06	6.5113e+06	6.20747e+06	6.99375e+06	6.9133e+06	1.09948e+07	6.54083e+06	3.41587e+06	9.13339e+06	6.35801e+06	8.0741e+06	8.70909e+06	9.93292e+06	5.11384e+06	6.62203e+06	8.79674e+06	5.10528e+06	4.23809e+06	6.32e+06	6.91439e+06
8.875_318.21960	NEG	8.875	318.2196	C20 H32 O4	12-epileukotriene b4	-18.0104568915451	-53565.8736682276	80.0143082856844	level2	mzCloud	NA	NA	NA	NA	NA	NA	NA	NA	NA	1.21284e+06	1.2647e+06	1.14497e+06	1.2444e+06	1.31264e+06	1.26735e+06	1.1917e+06	1.18848e+06	1.16724e+06	1.23823e+06	956302	1.10915e+06	856112	1.35957e+06	2.19122e+06	2.13358e+06	393028	1.69305e+06	1.72666e+06	1.92332e+06	1.74601e+06	1.48064e+06	1.42715e+06	1.11252e+06
8.914_344.23491	POS	8.914	344.23491	C22 H32 O3	Medroxyprogesterone	-0.00023128453449317	-0.671879492617859	66.8196504207303	level2	mzCloud	C07119	HMDB0001939	Lipids and lipid-like molecules	Pregnane steroids	Steroids and steroid derivatives	Steroids and derivatives	NA	NA	NA	1.76851e+08	1.78434e+08	1.81306e+08	1.78576e+08	1.84611e+08	1.842e+08	1.83295e+08	1.8788e+08	1.84247e+08	2.00086e+08	1.77094e+08	8.11845e+07	1.60294e+08	1.64581e+08	2.25732e+08	1.9993e+08	2.71872e+08	1.48764e+08	1.41679e+08	2.42805e+08	1.89072e+08	1.30623e+08	2.48019e+08	1.63426e+08
8.936_136.12524	POS	8.936	136.12524	C10 H18 O	Eucalyptol	-18.0105278873349	-116848.467089328	89.0940960861011	level2	mzCloud	C09844	HMDB0004472	Organoheterocyclic compounds	NA	Oxanes	Organoheterocyclic compounds	Metabolism of terpenoids and polyketides	Monoterpenoid biosynthesis	map04750 Inflammatory mediator regulation of TRP channels;	1.06904e+07	9.83777e+06	1.0774e+07	1.01495e+07	1.01241e+07	9.73602e+06	1.00003e+07	9.74625e+06	9.18509e+06	1.02673e+07	9.88666e+06	7.86084e+06	9.87023e+06	1.00762e+07	1.25374e+07	9.90604e+06	1.12728e+07	9.89136e+06	8.60491e+06	1.18609e+07	1.08942e+07	1.03648e+07	1.22361e+07	7.87957e+06
8.936_284.21393	POS	8.936	284.21393	C20 H28 O	(9cis)-retinal	-8.38127091356e-05	-0.294892948828212	76.9143609027663	level2	mzCloud	C16681	HMDB0006218	Lipids and lipid-like molecules	Retinoids	Prenol lipids	Prenol lipids[PR]	Metabolism of cofactors and vitamins	Retinol metabolism	map00830 Retinol metabolism;	1.13411e+08	1.16312e+08	1.18178e+08	1.13215e+08	1.1181e+08	1.08582e+08	1.07251e+08	1.06795e+08	1.02271e+08	1.07337e+08	1.14649e+08	7.61512e+07	1.01062e+08	1.13266e+08	1.34301e+08	9.94384e+07	1.346e+08	1.06334e+08	8.62286e+07	1.37379e+08	1.22443e+08	1.06805e+08	1.48348e+08	8.86381e+07
8.937_302.22423	POS	8.937	302.22423	C20 H32 O3	(+/-)11(12)-eet	-18.0109152767388	-56242.7814806339	94.5277220977712	level2	mzCloud	NA	NA	NA	NA	NA	NA	NA	NA	NA	2.3552e+09	2.40078e+09	2.38841e+09	2.32163e+09	2.3413e+09	2.23492e+09	2.21714e+09	2.2316e+09	2.1396e+09	2.20226e+09	2.34157e+09	1.6055e+09	2.10816e+09	2.33835e+09	2.83916e+09	2.09104e+09	2.79945e+09	2.21707e+09	1.77683e+09	2.88057e+09	2.50416e+09	2.17869e+09	3.04898e+09	1.7799e+09
8.953_294.21691	POS	8.953	294.21691	C18 H30 O3	13(s)-hotre	-0.00258726654982411	-8.79366117909433	88.5662044868641	level2	mzCloud	C16316	NA	FA Fatty acyls	FA0200 Other Octadecanoids	FA02 Octadecanoids	Fatty acyls[FA]	Lipid metabolism	alpha-Linolenic acid metabolism	map00592 alpha-Linolenic acid metabolism;	643766	607346	790153	616458	711867	921356	710622	902011	638021	2.99319e+06	799730	1.48181e+06	1.49045e+06	1.56746e+06	287455	1.16375e+06	266631	242637	1.54419e+06	344732	361315	291523	313289	204840
9.01_320.23508	POS	9.01	320.23508	C20 H34 O4	(+/-)11(12)-dihet	-18.010628774205	-53247.1758370678	84.574754643843	level2	mzCloud	NA	NA	NA	NA	NA	NA	NA	NA	NA	4.23002e+06	5.53887e+06	4.88203e+06	5.2778e+06	5.28927e+06	4.18496e+06	4.58827e+06	3.88898e+06	3.90086e+06	2.86398e+06	3.33011e+06	2.15327e+06	2.0707e+06	4.80715e+06	1.23978e+07	5.38754e+06	7.05988e+06	4.79857e+06	2.7898e+06	7.59257e+06	5.90257e+06	4.77739e+06	1.90002e+07	3.50623e+06
9.037_344.23267	POS	9.037	344.23267	C22 H34 O4	16,16-dimethyl prostaglandin a2	-18.0130386684747	-49726.0235029394	64.1254907361514	level2	mzCloud	NA	NA	NA	NA	NA	NA	NA	NA	NA	3.18323e+07	3.14837e+07	3.19937e+07	3.18772e+07	3.11963e+07	3.16632e+07	3.15768e+07	3.17499e+07	3.13583e+07	3.53474e+07	2.53856e+07	9.02189e+06	2.71558e+07	2.29256e+07	4.32787e+07	3.78784e+07	5.50226e+07	3.13273e+07	2.31988e+07	4.6845e+07	2.98783e+07	2.09372e+07	4.7313e+07	3.70608e+07
9.078_322.25070	NEG	9.078	322.2507	C20 H34 O3	15-oxoede	-9.93193004319437e-05	-0.308204981913381	64.9465119008391	level2	mzCloud	NA	NA	NA	NA	NA	NA	NA	NA	NA	1.94368e+07	1.96304e+07	1.86868e+07	1.90526e+07	1.88745e+07	2.04324e+07	1.97381e+07	1.93658e+07	2.00275e+07	2.47229e+07	1.63212e+07	5.99797e+06	1.88564e+07	1.65603e+07	2.74283e+07	2.27099e+07	3.45115e+07	1.95619e+07	1.56255e+07	2.9225e+07	1.87787e+07	1.36405e+07	2.79818e+07	2.36401e+07
9.149_346.25090	NEG	9.149	346.2509	C22 H36 O4	Prostaglandin a1 ethyl ester	-18.0104621297565	-49443.7898856041	61.5600090852371	level2	mzCloud	NA	NA	NA	NA	NA	NA	NA	NA	NA	4.14463e+06	4.37603e+06	4.29332e+06	4.29295e+06	4.29556e+06	4.55431e+06	4.57629e+06	4.44397e+06	4.34366e+06	4.21655e+06	4.11807e+06	1.7937e+06	4.47756e+06	4.31749e+06	6.6166e+06	5.42587e+06	6.35434e+06	4.19982e+06	4.45724e+06	7.0237e+06	4.30604e+06	3.67195e+06	5.98121e+06	5.94051e+06
9.435_272.23494	NEG	9.435	272.23494	C16 H32 O3	16-hydroxyhexadecanoic acid	-0.000206649364542955	-0.759084080135176	88.4611810575844	level2	mzCloud	C18218	HMDB0006294	Lipids and lipid-like molecules	Fatty acids and conjugates	Fatty Acyls	Fatty acyls[FA]	Lipid metabolism	Cutin, suberine and wax biosynthesis	map01100 Metabolic pathways;	9.23163e+06	9.38166e+06	9.1313e+06	9.33961e+06	9.271e+06	9.75519e+06	1.00777e+07	9.85352e+06	9.85281e+06	1.29266e+07	1.10516e+07	1.04084e+07	9.91118e+06	1.24468e+07	1.028e+07	1.26106e+07	9.17681e+06	1.03036e+07	1.04982e+07	1.09142e+07	1.36497e+07	1.19862e+07	7.49612e+06	1.37285e+07
9.473_453.28557	POS	9.473	453.28557	C21 H44 N O7 P	Glycerophospho-n-palmitoyl ethanolamine	2.59320374311756e-05	0.057209055184086	76.6466563170815	level2	mzCloud	NA	NA	NA	NA	NA	NA	NA	NA	NA	3.6357e+07	3.57015e+07	3.62579e+07	3.62647e+07	3.5868e+07	3.67148e+07	3.44168e+07	3.46395e+07	3.53909e+07	3.45985e+07	3.89952e+07	3.53383e+07	3.89617e+07	3.79531e+07	3.14347e+07	2.97712e+07	3.58266e+07	3.93872e+07	3.94049e+07	3.2555e+07	3.58347e+07	3.05193e+07	3.14336e+07	4.60547e+07
9.612_228.20891	NEG	9.612	228.20891	C14 H28 O2	Myristic acid	-2.48536868241445e-05	-0.108907599752759	77.4001247492055	level2	mzCloud	C06424	HMDB0000806	Lipids and lipid-like molecules	Fatty acids and conjugates	Fatty Acyls	Fatty acyls[FA]	Lipid metabolism	Fatty acid biosynthesis	map00061 Fatty acid biosynthesis; map01100 Metabolic pathways;	1.11194e+06	1.11342e+06	1.05951e+06	1.05039e+06	1.00862e+06	1.20338e+06	1.15089e+06	1.08544e+06	1.17707e+06	2.67926e+06	490891	683198	1.10704e+06	691899	1.16859e+06	2.12454e+06	1.61208e+06	879442	1.67221e+06	1.11218e+06	889195	819066	1.18471e+06	2.03046e+06
9.701_321.26665	POS	9.701	321.26665	C20 H35 N O2	Α-linolenoyl ethanolamide	-0.00013022316994693	-0.405342781474339	69.6215992399601	level2	mzCloud	NA	HMDB0013624	Organic nitrogen compounds	Amines	Organonitrogen compounds	Amines	NA	NA	NA	2.88646e+07	2.88469e+07	2.73365e+07	2.87108e+07	2.69064e+07	2.47868e+07	2.02733e+07	2.08845e+07	2.02574e+07	2.33588e+07	2.87056e+07	3.13169e+07	3.23253e+07	2.93638e+07	2.34178e+07	1.88242e+07	1.98339e+07	2.67405e+07	2.82472e+07	1.37086e+07	2.25255e+07	2.85757e+07	1.1049e+07	2.75234e+07
9.721_254.22441	NEG	9.721	254.22441	C16 H30 O2	Palmitoleic acid	-0.000166810200624923	-0.65615291994252	84.4653004488057	level2	mzCloud	C08362	HMDB0003229	Lipids and lipid-like molecules	Fatty acids and conjugates	Fatty Acyls	Fatty acyls[FA]	Lipid metabolism	Fatty acid biosynthesis	map00061 Fatty acid biosynthesis;	1.56326e+07	1.51982e+07	1.47449e+07	1.52946e+07	1.51384e+07	1.5696e+07	1.6617e+07	1.63666e+07	1.67173e+07	3.52655e+07	8.09188e+06	7.3463e+06	2.7306e+07	1.5445e+07	1.51792e+07	2.3481e+07	2.52419e+07	8.41736e+06	2.04244e+07	1.65897e+07	8.88828e+06	8.58996e+06	1.17573e+07	2.6157e+07
9.745_307.28738	POS	9.745	307.28738	C20 H39 N O2	Oleoyl ethanolamide	-18.0107036202166	-55366.7689884153	60.3083826308561	level2	mzCloud	C20792	HMDB0002088	Organic nitrogen compounds	Amines	Organonitrogen compounds	Amines	NA	NA	map04024 cAMP signaling pathway;	4.95791e+06	4.42299e+06	4.92462e+06	5.05727e+06	4.2325e+06	4.88766e+06	4.84204e+06	4.81626e+06	4.87859e+06	5.14191e+06	5.72414e+06	2.78939e+06	5.09332e+06	1.00365e+07	5.38753e+06	6.21002e+06	4.55288e+06	2.60093e+06	6.53868e+06	8.41205e+06	2.81368e+06	2.64057e+06	2.27907e+06	4.57722e+06
9.77_328.24013	NEG	9.77	328.24013	C22 H32 O2	Docosahexaenoic acid	-9.8435900270033e-05	-0.299889809936613	91.3998502361001	level2	mzCloud	C06429	HMDB0002183	Lipids and lipid-like molecules	Fatty acids and conjugates	Fatty Acyls	Fatty acyls[FA]	Lipid metabolism	Biosynthesis of unsaturated fatty acids	map01040 Biosynthesis of unsaturated fatty acids;	4.71195e+08	4.6409e+08	4.37807e+08	4.42734e+08	4.45273e+08	4.73434e+08	4.72821e+08	4.60717e+08	4.75313e+08	6.55436e+08	5.28223e+08	4.11947e+08	7.40291e+08	6.21839e+08	4.1243e+08	5.42379e+08	5.37977e+08	4.11463e+08	4.57531e+08	4.01964e+08	4.15288e+08	5.18108e+08	3.54642e+08	5.80692e+08
9.83_304.24008	NEG	9.83	304.24008	C20 H32 O2	Arachidonic acid	-0.000147170058426127	-0.48372977595438	89.7360765514333	level2	mzCloud	C00219	HMDB0001043	Lipids and lipid-like molecules	Fatty acids and conjugates	Fatty Acyls	Fatty acyls[FA]	Lipid metabolism	Arachidonic acid metabolism	map00590 Arachidonic acid metabolism; map00591 Linoleic acid metabolism; map01040 Biosynthesis of unsaturated fatty acids; map01100 Metabolic pathways; map04216 Ferroptosis; map04217 Necroptosis; map04270 Vascular smooth muscle contraction; map04611 Platelet activation; map04664 Fc epsilon RI signaling pathway; map04666 Fc gamma R-mediated phagocytosis; map04723 Retrograde endocannabinoid signali…	2.00058e+08	2.00188e+08	1.92652e+08	2.01369e+08	1.93981e+08	2.04092e+08	2.12098e+08	2.0434e+08	2.06914e+08	2.42617e+08	2.80176e+08	2.36966e+08	3.16808e+08	3.52083e+08	1.63742e+08	1.87965e+08	1.68718e+08	2.04424e+08	2.26495e+08	1.42627e+08	2.04164e+08	2.53081e+08	9.87017e+07	2.57334e+08
9.832_316.24018	POS	9.832	316.24018	C21 H32 O2	5α-pregnan-3,20-dione	-4.89379938812817e-05	-0.154749425267873	80.9100370109733	level2	mzCloud	C03681	HMDB0003759	Lipids and lipid-like molecules	Pregnane steroids	Steroids and steroid derivatives	Steroids and derivatives	Lipid metabolism	Steroid hormone biosynthesis	map00140 Steroid hormone biosynthesis;	1.15895e+07	1.19868e+07	1.21393e+07	1.076e+07	1.21769e+07	1.17877e+07	1.03759e+07	9.60549e+06	1.11291e+07	1.64616e+07	1.07246e+07	9.74068e+06	5.55876e+06	1.55224e+07	1.10892e+07	1.4938e+07	2.08422e+07	8.66981e+06	9.43615e+06	9.70731e+06	9.6658e+06	3.00073e+06	1.64073e+07	1.25258e+07
9.864_280.24001	NEG	9.864	280.24001	C18 H32 O2	Linoleic acid	-0.000218733589974818	-0.780521732236523	90.0288155715976	level2	mzCloud	C01595	HMDB0000673	Lipids and lipid-like molecules	Lineolic acids and derivatives	Fatty Acyls	Fatty acyls[FA]	Lipid metabolism	Linoleic acid metabolism	map00591 Linoleic acid metabolism; map01040 Biosynthesis of unsaturated fatty acids; map01100 Metabolic pathways;	1.60419e+08	1.62835e+08	1.52773e+08	1.52853e+08	1.57083e+08	1.69241e+08	1.71734e+08	1.72993e+08	1.68223e+08	2.82196e+08	1.59945e+08	1.37229e+08	3.23797e+08	1.85833e+08	1.44614e+08	1.72302e+08	1.80372e+08	1.44448e+08	1.50816e+08	1.48293e+08	1.64149e+08	1.51358e+08	1.29812e+08	2.60141e+08
9.934_268.24014	NEG	9.934	268.24014	C17 H32 O2	Trans-10-heptadecenoic acid	-9.38948223279112e-05	-0.350040045195502	68.9912251550755	level2	mzCloud	NA	NA	NA	NA	NA	NA	NA	NA	NA	996431	944494	983469	971602	1.03248e+06	1.05478e+06	1.05699e+06	1.04806e+06	1.09446e+06	2.11403e+06	818095	569093	2.07059e+06	1.09673e+06	1.01886e+06	1.10221e+06	1.4074e+06	723129	975893	1.16621e+06	765716	613411	1.10969e+06	1.75914e+06
9.975_358.30820	POS	9.975	358.3082	C21 H42 O4	1-stearoylglycerol	-0.000112212677265688	-0.313173527335484	75.1243323400968	level2	mzCloud	D01947	NA	NA	NA	NA	NA	NA	NA	NA	1.43072e+07	1.23711e+07	1.33579e+07	1.32802e+07	1.74396e+07	1.17496e+07	1.21959e+07	1.16549e+07	1.09696e+07	1.19109e+07	1.39066e+07	1.44561e+07	2.73778e+07	2.12744e+07	7.5731e+06	2.20458e+07	1.53709e+07	1.27075e+07	9.74373e+06	1.18572e+07	8.98076e+06	7.22584e+06	1.54884e+07	2.07634e+07
0.56_111.07967	POS	0.56	111.07967	C5 H9 N3	Histamine	2.46458290149576e-05	0.22187529057462	44.2269045555361	level3	BMDB	C00388	HMDB0000870	Organic nitrogen compounds	Amines	Organonitrogen compounds	Amines	Amino acid metabolism	Histidine metabolism	map00340 Histidine metabolism; map01100 Metabolic pathways; map04080 Neuroactive ligand-receptor interaction; map04664 Fc epsilon RI signaling pathway; map04721 Synaptic vesicle cycle; map04750 Inflammatory mediator regulation of TRP channels; map04971 Gastric acid secretion; map04974 Protein digestion and absorption; map05310 Asthma;	1.68881e+06	1.59421e+06	1.64615e+06	1.5542e+06	1.65786e+06	1.67618e+06	1.6904e+06	1.78073e+06	1.76069e+06	2.57046e+06	1.87143e+06	982620	953908	1.55164e+06	2.04494e+06	2.40711e+06	1.39875e+06	2.17037e+06	1.30533e+06	2.15431e+06	3.72455e+06	2.47736e+06	1.6113e+06	613546
0.601_146.02160	NEG	0.601	146.0216	C5 H6 O5	2-oxoglutaric acid	7.51291638891871e-05	0.514507465677357	59.0007184413145	level3	mzCloud	C00026	HMDB0000208	Organic acids and derivatives	Gamma-keto acids and derivatives	Keto acids and derivatives	Organic acids	Carbohydrate metabolism	Citrate cycle (TCA cycle)	map00020 Citrate cycle (TCA cycle); map00040 Pentose and glucuronate interconversions; map00053 Ascorbate and aldarate metabolism; map00220 Arginine biosynthesis; map00250 Alanine, aspartate and glutamate metabolism; map00310 Lysine degradation; map00340 Histidine metabolism; map00430 Taurine and hypotaurine metabolism; map00471 D-Glutamine and D-glutamate metabolism; map00630 Glyoxylate and dica…	7.30995e+06	7.38833e+06	7.63345e+06	7.49875e+06	7.64196e+06	7.40864e+06	6.97716e+06	7.31981e+06	7.28668e+06	5.90437e+06	8.28381e+06	1.02205e+07	1.00818e+07	6.66204e+06	9.75212e+06	9.00159e+06	7.22088e+06	9.01886e+06	6.95847e+06	9.2787e+06	6.67531e+06	8.37034e+06	6.40521e+06	7.6054e+06
0.67_202.04527	POS	0.67	202.04527	C6 H12 O6	D-fructose	21.9818790202334	122078.559496595	45.6258992501266	level3	BMDB	C02336	HMDB0000660	Organic oxygen compounds	Carbohydrates and carbohydrate conjugates	Organooxygen compounds	Carbohydrates	Carbohydrate metabolism	Amino sugar and nucleotide sugar metabolism	map00520 Amino sugar and nucleotide sugar metabolism;	1.46314e+09	1.48364e+09	1.48679e+09	1.47352e+09	1.45478e+09	1.49515e+09	1.47831e+09	1.50895e+09	1.51554e+09	1.44884e+09	1.41651e+09	2.65442e+09	1.56573e+09	1.80129e+09	1.57975e+09	1.46847e+09	9.2124e+08	1.62637e+09	1.37162e+09	1.14646e+09	1.36773e+09	1.65702e+09	1.98038e+09	1.38778e+09
0.675_174.05055	POS	0.675	174.05055	C5 H12 O5	Xylitol	21.9820727813189	144553.780909469	6.12074123725403	level3	BMDB	C00379	HMDB0002917	Organic oxygen compounds	Carbohydrates and carbohydrate conjugates	Organooxygen compounds	Carbohydrates	Carbohydrate metabolism	Pentose and glucuronate interconversions	map00040 Pentose and glucuronate interconversions; map01100 Metabolic pathways; map02010 ABC transporters;	2.12049e+06	2.12245e+06	1.93082e+06	2.08495e+06	1.52466e+06	2.17442e+06	1.80992e+06	2.07411e+06	1.76389e+06	2.62092e+06	2.0822e+06	2.20255e+06	1.61012e+06	2.14368e+06	2.05527e+06	1.72278e+06	1.66754e+06	2.39184e+06	2.49154e+06	1.5275e+06	2.32859e+06	2.82477e+06	1.33216e+06	1.87602e+06
0.676_120.04226	NEG	0.676	120.04226	C5 H4 N4	Purine	-0.00133155613983149	-11.0922713292491	37.8982183393628	level3	mzCloud	C15587	HMDB0001366	Organoheterocyclic compounds	Purines and purine derivatives	Imidazopyrimidines	Purines and derivatives	NA	NA	NA	8.14703e+06	7.63914e+06	7.85171e+06	7.34451e+06	7.72195e+06	7.90932e+06	8.39398e+06	8.07412e+06	8.41438e+06	6.66161e+06	7.04356e+06	1.2892e+07	7.26043e+06	8.95141e+06	7.48714e+06	9.00233e+06	5.40726e+06	8.42005e+06	9.15187e+06	6.08966e+06	8.53426e+06	1.0437e+07	1.01242e+07	1.0436e+07
0.677_175.09581	POS	0.677	175.09581	C6 H13 N3 O3	L-(+)-citrulline	0.000116245735711118	0.663898322386044	82.454836923412	level3	mzCloud	C00327	HMDB0000904	Organic acids and derivatives	Amino acids, peptides, and analogues	Carboxylic acids and derivatives	Amino acids, peptides, and analogues	Amino acid metabolism	Arginine biosynthesis	map00220 Arginine biosynthesis; map01100 Metabolic pathways; map01230 Biosynthesis of amino acids;	2.01158e+07	1.9704e+07	2.0987e+07	2.06531e+07	2.06123e+07	2.08325e+07	2.09493e+07	2.12897e+07	2.09877e+07	2.39379e+07	3.02874e+07	3.47623e+07	2.8769e+07	2.37391e+07	1.94669e+07	1.26985e+07	1.35962e+07	2.13796e+07	2.3694e+07	1.9216e+07	1.67079e+07	2.09468e+07	1.99073e+07	1.5566e+07
0.695_202.14298	POS	0.695	202.14298	C8 H18 N4 O2	N3,n4-dimethyl-l-arginine	8.5036540724559e-06	0.042067521945567	44.7894391501997	level3	mzCloud	NA	HMDB0003334	Organic acids and derivatives	Amino acids, peptides, and analogues	Carboxylic acids and derivatives	Amino acids, peptides, and analogues	NA	NA	NA	1.83959e+07	1.88812e+07	1.87971e+07	1.84211e+07	1.88272e+07	1.83272e+07	1.78261e+07	1.82105e+07	1.81941e+07	1.82031e+07	2.49557e+07	2.15665e+07	1.99712e+07	1.97245e+07	1.53288e+07	1.92694e+07	1.47744e+07	1.7774e+07	1.76334e+07	1.57288e+07	2.1632e+07	2.38201e+07	3.25607e+07	2.00433e+07
0.707_186.05052	POS	0.707	186.05052	C6 H12 O5	L-rhamnose	21.9820462112003	133980.927359317	28.9532663303408	level3	BMDB	C00507	HMDB0000849	Organic oxygen compounds	Carbohydrates and carbohydrate conjugates	Organooxygen compounds	Carbohydrates	Carbohydrate metabolism	Fructose and mannose metabolism	map00051 Fructose and mannose metabolism; map01100 Metabolic pathways;	1.27198e+07	1.25496e+07	1.28446e+07	1.295e+07	1.28526e+07	1.27077e+07	1.29391e+07	1.30587e+07	1.27246e+07	1.12937e+07	1.01947e+07	1.03869e+07	2.68703e+06	1.25889e+07	1.66737e+07	1.18603e+07	1.24371e+07	1.45236e+07	1.81646e+07	1.68739e+07	1.48772e+07	1.42692e+07	1.27698e+07	1.6279e+07
0.828_119.05830	POS	0.828	119.0583	C4 H9 N O3	L-homoserine	5.49459960836884e-05	0.46150518155541	41.3688448825816	level3	BMDB	C00263	HMDB0000719	Organic acids and derivatives	Amino acids, peptides, and analogues	Carboxylic acids and derivatives	Amino acids, peptides, and analogues	Amino acid metabolism	Glycine, serine and threonine metabolism	map00260 Glycine, serine and threonine metabolism; map00270 Cysteine and methionine metabolism; map00920 Sulfur metabolism; map01100 Metabolic pathways; map01230 Biosynthesis of amino acids;	5.81139e+06	5.77019e+06	5.98467e+06	5.93316e+06	5.83935e+06	5.92493e+06	5.86133e+06	5.82857e+06	5.99389e+06	6.38338e+06	6.85742e+06	8.74501e+06	7.75136e+06	8.56928e+06	9.42217e+06	5.2375e+06	5.01639e+06	7.4647e+06	7.06938e+06	6.70374e+06	7.80432e+06	8.0324e+06	6.00402e+06	4.51092e+06
0.947_188.11614	POS	0.947	188.11614	C8 H16 N2 O3	N2-acetyl-l-lysine	4.84208538011899e-05	0.257398786112983	4.9892090447632	level3	BMDB	C12989	HMDB0000446	Organic acids and derivatives	Amino acids, peptides, and analogues	Carboxylic acids and derivatives	Amino acids, peptides, and analogues	NA	NA	NA	6.46279e+06	6.2643e+06	6.68977e+06	6.53864e+06	6.24937e+06	6.84641e+06	6.21718e+06	6.17417e+06	6.05644e+06	6.29066e+06	8.30459e+06	7.18064e+06	7.11925e+06	6.9601e+06	6.04843e+06	6.52729e+06	7.9725e+06	6.03114e+06	7.23205e+06	5.55348e+06	7.08416e+06	7.36845e+06	3.23262e+06	5.19427e+06
0.953_129.07904	POS	0.953	129.07904	C6 H11 N O2	Pipecolate	6.38097265550641e-05	0.494346386078921	56.7571461975734	level3	BMDB	C00408	HMDB0000070	Organic acids and derivatives	Amino acids, peptides, and analogues	Carboxylic acids and derivatives	Amino acids, peptides, and analogues	Amino acid metabolism	Lysine degradation	map00310 Lysine degradation; map01100 Metabolic pathways;	4.83048e+07	5.19427e+07	5.19247e+07	5.11879e+07	5.03594e+07	5.05346e+07	5.21111e+07	5.28912e+07	5.07237e+07	4.51584e+07	8.44958e+07	6.0903e+07	8.23593e+07	5.98517e+07	3.68375e+07	4.93092e+07	4.09679e+07	4.74834e+07	4.51836e+07	3.81476e+07	5.60489e+07	4.82581e+07	4.2529e+07	2.89373e+07
1.066_165.06508	POS	1.066	165.06508	C6 H7 N5 O	7-methylguanine	2.05530816401733e-05	0.124515034592535	33.1254758697919	level3	mzCloud	C02242	HMDB0000897	Organoheterocyclic compounds	Purines and purine derivatives	Imidazopyrimidines	Purines and derivatives	NA	NA	NA	7.75089e+06	7.84988e+06	7.72468e+06	7.44497e+06	7.6884e+06	6.89929e+06	7.29253e+06	6.66785e+06	6.70349e+06	7.05942e+06	6.92656e+06	5.29419e+06	3.76334e+06	4.95358e+06	7.50584e+06	9.09975e+06	1.27424e+07	7.77009e+06	5.7269e+06	4.98391e+06	8.1033e+06	7.90715e+06	8.98301e+06	8.00784e+06
1.085_145.01979	POS	1.085	145.01979	C5 H9 N O3 S	N-acetyl-l-cysteine	-18.0105213082031	-110473.450560931	32.9316335874292	level3	BMDB	NA	HMDB0001890	Organic acids and derivatives	Amino acids, peptides, and analogues	Carboxylic acids and derivatives	Amino acids, peptides, and analogues	NA	NA	NA	7.72982e+06	8.25134e+06	8.3274e+06	6.56899e+06	8.25873e+06	8.68694e+06	8.24148e+06	7.74404e+06	8.16704e+06	1.25948e+07	9.01929e+06	8.65876e+06	1.10535e+07	6.72805e+06	7.81023e+06	8.89892e+06	2.46575e+06	8.53722e+06	8.95412e+06	6.84572e+06	9.64354e+06	9.96843e+06	1.04773e+07	9.65654e+06
1.327_116.04734	NEG	1.327	116.04734	C5 H8 O3	Levulinic acid	-2.03833123180175e-06	-0.0175646521443277	46.7917665790493	level3	mzCloud	NA	HMDB0000720	Organic acids and derivatives	Gamma-keto acids and derivatives	Keto acids and derivatives	Organic acids	NA	NA	NA	9.22522e+06	8.9955e+06	9.09363e+06	9.24227e+06	9.11483e+06	9.90709e+06	9.00177e+06	8.91395e+06	8.99679e+06	6.2126e+06	8.29868e+06	9.31146e+06	1.14082e+07	6.79074e+06	1.39943e+07	1.328e+07	1.1197e+07	1.03361e+07	9.26912e+06	9.00573e+06	8.62514e+06	1.03567e+07	1.32541e+07	1.15015e+07
1.572_126.02944	POS	1.572	126.02944	C6 H6 O3	4-hydroxy-6-methyl-2-pyrone	-0.00225007482190165	-17.8532458735737	59.1021150495071	level3	mzCloud	C02752	NA	NA	NA	NA	NA	NA	NA	NA	1.19866e+07	1.205e+07	1.24676e+07	1.203e+07	1.21359e+07	1.2675e+07	1.21291e+07	1.24365e+07	1.22337e+07	7.2504e+06	5.97957e+06	8.89791e+06	4.54707e+06	3.82488e+06	5.93926e+06	2.56082e+07	1.87999e+07	1.02459e+07	8.37282e+06	7.23692e+06	8.14644e+06	9.13226e+06	1.54703e+07	2.80792e+07
1.78_131.09468	POS	1.78	131.09468	C6 H13 N O2	L-isoleucine	5.3931175557409e-05	0.41139119203932	46.5385519516285	level3	mzCloud	C00407	HMDB0000172	Organic acids and derivatives	Amino acids, peptides, and analogues	Carboxylic acids and derivatives	Amino acids	Amino acid metabolism	Valine, leucine and isoleucine degradation	map00280 Valine, leucine and isoleucine degradation; map00290 Valine, leucine and isoleucine biosynthesis; map00970 Aminoacyl-tRNA biosynthesis; map01100 Metabolic pathways; map01210 2-Oxocarboxylic acid metabolism; map01230 Biosynthesis of amino acids; map02010 ABC transporters; map04974 Protein digestion and absorption; map04978 Mineral absorption; map05230 Central carbon metabolism in cancer;	7.42498e+08	7.34456e+08	7.43058e+08	7.41176e+08	7.52721e+08	7.60217e+08	7.23955e+08	7.14494e+08	6.97882e+08	7.34474e+08	7.18184e+08	9.93512e+08	1.01773e+09	8.33509e+08	8.61663e+08	7.77076e+08	9.39453e+08	8.0533e+08	7.1736e+08	7.6126e+08	7.41575e+08	9.18158e+08	6.16054e+08	5.72684e+08
10.016_358.28707	POS	10.016	358.28707	C24 H40 O3	Lithocholic acid	-18.0106727371531	-47862.8239716945	45.0917017752683	level3	mzCloud	C03990	HMDB0000761	Lipids and lipid-like molecules	Bile acids, alcohols and derivatives	Steroids and steroid derivatives	Bile acids, alcohols and derivatives	Lipid metabolism	Secondary bile acid biosynthesis	map04976 Bile secretion;	6.87425e+06	7.31807e+06	6.92205e+06	7.27534e+06	6.82311e+06	5.87904e+06	5.88945e+06	5.60037e+06	5.52968e+06	3.70395e+06	4.11454e+06	2.05284e+06	7.07357e+06	3.19187e+06	5.93063e+06	1.14734e+07	9.26692e+06	6.83987e+06	7.06757e+06	6.11624e+06	4.38578e+06	8.45845e+06	2.04995e+06	1.71259e+07
10.054_336.26388	POS	10.054	336.26388	C21 H38 O4	2-linoleoyl glycerol	-18.0131340680451	-50844.7728030708	32.4321664457616	level3	mzCloud	NA	HMDB0011538	Lipids and lipid-like molecules	Lineolic acids and derivatives	Fatty Acyls	Fatty acyls[FA]	NA	NA	NA	3.63333e+06	3.25534e+06	3.20753e+06	4.39718e+06	3.58437e+06	3.73996e+06	4.68555e+06	3.7638e+06	3.95778e+06	2.15532e+06	5.09049e+06	3.28999e+06	2.43352e+06	5.20357e+06	2.89761e+06	3.31944e+06	2.42164e+06	4.24233e+06	4.43243e+06	4.79257e+06	5.63644e+06	3.36677e+06	3.89907e+06	5.99221e+06
10.056_584.26375	POS	10.056	584.26375	C33 H36 N4 O6	Bilirubin	0.000266714486201636	0.456496928337588	42.4444917223131	level3	mzCloud	C00486	HMDB0000054	Organoheterocyclic compounds	Bilirubins	Tetrapyrroles and derivatives	Organoheterocyclic compounds	Metabolism of cofactors and vitamins	Porphyrin and chlorophyll metabolism	map00860 Porphyrin and chlorophyll metabolism; map01100 Metabolic pathways; map04976 Bile secretion;	2.1468e+06	1.80891e+06	2.23443e+06	2.01923e+06	2.09366e+06	1.83676e+06	1.77109e+06	1.48589e+06	1.47113e+06	5.58063e+06	9.52808e+06	7.26013e+06	7.26055e+06	1.23296e+07	8.28167e+06	6.06286e+06	801052	3.37831e+06	1.11542e+06	2.74824e+06	4.0759e+06	5.41432e+06	3.13964e+06	6.50184e+06
10.073_344.27143	POS	10.073	344.27143	C18 H33 N O4	10-nitrooleate	17.030472997899	52042.6082148561	54.4793655752177	level3	mzCloud	NA	NA	NA	NA	NA	NA	NA	NA	NA	1.37598e+07	1.25987e+07	1.30867e+07	1.32651e+07	1.28711e+07	1.09859e+07	1.04492e+07	1.03616e+07	9.90862e+06	1.00489e+07	1.19446e+07	9.12741e+06	5.71298e+06	1.43678e+07	2.21888e+07	2.19548e+07	1.35456e+07	1.81018e+07	1.19176e+07	8.05395e+06	1.14275e+07	4.55741e+06	8.8766e+06	2.20579e+07
10.129_344.27146	POS	10.129	344.27146	C23 H39 N O2	Methanandamide	-17.0266155845153	-47126.2277616808	74.233830170221	level3	mzCloud	NA	NA	NA	NA	NA	NA	NA	NA	NA	7.82615e+06	7.56674e+06	8.05944e+06	7.7424e+06	7.41774e+06	6.47098e+06	6.25032e+06	5.9598e+06	5.72197e+06	3.10182e+06	6.557e+06	4.18331e+06	2.91288e+06	7.19292e+06	1.20245e+07	1.19273e+07	7.91134e+06	1.03835e+07	5.96698e+06	6.52134e+06	4.85625e+06	3.376e+06	5.50661e+06	2.0507e+07
10.139_282.25564	NEG	10.139	282.25564	C18 H34 O2	Trans-petroselinic acid	-0.000236048774695519	-0.836293558928502	65.7919527436309	level3	mzCloud	NA	NA	NA	NA	NA	NA	NA	NA	NA	9.35458e+07	9.32931e+07	9.21839e+07	9.22787e+07	9.36856e+07	9.27524e+07	1.01327e+08	9.64672e+07	9.77259e+07	1.98264e+08	7.87573e+07	5.59893e+07	2.28965e+08	1.14043e+08	7.96667e+07	1.17007e+08	1.29272e+08	6.20521e+07	8.45207e+07	9.69112e+07	7.05898e+07	6.65002e+07	7.45903e+07	1.50232e+08
10.549_284.27138	NEG	10.549	284.27138	C18 H36 O2	Stearic acid	-0.000154377182411736	-0.543062410062031	81.7162247076124	level3	mzCloud	C01530	HMDB0000827	Lipids and lipid-like molecules	Fatty acids and conjugates	Fatty Acyls	Fatty acyls[FA]	Lipid metabolism	Fatty acid biosynthesis	map00061 Fatty acid biosynthesis; map01040 Biosynthesis of unsaturated fatty acids;	1.43345e+07	1.46757e+07	1.4276e+07	1.46371e+07	1.47618e+07	1.70588e+07	1.89032e+07	1.59453e+07	1.53971e+07	1.24646e+07	1.41042e+07	1.52448e+07	1.20633e+07	1.75191e+07	1.80244e+07	1.96328e+07	1.10936e+07	1.77379e+07	1.42392e+07	1.78356e+07	1.96763e+07	1.76307e+07	1.07484e+07	3.52952e+07
11.147_149.10523	POS	11.147	149.10523	C6 H13 N O2	Leucine	18.0106011651903	137386.263334394	23.0718690925878	level3	BMDB	C00123	HMDB0000687	Organic acids and derivatives	Amino acids, peptides, and analogues	Carboxylic acids and derivatives	Amino acids	Amino acid metabolism	Valine, leucine and isoleucine degradation	map00280 Valine, leucine and isoleucine degradation; map00290 Valine, leucine and isoleucine biosynthesis; map00970 Aminoacyl-tRNA biosynthesis; map01100 Metabolic pathways; map01210 2-Oxocarboxylic acid metabolism; map01230 Biosynthesis of amino acids; map02010 ABC transporters; map04150 mTOR signaling pathway; map04974 Protein digestion and absorption; map04978 Mineral absorption; map05230 Cent…	3.21237e+08	3.19947e+08	3.32103e+08	3.45407e+08	3.33831e+08	3.57691e+08	3.34889e+08	3.51104e+08	3.58266e+08	4.08697e+08	3.17301e+08	4.27727e+09	3.48172e+08	2.9328e+08	3.08166e+09	3.61702e+08	3.4422e+08	3.26535e+08	4.61571e+08	4.13333e+08	3.71448e+08	4.8536e+08	4.21849e+08	2.71094e+08
12.08_505.35347	POS	12.08	505.35347	C26 H52 N O6 P	C-8 ceramide-1-phosphate	0.000246739756050829	0.488252065848148	32.4093624239833	level3	mzCloud	NA	NA	NA	NA	NA	NA	NA	NA	NA	1.36321e+06	1.41287e+06	788498	1.48083e+06	1.54951e+06	1.47456e+06	1.92549e+06	1.78575e+06	888112	1.51692e+06	1.81581e+06	574256	2.06045e+06	2.22812e+06	1.20123e+06	1.60924e+06	1.44491e+06	1.80734e+06	1.38096e+06	1.84362e+06	2.95357e+06	1.33176e+06	1.61316e+06	1.58108e+06
2.115_275.13691	POS	2.115	275.13691	C12 H21 N O6	Glutarylcarnitine	2.42439627982094e-05	0.0881160030641137	48.0392803179464	level3	BMDB	NA	HMDB0013130	Lipids and lipid-like molecules	Fatty acid esters	Fatty Acyls	Fatty acyls[FA]	NA	NA	NA	4.46461e+07	4.36338e+07	4.45863e+07	4.5777e+07	4.55995e+07	4.55014e+07	4.66846e+07	4.7076e+07	4.65133e+07	8.32327e+07	4.56115e+07	6.87507e+07	1.55753e+08	7.60699e+07	4.47053e+07	3.14824e+07	2.69499e+07	4.42515e+07	2.46567e+07	3.17634e+07	3.05445e+07	3.46092e+07	2.82031e+07	2.75466e+07
2.66_173.10599	POS	2.66	173.10599	C8 H15 N O3	N-acetyl-l-leucine	0.000794325636036319	4.58868749760238	36.1672866280258	level3	BMDB	C02710	HMDB0011756	Organic acids and derivatives	Amino acids, peptides, and analogues	Carboxylic acids and derivatives	Amino acids, peptides, and analogues	NA	NA	NA	1.13539e+08	1.1197e+08	1.11164e+08	1.12059e+08	1.12511e+08	1.10645e+08	1.12199e+08	1.13595e+08	1.11397e+08	1.28938e+08	1.1045e+08	1.62923e+08	1.24748e+08	1.09784e+08	1.14182e+08	1.10106e+08	1.0839e+08	1.11236e+08	1.43623e+08	1.28282e+08	1.18887e+08	1.53946e+08	1.36473e+08	1.08996e+08
2.661_110.07380	POS	2.661	110.0738	C7 H10 O	Trans,trans-2,4-heptadienal	0.00063510268002176	5.76982301133676	48.2464067445867	level3	mzCloud	NA	NA	NA	NA	NA	NA	NA	NA	NA	6.17171e+08	6.08653e+08	6.28048e+08	6.24382e+08	6.21389e+08	6.29777e+08	6.51758e+08	6.51371e+08	6.49037e+08	7.5296e+08	6.21719e+08	9.10218e+08	7.09892e+08	6.26765e+08	6.35447e+08	6.21315e+08	5.94842e+08	6.21436e+08	7.95808e+08	7.10348e+08	6.83513e+08	8.50931e+08	7.75641e+08	5.96546e+08
2.674_126.04303	POS	2.674	126.04303	C5 H6 N2 O2	Thymine	0.000106421391677713	0.844326562646	36.0030972617107	level3	mzCloud	C00178	HMDB0000262	Organoheterocyclic compounds	Pyrimidines and pyrimidine derivatives	Diazines	Organoheterocyclic compounds	Nucleotide metabolism	Pyrimidine metabolism	map00240 Pyrimidine metabolism; map01100 Metabolic pathways;	1.1481e+07	1.15788e+07	1.09242e+07	7.44154e+06	1.12226e+07	6.69196e+06	1.16207e+07	7.54219e+06	1.19298e+07	6.14558e+06	1.11683e+07	1.03334e+07	5.31676e+06	8.68221e+06	1.3293e+07	1.58481e+07	1.31517e+07	6.11471e+06	8.34464e+06	7.5864e+06	1.24979e+07	1.56074e+07	9.78719e+06	5.52428e+06
2.678_264.07219	POS	2.678	264.07219	C15 H14 O3	Α-lapachone	21.9778975821955	90782.3856165755	51.2346845507097	level3	mzCloud	NA	NA	NA	NA	NA	NA	NA	NA	NA	5.83319e+06	5.69666e+06	5.64071e+06	6.02624e+06	5.43858e+06	5.46762e+06	5.35798e+06	5.48251e+06	5.13895e+06	3.96801e+06	6.22595e+06	3.88381e+06	1.17439e+06	4.85679e+06	6.71325e+06	7.45236e+06	5.69391e+06	1.06846e+07	4.85431e+06	3.32907e+06	9.56698e+06	5.32019e+06	5.82559e+06	4.9387e+06
2.732_168.08985	POS	2.732	168.08985	C8 H12 N2 O2	Pyridoxamine	-2.91122798046217e-05	-0.173194723045054	35.9655861017067	level3	mzCloud	C00534	HMDB0001431	Organoheterocyclic compounds	Pyridoxamines	Pyridines and derivatives	Amines and derivatives	Metabolism of cofactors and vitamins	Vitamin B6 metabolism	map00750 Vitamin B6 metabolism; map01100 Metabolic pathways; map04977 Vitamin digestion and absorption;	2.11925e+06	2.55768e+06	2.63223e+06	2.29188e+06	2.1394e+06	2.04203e+06	2.22341e+06	2.24324e+06	2.10323e+06	2.65433e+06	2.51749e+06	3.16728e+06	2.45741e+06	3.13561e+06	2.45827e+06	1.16448e+06	1.6719e+06	2.42144e+06	2.99046e+06	1.76279e+06	1.20302e+06	1.55189e+06	5.83782e+06	1.14446e+06
2.741_130.06308	NEG	2.741	130.06308	C6 H10 O3	3-methyl-2-oxovaleric acid	8.90451278223736e-05	0.684630770178261	18.0129348363069	level3	BMDB	C03465	HMDB0000491	Organic acids and derivatives	Short-chain keto acids and derivatives	Keto acids and derivatives	Organic acids	NA	NA	NA	1.72842e+07	1.78219e+07	1.72669e+07	1.72011e+07	1.75679e+07	1.80447e+07	1.71299e+07	1.66088e+07	1.64768e+07	1.65038e+07	2.18097e+07	1.87678e+07	1.85415e+07	1.51993e+07	2.85584e+07	2.70446e+07	1.62194e+07	2.14166e+07	1.71828e+07	1.63605e+07	1.62123e+07	2.03805e+07	1.80977e+07	2.15941e+07
2.775_230.12673	POS	2.775	230.12673	C5 H9 N O2	L-proline	115.063401385607	1000000.63369979	6.06670627333275	level3	BMDB	C00148	HMDB0000162	Organic acids and derivatives	Amino acids, peptides, and analogues	Carboxylic acids and derivatives	Amino acids	Amino acid metabolism	Arginine and proline metabolism	map00330 Arginine and proline metabolism; map00970 Aminoacyl-tRNA biosynthesis; map01100 Metabolic pathways; map01230 Biosynthesis of amino acids; map02010 ABC transporters; map04974 Protein digestion and absorption; map04978 Mineral absorption; map05230 Central carbon metabolism in cancer;	3.38248e+06	3.32511e+06	3.44769e+06	3.3547e+06	3.35711e+06	3.24026e+06	3.27065e+06	3.21245e+06	3.23485e+06	2.64959e+06	1.75831e+06	4.52155e+06	2.07082e+06	3.49804e+06	3.47218e+06	2.4318e+06	1.92037e+06	2.40074e+06	3.98065e+06	1.51813e+06	3.06711e+06	4.35661e+06	679285	1.60429e+06
2.901_296.13722	POS	2.901	296.13722	C19 H20 O3	Cryptotanshinone	-0.0040259641339162	-13.5947430780513	39.5618321978915	level3	mzCloud	NA	NA	NA	NA	NA	NA	NA	NA	NA	5.20756e+06	5.11096e+06	5.17437e+06	5.24927e+06	5.25496e+06	4.89752e+06	5.18089e+06	5.34153e+06	5.14091e+06	6.4544e+06	7.79063e+06	9.69994e+06	1.23028e+07	1.24484e+07	6.43089e+06	1.83246e+06	1.65137e+06	5.37932e+06	3.93323e+06	4.30783e+06	2.53538e+06	2.70631e+06	2.9428e+06	1.33245e+06
2.907_182.05800	POS	2.907	182.058	C9 H10 O4	Isohomovanillic acid	9.55119612342514e-05	0.524624070762031	47.6902046260302	level3	mzCloud	NA	HMDB0000333	Benzenoids	Methoxyphenols	Phenols	Phenols and derivatives	NA	NA	NA	3.62057e+06	3.46936e+06	3.60768e+06	3.86962e+06	3.80277e+06	3.78845e+06	3.97587e+06	3.68829e+06	3.97599e+06	9.45671e+06	4.79856e+06	6.37344e+06	4.5281e+06	4.74934e+06	2.92009e+06	1.86462e+06	6.8538e+06	2.75385e+06	3.1126e+06	3.44579e+06	2.37121e+06	2.37443e+06	3.14357e+06	1.95862e+06
3.285_220.08481	POS	3.285	220.08481	C11 H12 N2 O3	L-5-hydroxytryptophan	1.92645925665147e-05	0.0875325930904312	42.7037685915307	level3	mzCloud	C00643	HMDB0000472	Organoheterocyclic compounds	Tryptamines and derivatives	Indoles and derivatives	Amines and derivatives	Amino acid metabolism	Tryptophan metabolism	map00380 Tryptophan metabolism; map01100 Metabolic pathways; map04726 Serotonergic synapse;	2.61009e+06	2.40974e+06	2.396e+06	2.48215e+06	2.08112e+06	2.33524e+06	2.52503e+06	2.15055e+06	2.34962e+06	3.16775e+06	3.22001e+06	4.01102e+06	2.60454e+06	3.83866e+06	2.509e+06	1.8382e+06	1.53896e+06	2.37536e+06	1.89723e+06	2.06698e+06	2.7502e+06	2.54861e+06	1.35546e+06	1.83133e+06
3.294_156.06886	POS	3.294	156.06886	C10 H8 N2	3-indoleacetonitrile	0.000116459721851925	0.746207829207196	30.5024117409938	level3	mzCloud	C02938	HMDB0006524	Organoheterocyclic compounds	Indoles	Indoles and derivatives	Indoles	Amino acid metabolism	Tryptophan metabolism	map00380 Tryptophan metabolism; map01100 Metabolic pathways;	1.37472e+06	1.18626e+06	1.26948e+06	1.32022e+06	1.24072e+06	1.32862e+06	1.30919e+06	1.27084e+06	1.292e+06	1.78797e+06	1.81662e+06	2.05254e+06	1.33178e+06	2.10102e+06	1.35031e+06	1.04156e+06	869154	1.3477e+06	1.03678e+06	1.15663e+06	1.40949e+06	1.36902e+06	840055	1.12162e+06
3.325_204.04040	POS	3.325	204.0404	C9 H10 O4	Homovanillate	21.9824889859553	120744.488074828	16.5868392437572	level3	BMDB	C05582	HMDB0000118	Benzenoids	Methoxyphenols	Phenols	Phenols and derivatives	Amino acid metabolism	Tyrosine metabolism	map00350 Tyrosine metabolism; map01100 Metabolic pathways; map04728 Dopaminergic synapse;	2.26973e+06	2.14034e+06	2.53367e+06	2.29812e+06	2.35609e+06	2.41656e+06	2.77848e+06	2.66865e+06	2.77552e+06	660124	1.52282e+06	952623	924110	852258	499881	754602	2.06864e+07	1.04787e+06	822933	447120	770639	768900	1.00081e+06	1.11721e+06
3.489_143.05834	POS	3.489	143.05834	C6 H11 N O4	N-methyl-l-glutamate	-18.0104661817015	-111818.460914496	31.0345698593169	level3	BMDB	C01046	NA	Organic acids and derivatives	Amino acids, peptides, and analogues	Carboxylic acids and derivatives	Amino acids, peptides, and analogues	Energy metabolism	Methane metabolism	map01100 Metabolic pathways;	1.25248e+07	1.02084e+07	7.53922e+06	7.40208e+06	1.40366e+07	1.11454e+07	9.38709e+06	5.39648e+06	9.3205e+06	1.02635e+07	9.87549e+06	1.67962e+07	9.90563e+06	8.78699e+06	1.39466e+07	1.07997e+07	3.99334e+06	5.74624e+06	2.11845e+07	1.17538e+08	6.42989e+06	1.17923e+08	2.01267e+07	7.00454e+06
3.766_173.04780	POS	3.766	173.0478	C10 H7 N O2	2-quinolinecarboxylic acid	0.000120899671259167	0.69864948417696	49.8907681340545	level3	BMDB	C06325	HMDB0000842	Organoheterocyclic compounds	Quinoline carboxylic acids	Quinolines and derivatives	Organoheterocyclic compounds	NA	NA	NA	1.14073e+06	1.10859e+06	1.07531e+06	1.11367e+06	1.07179e+06	1.11187e+06	1.17366e+06	1.10228e+06	1.07781e+06	2.29303e+06	1.35376e+06	1.06681e+06	2.54944e+06	1.59293e+06	617466	1.0485e+06	996201	722238	785900	982131	1.01369e+06	492466	1.15361e+06	695684
3.968_179.05829	POS	3.968	179.05829	C9 H9 N O3	3-succinoylpyridine	5.1283998885765e-05	0.286409594891887	44.8158407888463	level3	mzCloud	C19569	HMDB0000992	Organic acids and derivatives	Gamma-keto acids and derivatives	Keto acids and derivatives	Organic acids	Metabolism of cofactors and vitamins	Nicotinate and nicotinamide metabolism	map00760 Nicotinate and nicotinamide metabolism; map00980 Metabolism of xenobiotics by cytochrome P450; map01100 Metabolic pathways; map05204 Chemical carcinogenesis;	1.11264e+06	1.17511e+06	1.08596e+06	1.21626e+06	1.30453e+06	1.26384e+06	1.21909e+06	1.15673e+06	1.22067e+06	2.88152e+06	758718	2.85942e+06	3.03184e+06	2.07943e+06	751902	666758	899734	779409	621766	857445	675064	1.07369e+06	1.10111e+06	343961
3.982_128.04739	POS	3.982	128.04739	C6 H10 O4	2-methylglutaric acid	-18.0105161224802	-123310.790102256	40.6165471817563	level3	BMDB	NA	HMDB0000422	Lipids and lipid-like molecules	Fatty acids and conjugates	Fatty Acyls	Fatty acyls[FA]	NA	NA	NA	2.30818e+06	1.75099e+06	1.94352e+06	2.38437e+06	1.74251e+06	2.35988e+06	2.27071e+06	1.76479e+06	1.50227e+06	2.92957e+06	1.92766e+06	1.13873e+06	875326	771591	1.2563e+06	1.5747e+06	1.93236e+06	2.79261e+06	3.9934e+06	5.08404e+06	2.14155e+06	1.84267e+06	882406	2.61798e+06
4.247_119.03719	POS	4.247	119.03719	C7 H7 N O2	Anthranilate	-18.0104910417387	-131417.702588565	40.8619071862293	level3	BMDB	C00108	HMDB0001123	Benzenoids	Benzoic acids and derivatives	Benzene and substituted derivatives	Benzene and derivatives	Amino acid metabolism	Tryptophan metabolism	map00380 Tryptophan metabolism; map00400 Phenylalanine, tyrosine and tryptophan biosynthesis; map01100 Metabolic pathways; map01230 Biosynthesis of amino acids;	2.52965e+06	2.60246e+06	2.67453e+06	2.6302e+06	2.6967e+06	2.75782e+06	2.68201e+06	2.7297e+06	2.82515e+06	2.8121e+06	2.23492e+06	2.10426e+06	2.93565e+06	2.34935e+06	3.24942e+06	2.99799e+06	2.39205e+06	3.08603e+06	2.09472e+06	2.11683e+06	2.23449e+06	2.90846e+06	2.50466e+06	2.70545e+06
4.257_179.07939	POS	4.257	179.07939	C6 H10 O5	3-hydroxy-3-methylglutaric acid	17.026569991875	105068.024395691	37.9955312019625	level3	BMDB	C03761	HMDB0000355	Lipids and lipid-like molecules	Fatty acids and conjugates	Fatty Acyls	Fatty acyls[FA]	NA	NA	NA	641780	876499	666987	619703	830765	571950	585686	630303	722267	78258.6	212957	272752	174616	243681	202077	49085.6	244573	322912	366529	1.37107e+06	183513	2.01456e+06	5.3768e+06	693483
4.327_172.03723	POS	4.327	172.03723	C7 H8 O5	3-dehydroshikimate	5.86648138494184e-05	0.34100080084191	10.8674691920904	level3	BMDB	C02637	NA	NA	NA	NA	NA	Amino acid metabolism	Phenylalanine, tyrosine and tryptophan biosynthesis	map00400 Phenylalanine, tyrosine and tryptophan biosynthesis; map01100 Metabolic pathways; map01230 Biosynthesis of amino acids;	1.22473e+06	1.11727e+06	1.10498e+06	1.23248e+06	1.32643e+06	1.20367e+06	1.16053e+06	1.25636e+06	1.21378e+06	128390	61496.7	47909.4	39177.4	15210.9	113711	316627	1.61346e+06	600585	4.71615e+06	445750	114463	521012	7.3158e+06	316171
4.346_134.03679	POS	4.346	134.03679	C8 H8 O3	2-anisic acid	-18.0105499712647	-118453.56507273	57.7195657423344	level3	mzCloud	NA	HMDB0032604	Benzenoids	Benzoic acids and derivatives	Benzene and substituted derivatives	Benzene and derivatives	NA	NA	NA	8.3338e+06	8.6028e+06	8.63968e+06	8.61585e+06	8.70788e+06	8.76804e+06	8.95714e+06	8.89472e+06	8.81392e+06	1.18097e+06	1.03317e+06	1.3474e+06	440718	900986	6.10377e+06	1.30146e+07	4.0351e+07	1.40268e+07	1.14549e+07	1.36331e+07	1.66816e+06	5.19259e+06	1.21599e+07	3.58761e+06
4.449_182.05801	POS	4.449	182.05801	C9 H10 O4	3,5-dimethoxybenzoic acid	9.73172682279255e-05	0.534540184846147	38.3467251543136	level3	mzCloud	NA	NA	NA	NA	NA	NA	NA	NA	NA	1.53527e+06	1.64296e+06	1.55701e+06	1.58339e+06	1.65756e+06	1.57219e+06	1.55368e+06	1.64938e+06	1.63096e+06	2.49654e+06	1.39195e+06	1.96198e+06	1.44542e+06	1.42332e+06	1.59036e+06	1.76898e+06	2.03607e+06	1.42322e+06	2.70063e+06	2.11372e+06	2.42432e+06	2.35317e+06	2.06262e+06	1.78327e+06
4.465_180.07874	NEG	4.465	180.07874	C10 H12 O3	Propylparaben	9.09432017692779e-05	0.505019360552273	59.2348055489962	level3	mzCloud	D01422	HMDB0032574	Benzenoids	Benzoic acids and derivatives	Benzene and substituted derivatives	Benzene and derivatives	NA	NA	NA	941293	942104	933657	970301	963501	1.04495e+06	991831	979727	1.02377e+06	15145.1	26267.5	7763.82	11229.4	18438.7	1.45893e+06	3.12248e+06	2.51071e+06	2.38521e+06	1.0967e+06	3.92375e+06	264533	960478	765553	575598
4.489_218.10559	POS	4.489	218.10559	C12 H14 N2 O2	N-acetylserotonin	6.49279252513679e-05	0.297690415894709	48.3705337808566	level3	mzCloud	C00978	HMDB0001238	Organoheterocyclic compounds	Hydroxyindoles	Indoles and derivatives	Indole and derivatives	Amino acid metabolism	Tryptophan metabolism	map00380 Tryptophan metabolism; map01100 Metabolic pathways;	339287	366502	352434	348089	372615	343329	345438	357466	326950	289039	243842	260952	275570	385715	218623	104255	1.49522e+06	400146	184842	381083	492196	100173	506721	266049
4.605_306.07147	POS	4.605	306.07147	C15 H14 O7	(-)-epigallocatechin	-0.00247868939925411	-8.09833498257588	32.1338861951516	level3	mzCloud	C12136	HMDB0038361	Phenylpropanoids and polyketides	Flavans	Flavonoids	Flavonoids	Biosynthesis of other secondary metabolites	Flavonoid biosynthesis	NA	2.87551e+06	2.77221e+06	2.923e+06	3.00114e+06	2.93879e+06	3.10306e+06	3.0705e+06	3.10257e+06	3.16186e+06	398511	779601	96080	636621	616303	875402	4.32151e+06	5.95076e+06	5.75172e+06	6.41725e+06	1.4702e+06	5.98066e+06	3.12113e+06	1.69062e+06	8.24202e+06
4.879_414.22566	NEG	4.879	414.22566	C20 H32 O6	Δ17-6-keto prostaglandin f1α	46.0057716578926	124941.028613835	49.8218552232205	level3	mzCloud	NA	NA	NA	NA	NA	NA	NA	NA	NA	577695	582676	608720	596317	600816	631712	602282	620925	618298	151050	292860	100401	174934	188282	470634	831290	983187	689875	1.01112e+06	970457	468559	690257	1.31601e+06	2.0455e+06
4.883_161.08411	POS	4.883	161.08411	C10 H11 N O	Indole-3-ethanol	5.07854774127736e-05	0.315273132386595	5.08333114152484	level3	BMDB	C00955	HMDB0003447	Organoheterocyclic compounds	Indoles	Indoles and derivatives	Indoles	Amino acid metabolism	Tryptophan metabolism	map00380 Tryptophan metabolism;	3.2033e+06	3.20364e+06	3.3929e+06	3.29624e+06	3.28415e+06	3.39644e+06	3.26488e+06	3.31661e+06	3.27087e+06	3.51693e+06	3.61078e+06	3.64658e+06	3.11168e+06	3.38152e+06	4.02208e+06	2.81331e+06	6.76121e+06	4.02025e+06	4.04001e+06	3.02779e+06	2.61807e+06	3.71209e+06	2.58764e+06	1.78217e+06
5.185_322.05111	NEG	5.185	322.05111	C10 H15 N2 O8 P	Thymidine 5'-monophosphate	-0.00549428989904754	-17.0600132561836	33.0337115218324	level3	mzCloud	C00364	HMDB0001227	Nucleosides, nucleotides, and analogues	Pyrimidine deoxyribonucleotides	Pyrimidine nucleotides	Nucleic acids and analogues	Nucleotide metabolism	Pyrimidine metabolism	map00240 Pyrimidine metabolism; map01100 Metabolic pathways; map01523 Antifolate resistance;	1.20816e+07	1.24395e+07	1.20537e+07	1.20074e+07	1.23915e+07	1.27156e+07	1.32097e+07	1.31002e+07	1.30853e+07	3.50569e+07	1.38231e+07	2.3952e+07	3.18193e+07	2.22088e+07	5.55246e+06	1.10293e+07	3.38113e+06	1.4629e+07	6.75356e+06	9.26488e+06	6.43766e+06	6.62615e+06	5.8149e+06	7.74206e+06
5.857_258.08922	POS	5.857	258.08922	C15 H14 O4	Yangonin	1.10136112425607e-05	0.0426736603512492	38.4028699050289	level3	mzCloud	C09980	HMDB0034144	Phenylpropanoids and polyketides	NA	Kavalactones	Polyketides[PK]	Chemical structure transformation maps	Biosynthesis of phenylpropanoids	NA	906114	964549	1.00772e+06	910142	949348	952543	923619	942650	1.02045e+06	1.02801e+06	892049	1.71313e+06	342928	792095	889769	741750	205124	4.1908e+06	320466	425459	74825.7	106752	1.51024e+06	1.39625e+06
7.245_334.21433	POS	7.245	334.21433	C20 H30 O4	Prostaglandin j2	-7.84874519581535e-05	-0.234841615855797	57.4458217529594	level3	mzCloud	C05957	HMDB0002710	Lipids and lipid-like molecules	Eicosanoids	Fatty Acyls	Fatty acyls[FA]	Lipid metabolism	Arachidonic acid metabolism	map00590 Arachidonic acid metabolism; map01100 Metabolic pathways; map04726 Serotonergic synapse;	8.48693e+06	7.79268e+06	8.36718e+06	8.07489e+06	7.21046e+06	8.01365e+06	4.17559e+06	7.00082e+06	7.85333e+06	3.46909e+06	9.74967e+06	1.06097e+07	1.04677e+07	8.59872e+06	1.05259e+07	6.44247e+06	1.01163e+07	8.2456e+06	4.24021e+06	1.02047e+07	8.34045e+06	6.62425e+06	9.14218e+06	6.17186e+06
7.776_367.27226	POS	7.776	367.27226	C21 H34 O4	Carbaprostacyclin	17.0265483132033	48613.1531305879	36.0036609262346	level3	mzCloud	NA	NA	NA	NA	NA	NA	NA	NA	NA	2.56545e+06	2.77018e+06	2.86278e+06	2.91625e+06	2.67803e+06	2.4816e+06	2.68647e+06	2.43176e+06	2.53975e+06	1.41174e+06	1.64845e+06	1.07699e+06	2.01183e+06	823119	1.21624e+06	2.97532e+06	2.66137e+06	1.68089e+06	3.71928e+06	2.09953e+06	2.45606e+06	2.40419e+06	1.27854e+06	3.74576e+06
8.066_208.11000	POS	8.066	208.11	C12 H16 O3	Β-asarone	5.31688707496869e-05	0.255484527219196	49.2622373911429	level3	mzCloud	C10430	NA	NA	NA	NA	NA	NA	NA	NA	8.30401e+06	8.60443e+06	7.88175e+06	8.13194e+06	8.18843e+06	8.01819e+06	7.55369e+06	7.68806e+06	7.48177e+06	6.89973e+06	1.00435e+07	1.08474e+07	6.8833e+06	6.00571e+06	1.33736e+07	5.76804e+06	3.75956e+06	9.18463e+06	9.66747e+06	7.46667e+06	1.04755e+07	8.06083e+06	1.18475e+07	7.37355e+06
8.34_431.30350	POS	8.34	431.3035	C26 H43 N O5	Glycochenodeoxycholate	-18.0106194658402	-40084.6947208371	48.7535403215498	level3	BMDB	C05466	HMDB0000637	Lipids and lipid-like molecules	Bile acids, alcohols and derivatives	Steroids and steroid derivatives	Bile acids, alcohols and derivatives	Lipid metabolism	Primary bile acid biosynthesis	map00120 Primary bile acid biosynthesis; map04976 Bile secretion; map04979 Cholesterol metabolism;	348958	328527	320568	337632	346688	350878	294629	318265	376769	43304.4	40250	51257.1	40085.9	45175.4	41141.9	5.65676e+06	37536.6	42450.1	49726.7	46616.9	44121.5	49408.6	43943.7	40436.1
8.372_336.22748	POS	8.372	336.22748	C20 H34 O5	Prostaglandin h1	-18.0131484800853	-50850.0359624076	56.7735993229949	level3	mzCloud	NA	NA	NA	NA	NA	NA	NA	NA	NA	8.28005e+06	8.2788e+06	8.99212e+06	8.51134e+06	8.81098e+06	1.86365e+06	6.84407e+06	8.36981e+06	8.61587e+06	1.28592e+07	8.19654e+06	2.3575e+06	1.25704e+07	1.188e+07	1.77002e+06	1.63477e+06	8.29952e+06	1.30696e+06	1.96164e+06	4.84905e+06	1.44255e+06	4.76178e+06	2.86312e+06	1.68111e+06
8.536_224.14134	POS	8.536	224.14134	C13 H20 O3	Methyl jasmonate	9.35872200784615e-05	0.417536809563914	10.2562318157336	level3	BMDB	C11512	HMDB0036583	Lipids and lipid-like molecules	Lineolic acids and derivatives	Fatty Acyls	Fatty acyls[FA]	Lipid metabolism	alpha-Linolenic acid metabolism	map00592 alpha-Linolenic acid metabolism;	1.01523e+07	9.36166e+06	9.37288e+06	9.9904e+06	9.67518e+06	9.43745e+06	9.54415e+06	9.42861e+06	9.91856e+06	1.10554e+07	1.28653e+07	8.23752e+06	9.10525e+06	6.56379e+06	1.44555e+07	1.25809e+07	4.83857e+06	1.26133e+07	9.22164e+06	7.24061e+06	1.05597e+07	1.06734e+07	1.39986e+07	8.89965e+06
8.58_316.20143	POS	8.58	316.20143	C20 H28 O3	Cafestol	-0.00241405042174847	-7.63447523395206	58.5307176052998	level3	mzCloud	C09066	HMDB0035710	Organoheterocyclic compounds	NA	Naphthofurans	Organoheterocyclic compounds	NA	NA	NA	2.44768e+06	2.49228e+06	3.0445e+06	2.93324e+06	2.55206e+06	2.5986e+06	2.7659e+06	2.74321e+06	2.72508e+06	3.80747e+06	1.89571e+06	1.73577e+06	4.00327e+06	2.87624e+06	3.75121e+06	2.68301e+06	4.05556e+06	1.81595e+06	2.05599e+06	3.04969e+06	2.67467e+06	1.4998e+06	3.83504e+06	2.9715e+06
8.628_499.29689	POS	8.628	499.29689	C26 H45 N O6 S	Taurodeoxycholic acid	0.000133195692171739	0.266766586812467	59.4460182423803	level3	mzCloud	NA	NA	NA	NA	NA	NA	NA	NA	NA	806571	924872	815282	846125	825998	755307	616363	734476	751043	321668	1.53039e+06	667459	438283	810307	949556	1.12314e+06	152275	471643	321255	1.97355e+06	429298	1.07609e+06	197608	1.07532e+06
8.709_220.14637	POS	8.709	220.14637	C14 H20 O2	2,6-di-tert-butyl-1,4-benzoquinone	3.72809153361686e-05	0.169346067932632	59.7044025243224	level3	mzCloud	NA	HMDB0013817	Lipids and lipid-like molecules	Monoterpenoids	Prenol lipids	Terpenoids	NA	NA	NA	6.08703e+06	5.73379e+06	6.05539e+06	5.9441e+06	6.06076e+06	5.83311e+06	5.41801e+06	5.65186e+06	5.41788e+06	9.46299e+06	6.04848e+06	3.31438e+06	6.12103e+06	6.32895e+06	7.12867e+06	6.32538e+06	1.02274e+07	4.39252e+06	4.96056e+06	6.58878e+06	5.289e+06	3.10103e+06	5.60568e+06	4.20106e+06
8.709_340.20130	POS	8.709	340.2013	C17 H34 O4	Rac-glycerol 1-myristate	37.9555914269454	125578.594646657	33.7276834393723	level3	BMDB	NA	NA	NA	NA	NA	NA	NA	NA	NA	7.55145e+07	7.38052e+07	7.3778e+07	8.61153e+07	7.70458e+07	7.55932e+07	7.63293e+07	7.65803e+07	7.66899e+07	1.31119e+08	7.76533e+07	2.97744e+07	7.82975e+07	7.91652e+07	8.96524e+07	9.04172e+07	1.42064e+08	5.34486e+07	6.32067e+07	8.56136e+07	7.1132e+07	3.13539e+07	8.05223e+07	5.13352e+07
8.767_314.18571	POS	8.767	314.18571	C20 H28 O4	Prostaglandin a3	-18.0130450213939	-54223.6974471493	37.3381137556923	level3	mzCloud	NA	NA	NA	NA	NA	NA	NA	NA	NA	435847	651952	662027	463088	710809	535165	536732	512667	553864	2.875e+06	1.85662e+06	5.87509e+06	996654	2.74403e+06	3.34002e+06	3.23704e+06	2.30212e+06	2.47812e+06	2.32239e+06	2.0211e+06	3.32068e+06	2.53757e+06	3.34973e+06	2.93217e+06
8.864_332.23524	NEG	8.864	332.23524	C21 H32 O3	17α-hydroxypregnenolone	9.0841167320832e-05	0.273424316231173	54.949191146801	level3	mzCloud	C05138	HMDB0000363	Lipids and lipid-like molecules	Pregnane steroids	Steroids and steroid derivatives	Steroids and derivatives	Lipid metabolism	Steroid hormone biosynthesis	map00140 Steroid hormone biosynthesis; map01100 Metabolic pathways; map04913 Ovarian steroidogenesis; map04927 Cortisol synthesis and secretion; map04934 Cushing syndrome;	1.06411e+06	1.07412e+06	995141	1.06479e+06	1.05365e+06	1.12125e+06	1.06363e+06	1.04894e+06	1.08038e+06	2.01316e+06	990043	529955	1.58803e+06	1.09701e+06	1.26621e+06	1.55373e+06	1.73976e+06	870002	1.07518e+06	1.38343e+06	766668	645749	1.07609e+06	1.20054e+06
8.87_334.21184	POS	8.87	334.21184	C20 H32 O5	15-keto prostaglandin e1	-18.0131306097716	-51140.980714957	47.9022747618132	level3	mzCloud	C04654	HMDB0001320	Lipids and lipid-like molecules	Eicosanoids	Fatty Acyls	Fatty acyls[FA]	NA	NA	NA	3.44265e+06	3.20083e+06	3.39927e+06	4.0844e+06	3.48846e+06	3.74399e+06	4.0822e+06	4.1267e+06	3.76562e+06	6.30531e+06	4.5128e+06	4.86381e+06	3.26049e+06	5.46832e+06	2.72697e+06	3.2557e+06	3.44426e+06	2.68219e+06	2.47042e+06	6.53447e+06	4.13052e+06	2.40532e+06	2.4331e+06	2.65541e+06
8.936_178.09938	POS	8.936	178.09938	C11 H14 O2	Isobutyl benzoate	7.37578517373549e-07	0.00414138734587412	51.7278928276661	level3	mzCloud	NA	HMDB0040583	Benzenoids	Benzoic acids and derivatives	Benzene and substituted derivatives	Benzene and derivatives	NA	NA	NA	1.32304e+07	1.2877e+07	1.30202e+07	1.24215e+07	1.16907e+07	1.18347e+07	1.12794e+07	1.22279e+07	1.09806e+07	1.1898e+07	1.23078e+07	9.24021e+06	1.11958e+07	1.22109e+07	1.48696e+07	1.14209e+07	1.45622e+07	1.18322e+07	1.01784e+07	1.60546e+07	1.27199e+07	1.2192e+07	1.58465e+07	9.89812e+06
8.968_298.17851	POS	8.968	298.17851	C16 H26 O5	3,14-dihydro-15-keto-tetranor prostaglandin e2	0.000490803896070702	1.64600962061252	30.1195693800328	level3	mzCloud	NA	NA	NA	NA	NA	NA	NA	NA	NA	3.49172e+06	3.59929e+06	3.93932e+06	3.69873e+06	3.50481e+06	3.53202e+06	3.84314e+06	3.9304e+06	3.84594e+06	3.76968e+06	3.25559e+06	4.20056e+06	3.53477e+06	3.59854e+06	3.3269e+06	3.52075e+06	2.82139e+06	3.51601e+06	4.24781e+06	4.45529e+06	4.08102e+06	4.32519e+06	3.86074e+06	3.56144e+06
9.037_360.19761	POS	9.037	360.19761	C21 H28 O5	Cortisone	0.00394081131145185	10.9408121124777	57.6620729668764	level3	mzCloud	C00762	HMDB0002802	Lipids and lipid-like molecules	Hydroxysteroids	Steroids and steroid derivatives	Steroids and derivatives	Lipid metabolism	Steroid hormone biosynthesis	map00140 Steroid hormone biosynthesis; map01100 Metabolic pathways; map04960 Aldosterone-regulated sodium reabsorption; map05200 Pathways in cancer; map05215 Prostate cancer;	2.20865e+06	2.21655e+06	2.34338e+06	2.29926e+06	2.27114e+06	2.20635e+06	2.439e+06	2.28092e+06	2.34493e+06	2.80636e+06	1.82769e+06	593862	2.12546e+06	1.83017e+06	3.09296e+06	2.6187e+06	3.86821e+06	2.43338e+06	1.81981e+06	3.62622e+06	2.32932e+06	1.83533e+06	3.4927e+06	2.57213e+06
9.129_379.24866	POS	9.129	379.24866	C18 H38 N O5 P	D-erythro-sphingosine 1-phosphate	-9.8569515841973e-05	-0.259907285870021	31.5673389826102	level3	mzCloud	C06124	HMDB0000277	Lipids and lipid-like molecules	Phosphosphingolipids	Sphingolipids	Sphingolipids[SP]	Lipid metabolism	Sphingolipid metabolism	map00600 Sphingolipid metabolism; map01100 Metabolic pathways; map04020 Calcium signaling pathway; map04071 Sphingolipid signaling pathway; map04072 Phospholipase D signaling pathway; map04080 Neuroactive ligand-receptor interaction; map04371 Apelin signaling pathway; map04666 Fc gamma R-mediated phagocytosis; map05152 Tuberculosis;	4.21854e+07	4.27936e+07	4.30238e+07	4.19973e+07	4.09988e+07	4.0601e+07	4.06166e+07	3.96582e+07	4.05154e+07	5.70999e+07	7.8352e+07	5.51653e+07	4.55613e+07	7.56543e+07	5.60663e+07	3.57449e+07	3.51429e+07	5.11945e+07	3.48859e+07	4.41084e+07	6.42174e+07	5.69616e+07	3.70584e+07	4.02627e+07
9.255_162.10449	POS	9.255	162.10449	C11 H14 O	Valerophenone	2.3263151234687e-05	0.14350715894435	49.0031466415344	level3	mzCloud	NA	HMDB0031208	Organic oxygen compounds	Carbonyl compounds	Organooxygen compounds	Organic oxygen compounds	NA	NA	NA	6.05137e+06	6.17614e+06	6.78768e+06	6.49931e+06	7.07472e+06	7.18878e+06	6.72069e+06	7.68364e+06	7.00777e+06	3.35921e+06	1.60485e+06	3.30765e+06	1.28567e+06	1.69144e+06	1.49913e+07	2.26169e+06	8.71294e+06	1.41838e+07	1.10949e+07	1.39262e+07	1.52582e+07	1.25408e+07	1.17838e+07	1.22391e+06
9.509_324.20644	POS	9.509	324.20644	C20 H30 O2	Eicosapentaenoate	21.981855355205	72733.5127670013	25.9260694454042	level3	BMDB	C06428	HMBD01999	NA	NA	NA	NA	Lipid metabolism	Biosynthesis of unsaturated fatty acids	map01040 Biosynthesis of unsaturated fatty acids;	1.2458e+07	1.18362e+07	1.17505e+07	1.06923e+07	1.21125e+07	1.32651e+07	1.47628e+07	1.32395e+07	1.27601e+07	3.62426e+07	1.5793e+07	1.40708e+07	2.12703e+07	1.79717e+07	1.04795e+07	1.25283e+07	1.68637e+07	9.75753e+06	1.4558e+07	8.28143e+06	1.51955e+07	1.1441e+07	9.564e+06	1.00146e+07
9.663_381.16233	POS	9.663	381.16233	C16 H23 N5 O6	Zeatin-7-n-glucoside	-0.00250174652813939	-6.56342429383679	37.159210199468	level3	mzCloud	C16443	HMDB0012201	Organic oxygen compounds	Carbohydrates and carbohydrate conjugates	Organooxygen compounds	Carbohydrates	Metabolism of terpenoids and polyketides	Zeatin biosynthesis	NA	6.76653e+06	7.56971e+06	7.28131e+06	7.17872e+06	7.76836e+06	7.76474e+06	8.2431e+06	8.181e+06	8.07631e+06	1.0257e+07	7.70957e+06	9.34554e+06	9.2611e+06	8.23133e+06	7.08392e+06	8.76374e+06	7.25975e+06	7.10278e+06	8.14132e+06	6.59562e+06	7.62856e+06	9.71951e+06	8.43849e+06	7.18999e+06
9.686_145.11020	POS	9.686	145.1102	C7 H15 N O2	Acetylcholine	-8.06663356343051e-05	-0.55589677302508	35.537444169465	level3	mzCloud	C01996	HMDB0000895	Organic nitrogen compounds	Quaternary ammonium salts	Organonitrogen compounds	Organic nitrogen compounds	Lipid metabolism	Glycerophospholipid metabolism	map00564 Glycerophospholipid metabolism; map04024 cAMP signaling pathway; map04080 Neuroactive ligand-receptor interaction; map04721 Synaptic vesicle cycle; map04725 Cholinergic synapse; map04742 Taste transduction; map04810 Regulation of actin cytoskeleton; map04911 Insulin secretion; map04970 Salivary secretion; map04971 Gastric acid secretion; map04972 Pancreatic secretion; map04976 Bile secre…	1.26612e+07	1.31483e+07	1.4098e+07	1.28639e+07	1.48625e+07	1.47566e+07	1.41245e+07	1.58808e+07	1.5327e+07	1.35736e+07	2.35864e+07	1.20619e+07	2.02399e+07	2.19656e+07	1.61703e+07	1.48076e+07	1.50246e+07	2.11559e+07	1.35128e+07	1.78518e+07	2.05515e+07	1.82288e+07	9.97004e+06	2.04012e+07
9.735_318.18712	POS	9.735	318.18712	C19 H26 O4	Coenzyme q2	0.00401101855629804	12.6060071661831	57.0169326433546	level3	mzCloud	C00399	HMDB0006709	Lipids and lipid-like molecules	Quinone and hydroquinone lipids	Prenol lipids	Quinone	Metabolism of cofactors and vitamins	Ubiquinone and other terpenoid-quinone biosynthesis	map00130 Ubiquinone and other terpenoid-quinone biosynthesis; map00190 Oxidative phosphorylation; map01100 Metabolic pathways;	2.31538e+07	2.39305e+07	2.3048e+07	2.27263e+07	2.27936e+07	2.56421e+07	2.66469e+07	2.78886e+07	2.63732e+07	3.42817e+07	2.16785e+07	3.45943e+07	3.18065e+07	2.25863e+07	2.66914e+07	2.75295e+07	2.49619e+07	2.19052e+07	3.14876e+07	2.45743e+07	2.5713e+07	3.13289e+07	3.22715e+07	2.49192e+07
9.834_347.28237	POS	9.834	347.28237	C22 H37 N O2	O-arachidonoyl ethanolamine	-6.37347155816315e-05	-0.18352415837635	50.4684370242465	level3	mzCloud	NA	HMDB0013655	Lipids and lipid-like molecules	Fatty acid esters	Fatty Acyls	Fatty acyls[FA]	NA	NA	NA	1.05969e+07	1.15171e+07	1.15894e+07	1.04647e+07	1.0405e+07	9.09237e+06	8.82329e+06	8.20165e+06	8.37454e+06	9.56333e+06	9.78609e+06	8.26595e+06	1.70288e+07	1.20661e+07	9.13194e+06	1.11381e+07	8.16128e+06	1.00457e+07	1.10867e+07	9.20037e+06	5.88655e+06	1.04006e+07	5.89975e+06	1.78527e+07
9.882_356.27143	POS	9.882	356.27143	C21 H42 O3 S	2-thio-acetyl mage	-18.0140375262558	-48129.1398333681	35.441647083698	level3	mzCloud	NA	NA	NA	NA	NA	NA	NA	NA	NA	2.78042e+07	2.85892e+07	2.93067e+07	2.80997e+07	2.65531e+07	2.42492e+07	2.23947e+07	2.12483e+07	2.1304e+07	2.60191e+07	2.65914e+07	1.44988e+07	5.12071e+07	3.04669e+07	1.84747e+07	2.80312e+07	3.34287e+07	1.89027e+07	2.06878e+07	2.79904e+07	1.40255e+07	2.18467e+07	2.05147e+07	5.5296e+07
9.934_332.27135	POS	9.934	332.27135	C22 H39 N O2	Dihomo-γ-linolenoyl ethanolamide	-17.0267293166185	-48745.5566341675	62.5743102018317	level3	mzCloud	C13828	HMDB0013625	Organic nitrogen compounds	Amines	Organonitrogen compounds	Amines	NA	NA	NA	1.84141e+06	1.90217e+06	1.53429e+06	1.671e+06	1.61065e+06	1.88733e+06	2.22418e+06	2.01822e+06	2.26616e+06	1.6549e+06	2.28591e+06	1.42122e+06	3.81958e+06	2.12099e+06	2.04279e+06	2.92039e+06	1.70701e+06	1.78281e+06	1.66194e+06	1.34183e+06	2.17659e+06	2.48466e+06	777477	4.46452e+06
9.951_309.30302	POS	9.951	309.30302	C20 H41 N O2	N,n-dimethylsphingosine	-18.010709916081	-55025.8308439823	54.9596876957606	level3	mzCloud	C13914	HMDB0013645	Organic nitrogen compounds	Amines	Organonitrogen compounds	Amines	NA	NA	NA	1.58836e+08	1.5793e+08	1.58335e+08	1.55304e+08	1.59476e+08	1.5338e+08	1.52201e+08	1.454e+08	1.55625e+08	1.42685e+08	2.05679e+08	9.38344e+07	1.69608e+08	3.1769e+08	2.05452e+08	1.91447e+08	1.5197e+08	1.0922e+08	1.96125e+08	2.58275e+08	1.18494e+08	9.21607e+07	8.30109e+07	1.67612e+08
9.958_286.19312	POS	9.958	286.19312	C19 H28 O3	11-oxoetiocholanolone	-18.0107206701518	-59206.0915074574	39.538800188689	level3	mzCloud	C14552	HMDB0006031	Lipids and lipid-like molecules	Androstane steroids	Steroids and steroid derivatives	Steroids and derivatives	NA	NA	NA	999258	1.08093e+06	939784	1.04475e+06	1.14457e+06	1.10594e+06	996676	895076	922650	573486	1.07107e+06	792325	528561	1.06971e+06	1.4821e+06	1.4319e+06	1.05828e+06	1.16849e+06	679795	866050	1.13078e+06	664151	1.27171e+06	2.21137e+06
0.573_234.03749	NEG	0.573	234.03749	C8 H10 O8	2-(2-acetoxy-2-oxoethyl)-2-hydroxysuccinic acid	-8.19540635177418e-05	-0.350174822500716	NA	level4	ChemSpider	NA	HMDB0059808	Organic acids and derivatives	Tetracarboxylic acids and derivatives	Carboxylic acids and derivatives	Organic acids	NA	NA	NA	2.5251e+06	2.54667e+06	2.53283e+06	2.40481e+06	2.53379e+06	2.53949e+06	2.33226e+06	2.43777e+06	2.34722e+06	2.42804e+06	4.05413e+06	4.30876e+06	5.59187e+06	2.25781e+06	2.62886e+06	2.16515e+06	1.67974e+06	3.50038e+06	1.25429e+06	3.47038e+06	1.89641e+06	2.17027e+06	1.60443e+06	931377
0.574_128.09500	POS	0.574	128.095	C6 H12 N2 O	L-lysine lactam	4.00730859553278e-05	0.312838889440495	NA	level4	ChemSpider	C02837	NA	NA	NA	NA	NA	NA	NA	NA	1.58553e+06	1.61247e+06	1.48243e+06	1.54503e+06	1.60435e+06	1.43845e+06	1.63644e+06	1.43853e+06	1.42145e+06	1.51221e+06	2.42766e+06	2.61903e+06	2.12526e+06	2.10151e+06	1.16673e+06	1.16324e+06	1.15267e+06	1.61863e+06	1.58907e+06	1.2457e+06	1.50002e+06	1.83965e+06	1.2093e+06	932838
0.577_308.15830	POS	0.577	308.1583	C12 H24 N2 O7	Fructoselysine	-5.27963032368461e-05	-0.171328484460096	NA	level4	ChemSpider	C16488	NA	NA	NA	NA	NA	NA	NA	NA	2.43898e+06	2.29628e+06	2.38155e+06	2.26506e+06	2.29267e+06	3.48217e+06	2.4321e+06	2.26478e+06	2.25451e+06	7.71577e+06	5.1329e+06	9.42819e+06	6.60056e+06	6.92163e+06	5.56015e+06	3.21105e+06	3.09164e+06	4.53347e+06	3.83858e+06	3.99648e+06	3.7696e+06	4.84751e+06	3.91902e+06	2.37433e+06
0.598_167.98248	NEG	0.598	167.98248	C3 H5 O6 P	Phosphoenolpyruvic acid	0.000106847773452046	0.636065384413661	NA	level4	ChemSpider	C00074	HMDB0000263	Organic acids and derivatives	Phosphate esters	Organic phosphoric acids and derivatives	Organic acids	Carbohydrate metabolism	Glycolysis / Gluconeogenesis	map00010 Glycolysis / Gluconeogenesis; map00020 Citrate cycle (TCA cycle); map00400 Phenylalanine, tyrosine and tryptophan biosynthesis; map00440 Phosphonate and phosphinate metabolism; map00620 Pyruvate metabolism; map01100 Metabolic pathways; map01200 Carbon metabolism; map01230 Biosynthesis of amino acids; map04922 Glucagon signaling pathway; map04964 Proximal tubule bicarbonate reclamation; m…	289134	339041	279353	290228	290948	309658	309881	330503	293569	35300.9	36389.3	611951	39821.2	39014.3	421526	137031	1.19742e+06	346387	192885	874918	742682	552898	496959	171323
0.599_113.94460	NEG	0.599	113.9446	H2 O3 S2	Thiosulfic acid	6.95973437814246e-05	0.610800189957478	NA	level4	ChemSpider	C05529	HMDB0000257	Homogeneous non-metal compounds	Non-metal thiosulfates	Non-metal oxoanionic compounds	Homogeneous non-metal compounds	NA	NA	NA	941413	1.00333e+06	1.14091e+06	898728	1.20839e+06	997755	1.42069e+06	1.25428e+06	956513	1.48488e+06	747419	1.94623e+06	2.00773e+06	1.19543e+06	1.29229e+06	1.01512e+06	1.12141e+06	1.27667e+06	1.44748e+06	1.13398e+06	937907	601688	1.66996e+06	844517
0.599_244.04120	POS	0.599	244.0412	C10 H12 O5 S	Eugenol sulfate	0.000660383568799716	2.70604038908122	NA	level4	ChemSpider	NA	HMDB0135245	Organic acids and derivatives	Arylsulfates	Organic sulfuric acids and derivatives	Organic acids	NA	NA	NA	1.73103e+06	1.78123e+06	1.85308e+06	1.80472e+06	1.74894e+06	1.8765e+06	1.77078e+06	1.91247e+06	1.87211e+06	1.04729e+06	2.09289e+06	2.45105e+06	1.74305e+06	2.09836e+06	1.07221e+06	999020	2.91993e+06	2.24239e+06	2.42825e+06	2.14938e+06	1.60025e+06	2.22684e+06	2.12005e+06	1.32942e+06
0.6_176.05384	POS	0.6	176.05384	C4 H8 N4 O4	Allantoic acid	-0.000717031235041077	-4.0727786708346	NA	level4	ChemSpider	C00499	HMDB0001209	Organic acids and derivatives	Amino acids, peptides, and analogues	Carboxylic acids and derivatives	Amino acids, peptides, and analogues	Nucleotide metabolism	Purine metabolism	map00230 Purine metabolism; map01100 Metabolic pathways;	1.14091e+07	1.25881e+07	1.16211e+07	1.26229e+07	1.19369e+07	1.26374e+07	1.23144e+07	1.22228e+07	1.18321e+07	7.27595e+06	1.38566e+07	1.52805e+07	1.18117e+07	1.51424e+07	8.02512e+06	7.33738e+06	1.87464e+07	1.5085e+07	1.61744e+07	1.42949e+07	1.04145e+07	1.35016e+07	1.4356e+07	8.41955e+06
0.6_258.05691	POS	0.6	258.05691	C11 H14 O5 S	4-(3-oxopentyl)phenyl hydrogen sulfate	0.000715218855077637	2.77156244017553	NA	level4	ChemSpider	NA	HMDB0133002	Organic acids and derivatives	Arylsulfates	Organic sulfuric acids and derivatives	Organic acids	NA	NA	NA	4.07672e+06	4.04451e+06	4.14362e+06	4.17448e+06	3.90193e+06	4.25616e+06	4.3131e+06	4.13825e+06	4.27183e+06	4.19175e+06	5.60786e+06	5.56745e+06	5.88399e+06	5.5221e+06	3.71746e+06	3.34983e+06	3.24668e+06	3.80559e+06	4.28187e+06	3.60229e+06	4.26652e+06	4.87177e+06	3.41362e+06	2.86083e+06
0.601_97.96741	NEG	0.601	97.96741	H2 O4 S	Sulfuric acid	3.34035360367579e-05	0.340965904397661	NA	level4	ChemSpider	C00059	HMDB0001448	Homogeneous non-metal compounds	Non-metal sulfates	Non-metal oxoanionic compounds	Homogeneous non-metal compounds	Nucleotide metabolism	Purine metabolism	map00230 Purine metabolism; map00270 Cysteine and methionine metabolism; map00920 Sulfur metabolism; map01100 Metabolic pathways; map02010 ABC transporters;	2.05336e+08	2.1352e+08	2.07478e+08	2.08234e+08	2.07558e+08	2.09306e+08	2.14704e+08	2.22593e+08	2.19143e+08	1.85929e+08	1.9851e+08	1.94614e+08	2.13795e+08	2.05421e+08	2.26196e+08	2.7227e+08	2.02142e+08	1.78927e+08	3.00366e+08	1.74271e+08	2.22705e+08	3.00225e+08	2.81242e+08	2.89776e+08
0.602_326.04424	POS	0.602	326.04424	C17 H10 O7	3-hydroxy-4-methoxy-6h-[1,3]dioxolo[5,6][1]benzofuro[3,2-c]chromen-6-one	0.00158678613360053	4.8668053747984	NA	level4	ChemSpider	NA	NA	NA	NA	NA	NA	NA	NA	NA	1.30183e+07	1.33875e+07	1.31e+07	1.29325e+07	1.257e+07	1.35286e+07	1.35236e+07	1.31782e+07	1.32006e+07	1.34676e+07	1.88266e+07	1.75937e+07	1.8071e+07	1.79642e+07	1.18791e+07	1.07607e+07	1.04634e+07	1.2255e+07	1.30525e+07	1.11196e+07	1.35467e+07	1.54754e+07	1.16441e+07	8.97552e+06
0.603_160.12125	POS	0.603	160.12125	C7 H16 N2 O2	N6-methyllysine	7.44109615595789e-05	0.464716551787348	NA	level4	ChemSpider	C02728	HMDB0002038	Organic acids and derivatives	Amino acids, peptides, and analogues	Carboxylic acids and derivatives	Amino acids, peptides, and analogues	NA	NA	NA	4.40762e+06	2.55261e+06	2.69433e+06	2.7156e+06	4.01535e+06	3.02794e+06	2.86102e+06	3.01639e+06	2.67541e+06	2.60904e+06	3.23149e+06	3.28286e+06	2.69803e+06	1.77369e+06	2.25518e+06	2.84939e+06	4.10096e+06	3.4524e+06	3.00323e+06	2.40226e+06	2.60313e+06	4.71704e+06	3.34804e+06	1.58101e+06
0.608_354.05031	POS	0.608	354.05031	C10 H18 N4 O4 S3	Thiodicarb	0.00129299992198639	3.65203646883819	NA	level4	ChemSpider	C18423	NA	NA	NA	NA	NA	NA	NA	NA	980397	971115	883938	1.00245e+06	854777	945575	1.07752e+06	909852	993540	1.31525e+06	1.17143e+06	1.35408e+06	1.5823e+06	747325	1.16038e+06	808503	129149	599609	823733	960047	1.10207e+06	1.13501e+06	902360	473098
0.609_225.94409	POS	0.609	225.94409	C6 H4 Cl2 O5	(2e)-2,5-dichloro-4-oxo-2-hexenedioic acid	0.000514468830914439	2.27697920996192	NA	level4	ChemSpider	C12835	HMDB0060363	Organic acids and derivatives	Medium-chain keto acids and derivatives	Keto acids and derivatives	Organic acids	Xenobiotics biodegradation and metabolism	Chlorocyclohexane and chlorobenzene degradation	map01100 Metabolic pathways;	3.53916e+08	3.6637e+08	3.5509e+08	3.61589e+08	3.40742e+08	3.79973e+08	3.82125e+08	3.6725e+08	3.80973e+08	4.12925e+08	3.33052e+08	4.83275e+08	3.79056e+08	3.3146e+08	3.95768e+08	3.9283e+08	3.73999e+08	3.64355e+08	4.76958e+08	4.25056e+08	4.09514e+08	4.77877e+08	4.58118e+08	3.90712e+08
0.613_172.01380	NEG	0.613	172.0138	C3 H9 O6 P	Glycerol 3-phosphate	0.000125446554278597	0.72928245232854	NA	level4	ChemSpider	C03189	HMDB0000126	Lipids and lipid-like molecules	Glycerophosphates	Glycerophospholipids	Glycerophospholipids[GP]	NA	NA	NA	5.14e+06	5.42737e+06	5.1921e+06	5.21474e+06	5.31118e+06	5.16115e+06	5.38537e+06	5.43013e+06	5.57556e+06	9.36258e+06	4.68682e+06	5.90567e+06	7.27788e+06	6.83247e+06	6.11118e+06	4.76e+06	5.99988e+06	6.22742e+06	4.6857e+06	5.35964e+06	4.82802e+06	7.99615e+06	2.69222e+06	3.76869e+06
0.623_206.04352	POS	0.623	206.04352	C7 H10 O7	2-methylcitric acid	0.000869460397581179	4.21980782634886	NA	level4	ChemSpider	NA	HMDB0000379	Organic acids and derivatives	Tricarboxylic acids and derivatives	Carboxylic acids and derivatives	Organic acids	NA	NA	NA	2.41722e+06	2.48014e+06	2.54847e+06	2.26901e+06	2.23172e+06	2.2856e+06	2.30807e+06	2.74992e+06	2.3742e+06	2.91228e+06	2.73537e+06	3.16816e+06	3.63143e+06	3.73313e+06	1.76916e+06	1.79895e+06	1.56717e+06	2.33776e+06	1.86081e+06	1.80597e+06	2.36234e+06	3.3878e+06	1.70773e+06	906062
0.626_155.03490	POS	0.626	155.0349	C3 H10 N O4 P	N-methylethanolamine phosphate	0.000156331234933305	1.00836258181993	NA	level4	ChemSpider	C01210	HMDB0060173	Organic acids and derivatives	Phosphate esters	Organic phosphoric acids and derivatives	Organic acids	Lipid metabolism	Glycerophospholipid metabolism	map00564 Glycerophospholipid metabolism;	9.56728e+06	9.68178e+06	1.15645e+07	1.05416e+07	9.71303e+06	1.02197e+07	9.64939e+06	9.19293e+06	9.97878e+06	1.38309e+07	9.53618e+06	3.01589e+07	1.04662e+07	1.31509e+07	7.79396e+06	5.97009e+06	7.6672e+06	9.97342e+06	4.61107e+06	4.57622e+06	7.71746e+06	8.03597e+06	7.16528e+06	6.02496e+06
0.63_215.91554	POS	0.63	215.91554	C5 H3 Cl3 O3	Mutagen x	0.000761225993073822	3.52558543554005	NA	level4	ChemSpider	C19205	NA	NA	NA	NA	NA	NA	NA	NA	1.08648e+08	1.13354e+08	1.13654e+08	1.10322e+08	1.0833e+08	1.13951e+08	1.1222e+08	1.10561e+08	1.14836e+08	1.17371e+08	1.08266e+08	1.3696e+08	1.07516e+08	1.09068e+08	1.26357e+08	1.22365e+08	1.13081e+08	1.23697e+08	1.24726e+08	1.19139e+08	1.21064e+08	1.26346e+08	1.29895e+08	1.14705e+08
0.63_721.69724	POS	0.63	721.69724	C46 H91 N O4	N-[(2s,3r,4e)-1,3-dihydroxy-4-octadecen-2-yl]-2-hydroxyoctacosanamide	0.00243333103139776	3.37168980189761	NA	level4	ChemSpider	NA	NA	NA	NA	NA	NA	NA	NA	NA	506147	636645	564846	610449	594225	521296	442302	513270	534596	665721	474359	895440	481203	564656	651374	655331	663485	589895	618552	617424	629347	642245	674719	672018
0.633_234.04967	POS	0.633	234.04967	C16 H10 S	Mfcd00010043	-0.000651829218753619	-2.78499604686985	NA	level4	ChemSpider	C20124	NA	NA	NA	NA	NA	NA	NA	NA	1.59078e+06	1.90365e+06	1.67105e+06	1.68016e+06	1.31594e+06	1.83676e+06	1.89093e+06	1.74306e+06	1.66664e+06	3.05717e+06	1.85086e+06	2.87623e+06	3.0337e+06	2.01216e+06	1.94574e+06	644798	166186	1.18119e+06	1.33032e+06	1.63167e+06	2.05042e+06	2.14481e+06	1.45578e+06	640027
0.634_188.15260	POS	0.634	188.1526	C9 H20 N2 O2	Propamocarb	0.000127122022178128	0.675632995454114	NA	level4	ChemSpider	C18885	NA	NA	NA	NA	NA	NA	NA	NA	9.34613e+06	9.51342e+06	9.64526e+06	9.9704e+06	9.21334e+06	1.01046e+07	9.65854e+06	9.8932e+06	9.86876e+06	8.45849e+06	1.04527e+07	8.79598e+06	1.15232e+07	6.79897e+06	7.62067e+06	1.39744e+07	8.76393e+06	8.80142e+06	1.10925e+07	8.87891e+06	1.25031e+07	1.47477e+07	7.17168e+06	1.25659e+07
0.635_237.08470	NEG	0.635	237.0847	C8 H15 N O7	Fructosylglycine	-0.000153236361796871	-0.646335523886987	NA	level4	ChemSpider	NA	HMDB0060278	Organic acids and derivatives	Amino acids, peptides, and analogues	Carboxylic acids and derivatives	Amino acids, peptides, and analogues	NA	NA	NA	865172	1.02162e+06	903589	851096	958047	873296	780216	816649	831451	2.19409e+06	857416	3.25491e+06	1.05874e+06	1.66154e+06	1.78658e+06	757508	876812	1.01645e+06	842323	1.11279e+06	911114	1.14445e+06	1.2405e+06	503650
0.635_267.09520	NEG	0.635	267.0952	C9 H17 N O8	Neuraminic acid	-0.00021594793111035	-0.808504818591544	NA	level4	ChemSpider	C06469	HMDB0000830	Organic oxygen compounds	Carbohydrates and carbohydrate conjugates	Organooxygen compounds	Carbohydrates	NA	NA	NA	810467	881276	1.1233e+06	759924	763718	818299	830979	809255	772611	1.25046e+06	898550	3.11773e+06	1.27771e+06	1.73395e+06	951234	607753	929724	859467	816671	1.10827e+06	693047	986375	1.31899e+06	319535
0.636_483.04776	POS	0.636	483.04776	C13 H26 N O10 P S3	Com-s-s-cob	0.00211409996836665	4.3766049709032	NA	level4	ChemSpider	C04832	NA	NA	NA	NA	NA	Energy metabolism	Methane metabolism	map01100 Metabolic pathways; map01200 Carbon metabolism;	1.24212e+06	1.22208e+06	1.3117e+06	1.32106e+06	1.28275e+06	1.19311e+06	1.38978e+06	1.23658e+06	1.34921e+06	1.56527e+06	1.16499e+06	1.69463e+06	1.10104e+06	1.35703e+06	1.54139e+06	1.33941e+06	1.48941e+06	1.60518e+06	1.60367e+06	1.66079e+06	1.74942e+06	1.708e+06	1.43438e+06	1.33985e+06
0.636_771.62529	POS	0.636	771.62529	C44 H85 N O9	(2r)-n-[(2s,3r,8z)-1-(beta-d-glucopyranosyloxy)-3-hydroxy-8-octadecen-2-yl]-2-hydroxyicosanamide	0.00285877937506029	3.70489406863258	NA	level4	ChemSpider	NA	NA	NA	NA	NA	NA	NA	NA	NA	591338	545008	538405	492048	575440	527756	488063	541009	601448	459627	529317	684334	391256	508430	627537	656969	658419	558215	479696	589742	513539	457139	718135	492585
0.637_347.07220	POS	0.637	347.0722	C18 H15 Cl F N O3	Flumipropyn	-0.000247793969776922	-0.713954594736007	NA	level4	ChemSpider	C10993	NA	NA	NA	NA	NA	NA	NA	NA	3.9719e+07	4.26513e+07	4.2236e+07	3.92232e+07	4.11141e+07	3.97475e+07	4.23007e+07	3.85732e+07	4.16149e+07	4.43234e+07	3.82732e+07	5.20815e+07	3.08002e+07	4.22504e+07	5.23727e+07	4.576e+07	4.59649e+07	5.07798e+07	4.9581e+07	4.90688e+07	5.22064e+07	5.0362e+07	4.69011e+07	5.13773e+07
0.642_111.88851	POS	0.642	111.88851	S Se	Selsun	-8.67604367726926e-05	-0.77541807287184	NA	level4	ChemSpider	NA	HMDB0015106	Homogeneous non-metal compounds	Other non-metal sulfides	Other non-metal organides	Homogeneous non-metal compounds	NA	NA	NA	8.83893e+06	9.46959e+06	9.29544e+06	9.66342e+06	8.76304e+06	8.7374e+06	8.62683e+06	9.73341e+06	9.91686e+06	1.31395e+07	7.04598e+06	1.38969e+07	1.01073e+07	1.05033e+07	8.09987e+06	9.04568e+06	8.62989e+06	1.17477e+07	9.22983e+06	1.18936e+07	1.13862e+07	1.54341e+07	8.51861e+06	4.06459e+06
0.644_536.18798	POS	0.644	536.18798	C26 H32 O12	6,7-dimethoxy-4-oxo-2-(3,4,5-trimethoxyphenyl)-3,4-dihydro-2h-chromen-5-yl 6-deoxy-alpha-l-mannopyranoside	-0.00139568480051366	-2.60296988819336	NA	level4	ChemSpider	NA	NA	NA	NA	NA	NA	NA	NA	NA	2.75661e+06	3.00877e+06	2.9861e+06	2.98221e+06	3.00487e+06	3.02271e+06	2.94758e+06	3.08493e+06	2.73162e+06	3.00501e+06	2.88711e+06	3.60653e+06	1.52314e+06	3.67302e+06	5.08149e+06	4.22448e+06	3.64289e+06	4.77483e+06	3.2501e+06	4.48714e+06	5.08093e+06	3.25947e+06	3.09317e+06	4.49263e+06
0.645_759.59899	POS	0.645	759.59899	C46 H81 N O7	4-[(2s)-2-[(5z,8z,11z,14z)-5,8,11,14-icosatetraenoyloxy]-3-(palmitoyloxy)propoxy]-2-(trimethylammonio)butanoate	-0.0023180529686897	-3.05167060352863	NA	level4	ChemSpider	NA	NA	NA	NA	NA	NA	NA	NA	NA	683940	601665	590187	597423	555316	623273	500826	546297	537378	537726	616897	739605	347850	503498	649122	636742	564682	676265	508424	717023	559711	580619	810724	644544
0.646_257.10280	POS	0.646	257.1028	C8 H20 N O6 P	L-alpha-glycerylphosphorylcholine	-2.0685414710897e-05	-0.0804558052424728	NA	level4	ChemSpider	C00670	HMDB0000086	Lipids and lipid-like molecules	Glycerophosphocholines	Glycerophospholipids	Glycerophospholipids[GP]	Lipid metabolism	Glycerophospholipid metabolism	map00564 Glycerophospholipid metabolism; map00565 Ether lipid metabolism; map05231 Choline metabolism in cancer;	6.54187e+07	6.55798e+07	6.01823e+07	6.1444e+07	6.44134e+07	6.63861e+07	6.61919e+07	6.32179e+07	6.35257e+07	8.53337e+07	5.78816e+07	9.08879e+07	5.72833e+07	8.29235e+07	1.03089e+08	8.0306e+07	7.04057e+07	1.27522e+08	8.01439e+07	8.33456e+07	9.00313e+07	8.38482e+07	6.6527e+07	7.22363e+07
0.648_623.62332	POS	0.648	623.62332	C40 H81 N O3	N-docosanoylsphinganine	0.00167147998524797	2.68027897689713	NA	level4	ChemSpider	NA	HMDB0011765	Lipids and lipid-like molecules	Ceramides	Sphingolipids	Sphingolipids[SP]	NA	NA	NA	699669	908586	710799	942982	785732	868499	683360	740906	876232	630752	644386	933065	533721	556698	923764	1.15596e+06	820276	820709	1.04627e+06	813433	906475	779014	1.04416e+06	1.41273e+06
0.651_79.92614	NEG	0.651	79.92614	H Br	Hydrogen bromide	-2.02371842163984e-05	-0.253198496593435	NA	level4	ChemSpider	C13645	NA	NA	NA	NA	NA	NA	NA	NA	1.38337e+06	1.5414e+06	1.56563e+06	1.6271e+06	1.46837e+06	1.4426e+06	1.70633e+06	1.39163e+06	1.5078e+06	1.55924e+06	1.2599e+06	2.10473e+06	1.57088e+06	1.49379e+06	1.4739e+06	1.81196e+06	1.29852e+06	1.64268e+06	2.26604e+06	1.70568e+06	1.74486e+06	1.88259e+06	2.03514e+06	1.71187e+06
0.658_204.02781	NEG	0.658	204.02781	C7 H8 O7	1-oxo-1,2,4-butanetricarboxylic acid	0.000803347770869323	3.93745808771351	NA	level4	ChemSpider	C05533	NA	NA	NA	NA	NA	Global and overview maps	2-Oxocarboxylic acid metabolism	map01210 2-Oxocarboxylic acid metabolism;	2.56365e+06	2.22554e+06	2.32546e+06	2.20517e+06	2.26281e+06	2.18434e+06	2.46607e+06	2.41236e+06	2.42554e+06	2.21028e+06	2.22638e+06	3.15212e+06	2.21701e+06	2.24829e+06	1.84319e+06	2.37361e+06	1.89865e+06	2.34096e+06	3.77174e+06	2.74644e+06	2.64539e+06	3.77882e+06	1.99541e+06	1.79479e+06
0.659_121.07402	POS	0.659	121.07402	C4 H11 N O3	Tris(hydroxymethyl)aminomethane	0.000122251049447186	1.00972262712261	NA	level4	ChemSpider	C07182	HMDB0240288	Organic nitrogen compounds	Amines	Organonitrogen compounds	Amines	NA	NA	NA	2.87187e+06	2.8187e+06	3.05616e+06	3.03923e+06	2.6022e+06	2.73188e+06	2.83465e+06	2.99708e+06	2.92049e+06	151143	134112	208087	201871	141354	134588	4.16948e+07	102160	132901	140613	136370	132006	159791	156515	124788
0.659_219.04035	NEG	0.659	219.04035	C6 H10 N3 O4 P	4-amino-2-methyl-5-phosphooxymethylpyrimidine	-0.000545053798134632	-2.48836549495497	NA	level4	ChemSpider	C04556	NA	NA	NA	NA	NA	Metabolism of cofactors and vitamins	Thiamine metabolism	map00730 Thiamine metabolism; map01100 Metabolic pathways;	2.33483e+06	2.28993e+06	2.20565e+06	2.1768e+06	2.24499e+06	2.13784e+06	2.10901e+06	2.06196e+06	2.29714e+06	2.13458e+06	2.06138e+06	4.16195e+06	2.11717e+06	2.45014e+06	2.42988e+06	2.25472e+06	1.3581e+06	2.45386e+06	2.35078e+06	1.51954e+06	2.07166e+06	3.08296e+06	3.21146e+06	2.3949e+06
0.662_337.04335	POS	0.662	337.04335	C8 H15 N7 O2 S3	Famotidine	-0.0015800247064135	-4.6878755427239	NA	level4	ChemSpider	NA	HMDB0001919	Organoheterocyclic compounds	Thiazoles	Azoles	Organoheterocyclic compounds	NA	NA	NA	1.23744e+07	1.25005e+07	1.21283e+07	1.17198e+07	1.22715e+07	1.23271e+07	1.21991e+07	1.21986e+07	1.21349e+07	1.32388e+07	1.26349e+07	1.36687e+07	8.32419e+06	1.48747e+07	2.00658e+07	1.6677e+07	1.52938e+07	1.63957e+07	1.61405e+07	1.61413e+07	1.733e+07	1.46791e+07	1.268e+07	1.66797e+07
0.663_199.85204	POS	0.663	199.85204	C2 H Cl5	Pentachloroethane	-4.4327013910106e-05	-0.22179910270716	NA	level4	ChemSpider	C19496	NA	NA	NA	NA	NA	NA	NA	NA	7.19318e+06	7.91508e+06	7.57481e+06	2.53818e+06	7.48197e+06	7.89231e+06	7.37546e+06	7.82747e+06	7.9617e+06	6.96446e+06	4.31228e+06	1.00244e+07	5.92166e+06	7.59486e+06	8.5858e+06	8.57614e+06	6.95126e+06	8.17706e+06	8.07379e+06	7.7661e+06	7.522e+06	8.61404e+06	1.03371e+07	8.25354e+06
0.669_136.06386	POS	0.669	136.06386	C7 H8 N2 O	Yu0650000	0.00020183600264545	1.4833938645529	NA	level4	ChemSpider	NA	HMDB0062267	Benzenoids	N-phenylureas	Benzene and substituted derivatives	Benzene and derivatives	NA	NA	NA	1.49906e+06	1.33013e+06	1.1001e+06	1.27279e+06	1.08694e+06	1.455e+06	1.4471e+06	1.38066e+06	1.21163e+06	898166	494735	1.55176e+06	851689	1.38364e+06	261669	1.58717e+06	499308	981395	2.27633e+06	894325	1.72485e+06	1.26358e+06	1.0841e+07	2.41e+06
0.669_372.01756	NEG	0.669	372.01756	C17 H10 Cl2 N4 O2	Clazuril	-0.000525723722375915	-1.41316712645811	NA	level4	ChemSpider	NA	NA	NA	NA	NA	NA	NA	NA	NA	423666	414216	420396	441501	362161	352674	449723	402880	452704	859084	1.25494e+06	768512	1.70383e+06	658211	359054	230258	131638	573557	154001	657087	421990	359983	109434	34331.4
0.671_355.05473	NEG	0.671	355.05473	C12 H13 Cl F3 N3 O4	Fluchloralin	6.33739842328396e-05	0.17849077882501	NA	level4	ChemSpider	C18730	NA	NA	NA	NA	NA	NA	NA	NA	1.17417e+06	1.24808e+06	1.22091e+06	1.12501e+06	1.30143e+06	1.21744e+06	1.24673e+06	1.13008e+06	1.22822e+06	2.74208e+06	1.56363e+06	2.20153e+06	2.06934e+06	1.42097e+06	1.5217e+06	977933	998634	1.4271e+06	981746	1.81396e+06	1.26302e+06	1.12962e+06	1.50603e+06	643615
0.672_314.05885	NEG	0.672	314.05885	C10 H19 O7 P S	Malaoxon	-5.78007694684857e-05	-0.18404435484415	NA	level4	ChemSpider	C07498	HMDB0060627	Lipids and lipid-like molecules	Fatty acid esters	Fatty Acyls	Fatty acyls[FA]	NA	NA	NA	2.31948e+06	2.23378e+06	2.00989e+06	2.16464e+06	2.20484e+06	1.88071e+06	2.16209e+06	2.17518e+06	1.98148e+06	3.85315e+06	5.22924e+06	3.1246e+06	7.61799e+06	3.33083e+06	1.91408e+06	1.26982e+06	948274	3.05871e+06	1.18042e+06	3.34193e+06	2.22482e+06	2.2955e+06	641635	203837
0.673_283.12669	POS	0.673	283.12669	C11 H17 N5 O4	His-gln	-0.00136820064426502	-4.83244463192594	NA	level4	ChemSpider	NA	NA	NA	NA	NA	NA	NA	NA	NA	109034	108601	103654	105947	105942	108429	110657	112543	110953	122109	111615	168115	115144	119125	108917	2.65136e+06	82535.5	107372	113602	110174	106648	129096	126450	94348
0.675_188.12745	POS	0.675	188.12745	C7 H16 N4 O2	Homo-l-arginine	0.000126891091639436	0.67449580320551	NA	level4	ChemSpider	C01924	HMDB0000670	Organic acids and derivatives	Amino acids, peptides, and analogues	Carboxylic acids and derivatives	Amino acids, peptides, and analogues	NA	NA	NA	1.35601e+06	1.20591e+06	1.20957e+06	952524	1.2431e+06	795629	1.28423e+06	1.04594e+06	852930	1.75995e+06	2.36389e+06	1.82504e+06	2.36825e+06	1.79999e+06	909051	1.61919e+06	655153	858552	817833	671630	917625	1.37952e+06	1.40192e+06	674182
0.677_232.05596	POS	0.677	232.05596	C13 H12 O2 S	(2z)-3-{5-[(4z)-5-(methylsulfanyl)-4-penten-2-yn-1-yl]-2-furyl}acrylaldehyde	0.000163169774992866	0.703148875443094	NA	level4	ChemSpider	NA	HMDB0031070	Lipids and lipid-like molecules	Fatty acids and conjugates	Fatty Acyls	Fatty acyls[FA]	NA	NA	NA	2.45481e+06	2.50129e+06	2.45717e+06	2.76146e+06	2.58249e+06	2.41768e+06	2.55867e+06	2.48139e+06	2.46098e+06	3.73734e+06	2.41976e+06	2.27782e+06	2.20686e+06	2.31194e+06	3.03769e+06	2.57977e+06	2.03493e+06	2.13878e+06	2.60776e+06	2.59276e+06	2.4156e+06	2.79431e+06	2.13458e+06	2.61367e+06
0.677_259.06668	POS	0.677	259.06668	C8 H14 N5 O P S	Azatepa	0.00100852434110266	3.89292935619374	NA	level4	ChemSpider	NA	NA	NA	NA	NA	NA	NA	NA	NA	519450	589849	563935	573274	567326	695245	474080	163067	545633	3.30596e+06	1.40271e+06	3.26912e+06	971526	2.19329e+06	2.30586e+06	1.01858e+06	1.1734e+06	1.20886e+06	1.0694e+06	1.45011e+06	1.46733e+06	1.46861e+06	1.94169e+06	705481
0.679_117.07902	POS	0.679	117.07902	C5 H11 N O2	L-(+)-valine	4.33473352217106e-05	0.370240121377583	NA	level4	ChemSpider	C00183	HMDB0000883	Organic acids and derivatives	Amino acids, peptides, and analogues	Carboxylic acids and derivatives	Amino acids	Amino acid metabolism	Valine, leucine and isoleucine degradation	map00280 Valine, leucine and isoleucine degradation; map00290 Valine, leucine and isoleucine biosynthesis; map00770 Pantothenate and CoA biosynthesis; map00970 Aminoacyl-tRNA biosynthesis; map01100 Metabolic pathways; map01210 2-Oxocarboxylic acid metabolism; map01230 Biosynthesis of amino acids; map02010 ABC transporters; map04974 Protein digestion and absorption; map04978 Mineral absorption; ma…	9.75876e+07	9.80334e+07	9.90584e+07	9.74014e+07	9.86208e+07	1.00359e+08	1.01215e+08	1.04186e+08	1.03214e+08	2.42265e+08	1.35968e+08	2.38469e+08	1.34985e+08	1.55306e+08	7.29763e+07	4.38742e+07	6.64006e+07	6.05524e+07	5.49909e+07	5.31842e+07	6.58871e+07	9.4918e+07	4.31063e+07	4.01149e+07
0.68_303.10810	NEG	0.68	303.1081	C11 H17 N3 O7	(1r,5s,6r,7r,9s,11s,12s,13s,14s)-3-amino-14-methyl-8,10-dioxa-2,4-diazatetracyclo[7.3.1.1~7,11~.0~1,6~]tetradec-2-ene-5,9,12,13,14-pentol	0.00144820337101237	4.77786736911892	NA	level4	ChemSpider	C20026	NA	Marine biotoxins	Tetrodotoxins	Others	Marine biotoxins	NA	NA	NA	2.43493e+06	2.49829e+06	2.06287e+06	2.28219e+06	2.25369e+06	2.45972e+06	2.35802e+06	2.40117e+06	2.42712e+06	2.5389e+06	2.00713e+06	2.26572e+06	1.38288e+06	2.38395e+06	3.31564e+06	2.54919e+06	2.28104e+06	2.60694e+06	2.59808e+06	2.88376e+06	3.01708e+06	2.88982e+06	1.943e+06	2.52312e+06
0.681_145.07398	POS	0.681	145.07398	C6 H11 N O3	2-morpholinoacetic acid	8.32917578179604e-05	0.574133333165072	NA	level4	ChemSpider	NA	HMDB0061156	Organic acids and derivatives	Amino acids, peptides, and analogues	Carboxylic acids and derivatives	Amino acids, peptides, and analogues	NA	NA	NA	1.68652e+06	1.7724e+06	1.66252e+06	1.50516e+06	1.66932e+06	1.94518e+06	1.50157e+06	1.57872e+06	1.88367e+06	1.84277e+06	1.6079e+06	2.63415e+06	1.80333e+06	2.0107e+06	1.47882e+06	1.8868e+06	1.3206e+06	2.01436e+06	3.1223e+06	2.3447e+06	2.01227e+06	2.59633e+06	1.59771e+06	1.26628e+06
0.681_218.04018	POS	0.681	218.04018	C12 H10 O2 S	(1s,2r)-1,2-dihydrodibenzo[b,d]thiophene-1,2-diol	3.20386036491982e-05	0.146939009259581	NA	level4	ChemSpider	C06721	NA	NA	NA	NA	NA	NA	NA	NA	2.25464e+06	2.49414e+06	2.49597e+06	2.58257e+06	2.49241e+06	2.79839e+06	2.57534e+06	2.74286e+06	2.69188e+06	2.82233e+06	2.59796e+06	2.73342e+06	3.07014e+06	2.23536e+06	1.98204e+06	1.99464e+06	1.62188e+06	745100	2.11487e+06	2.13732e+06	2.88893e+06	4.48408e+06	1.62468e+06	2.94669e+06
0.683_75.06846	POS	0.683	75.06846	C3 H9 N O	Trimethylamine n-oxide	4.64637618762254e-05	0.618952226121217	NA	level4	ChemSpider	C01104	HMDB0000925	Organic nitrogen compounds	Aminoxides	Organonitrogen compounds	Organic nitrogen compounds	Energy metabolism	Methane metabolism	map01100 Metabolic pathways;	1.69976e+07	1.5114e+07	1.57508e+07	1.61575e+07	1.58367e+07	1.5987e+07	1.61741e+07	1.55475e+07	1.62324e+07	6.00057e+07	1.36998e+07	5.42205e+06	4.7143e+06	1.12129e+07	7.37066e+06	1.81489e+07	8.56692e+06	8.33064e+06	1.42475e+07	7.65444e+06	1.25615e+07	3.12965e+07	2.67908e+07	2.08151e+07
0.684_158.04406	POS	0.684	158.04406	C4 H6 N4 O3	Allantoin	7.07871311362851e-05	0.447895115437436	NA	level4	ChemSpider	C01551	HMDB0000462	Organoheterocyclic compounds	Imidazoles	Azoles	Imidazoles	NA	NA	NA	2.3054e+07	2.27839e+07	2.35154e+07	2.32132e+07	2.29456e+07	2.3416e+07	2.32478e+07	2.35095e+07	2.3103e+07	1.72867e+07	2.46158e+07	1.52065e+07	1.42648e+07	1.46178e+07	1.90138e+07	3.23514e+07	2.90202e+07	2.31865e+07	2.90402e+07	2.09289e+07	3.31292e+07	3.65378e+07	1.83839e+07	4.39648e+07
0.684_237.98458	POS	0.684	237.98458	C4 F10	Perfluorobutane	0.000546956717101921	2.29829166480346	NA	level4	ChemSpider	NA	NA	NA	NA	NA	NA	NA	NA	NA	3.67758e+06	3.8571e+06	3.72327e+06	3.7021e+06	3.83433e+06	3.96167e+06	3.75028e+06	3.66654e+06	3.71018e+06	2.59626e+06	3.41777e+06	2.64317e+06	1.90124e+06	2.44319e+06	3.22983e+06	5.49839e+06	4.75632e+06	3.73434e+06	5.30815e+06	3.45466e+06	5.22657e+06	5.58957e+06	3.29247e+06	7.49659e+06
0.684_251.10048	POS	0.684	251.10048	C9 H17 N O7	Muramic acid	-2.27693246017679e-05	-0.0906781326469216	NA	level4	ChemSpider	C06470	HMDB0003254	Organic oxygen compounds	Carbohydrates and carbohydrate conjugates	Organooxygen compounds	Carbohydrates	NA	NA	NA	408655	473522	542397	397342	509534	465812	454053	421996	361602	5.35576e+06	2.34299e+06	5.2905e+06	2.06155e+06	3.68176e+06	4.07906e+06	1.12055e+06	1.8969e+06	2.45916e+06	1.10032e+06	1.64308e+06	1.37607e+06	1.56087e+06	2.49495e+06	996859
0.684_275.14806	POS	0.684	275.14806	C11 H21 N3 O5	Epsilon-(gamma-glutamyl)-lysine	-6.2787343722448e-05	-0.228194703197265	NA	level4	ChemSpider	C21730	HMDB0003869	Organic acids and derivatives	Amino acids, peptides, and analogues	Carboxylic acids and derivatives	Amino acids, peptides, and analogues	NA	NA	NA	1.23866e+06	1.09488e+06	1.34723e+06	1.24743e+06	1.56025e+06	1.31106e+06	1.21328e+06	1.33602e+06	1.43785e+06	1.63655e+06	4.00206e+06	1.75043e+06	1.19205e+06	2.14236e+06	1.23248e+06	1.20918e+06	714040	547407	336718	991243	2.20335e+06	2.49257e+06	511848	2.17482e+06
0.686_287.06745	POS	0.686	287.06745	C8 H19 N O6 P2	Incadronic acid	-0.00130791090884941	-4.55608930792355	NA	level4	ChemSpider	NA	NA	NA	NA	NA	NA	NA	NA	NA	1.72314e+06	2.08861e+06	2.06278e+06	2.04341e+06	2.29552e+06	1.31389e+06	2.51728e+06	2.25842e+06	2.46062e+06	9.42497e+06	4.84276e+06	9.50044e+06	7.77285e+06	3.62812e+06	4.32033e+06	3.01489e+06	2.98866e+06	4.26039e+06	3.87621e+06	6.75356e+06	4.11268e+06	5.25272e+06	5.17403e+06	1.83768e+06
0.687_214.05653	NEG	0.687	214.05653	C12 H10 N2 S	1-methyl-3-(2-thiazolyl)-1h-indole	6.53019806122757e-05	0.30506894240265	NA	level4	ChemSpider	NA	HMDB0034965	Organoheterocyclic compounds	N-alkylindoles	Indoles and derivatives	Indole and derivatives	NA	NA	NA	3.27593e+06	3.10927e+06	3.08182e+06	3.14534e+06	3.20143e+06	3.17333e+06	3.1999e+06	3.29607e+06	3.26759e+06	2.75053e+06	2.14794e+06	4.46298e+06	2.4612e+06	3.28262e+06	2.64352e+06	3.32152e+06	6.05223e+06	3.19237e+06	5.35587e+06	3.639e+06	2.67535e+06	4.87376e+06	2.789e+06	4.36558e+06
0.693_191.07946	POS	0.693	191.07946	C7 H13 N O5	2-amino-2,3,7-trideoxy-d-lyxo-hept-6-ulosonic acid	9.04599583293475e-05	0.473415613615872	NA	level4	ChemSpider	C16850	NA	NA	NA	NA	NA	Amino acid metabolism	Phenylalanine, tyrosine and tryptophan biosynthesis	map00400 Phenylalanine, tyrosine and tryptophan biosynthesis; map01100 Metabolic pathways;	775713	678103	555356	951633	622918	658400	574566	809462	707610	170822	114193	131678	146955	118647	93617.6	1.00851e+07	101212	121182	88663.5	136871	126056	112176	94084.4	76137.5
0.696_236.01562	NEG	0.696	236.01562	C7 H13 Br N2 O2	Hoggar	-0.000416568225062974	-1.76499963615873	NA	level4	ChemSpider	NA	NA	NA	NA	NA	NA	NA	NA	NA	1.30626e+06	1.41367e+06	1.18508e+06	1.36889e+06	1.3216e+06	1.50659e+06	1.32955e+06	1.19115e+06	1.409e+06	2.44161e+06	1.36344e+06	837395	1.33096e+06	854983	2.40423e+06	2.0975e+06	1.9513e+06	1.25168e+06	1.29707e+06	1.70432e+06	1.73151e+06	1.17476e+06	1.03485e+06	959189
0.698_162.00617	NEG	0.698	162.00617	C4 H6 Cl F3 O	2-chloro-1-ethoxy-1,1,2-trifluoroethane	0.000246619611573351	1.52228758551265	NA	level4	ChemSpider	C14700	NA	NA	NA	NA	NA	NA	NA	NA	1.31398e+06	1.30137e+06	1.33149e+06	1.35852e+06	1.33413e+06	1.34599e+06	1.39889e+06	1.41401e+06	1.52212e+06	839799	565743	886903	552944	515937	917273	3.63971e+06	3.29943e+06	1.04773e+06	1.10643e+06	882542	946913	1.10766e+06	1.8567e+06	4.54553e+06
0.7_204.07460	POS	0.7	204.0746	C7 H12 N2 O5	Glu-gly	-1.93278906124306e-05	-0.0947099177919581	NA	level4	ChemSpider	NA	HMDB0028819	Organic acids and derivatives	Amino acids, peptides, and analogues	Carboxylic acids and derivatives	Amino acids, peptides, and analogues	NA	NA	NA	2.71759e+06	2.7301e+06	2.6325e+06	2.72666e+06	2.61466e+06	2.56249e+06	2.64834e+06	2.61639e+06	2.44261e+06	2.4154e+06	4.09862e+06	3.77876e+06	3.98269e+06	3.32892e+06	3.20022e+06	1.45715e+06	1.90581e+06	2.13019e+06	2.24197e+06	1.69253e+06	3.00835e+06	3.00919e+06	2.45098e+06	1.08333e+06
0.701_309.10597	POS	0.701	309.10597	C11 H19 N O9	N-acetylneuraminic acid	-6.86757812218275e-06	-0.0222175517297715	NA	level4	ChemSpider	C19910	HMDB0000230	Organic oxygen compounds	Carbohydrates and carbohydrate conjugates	Organooxygen compounds	Carbohydrates	NA	NA	NA	714453	438832	488075	777564	589855	380346	761413	486183	533582	2.83109e+06	908153	2.03176e+06	811877	1.26137e+06	2.19972e+06	783142	630114	1.51566e+06	440043	888855	1.84482e+06	1.02576e+06	763791	839975
0.703_140.05861	POS	0.703	140.05861	C6 H8 N2 O2	Gaboxadol	3.33811718746801e-05	0.238337219218012	NA	level4	ChemSpider	C13693	NA	NA	NA	NA	NA	NA	NA	NA	1.47022e+06	1.4336e+06	1.25291e+06	1.52268e+06	1.43434e+06	1.40384e+06	1.58059e+06	1.2224e+06	1.62223e+06	1.30173e+06	1.1735e+06	927467	698771	748241	2.15471e+06	2.26241e+06	2.90487e+06	2.23548e+06	1.86537e+06	1.58343e+06	1.23879e+06	1.18939e+06	3.0402e+06	1.56409e+06
0.703_240.02208	NEG	0.703	240.02208	C7 H13 O5 P S	Methacrifos	-4.64487592921614e-05	-0.193518652542519	NA	level4	ChemSpider	C18745	NA	NA	NA	NA	NA	NA	NA	NA	1.8099e+06	1.65878e+06	1.46144e+06	1.75232e+06	1.46577e+06	1.46845e+06	1.50645e+06	1.49771e+06	1.5538e+06	997394	686169	1.08314e+06	775928	694945	1.14034e+06	4.1716e+06	3.39058e+06	975340	1.1594e+06	980584	880891	1.63291e+06	2.30596e+06	4.97117e+06
0.703_258.08524	POS	0.703	258.08524	C10 H14 N2 O6	1-(beta-d-ribofuranosyl)thymine	5.64065341563946e-05	0.218557814287037	NA	level4	ChemSpider	NA	HMDB0000884	Nucleosides, nucleotides, and analogues	NA	Pyrimidine nucleosides	Nucleic acids and analogues	NA	NA	NA	2.60065e+06	2.73734e+06	2.67048e+06	2.76972e+06	2.7684e+06	2.87455e+06	2.64107e+06	2.83074e+06	2.94583e+06	2.86497e+06	4.01574e+06	2.40821e+06	2.59547e+06	4.04574e+06	1.54908e+06	2.9375e+06	444467	1.27323e+06	2.49546e+06	2.28793e+06	4.50961e+06	3.48476e+06	220557	5.02516e+06
0.704_142.07435	POS	0.704	142.07435	C6 H10 N2 O2	Piracetam	0.000121078490991522	0.852219949543783	NA	level4	ChemSpider	NA	NA	NA	NA	NA	NA	NA	NA	NA	3.40502e+06	3.78367e+06	3.39382e+06	3.84969e+06	3.88153e+06	3.57965e+06	3.61474e+06	3.25626e+06	3.6316e+06	3.19959e+06	4.34703e+06	6.70116e+06	4.246e+06	5.77384e+06	3.93627e+06	2.4278e+06	1.95538e+06	5.10071e+06	3.03273e+06	2.72184e+06	2.25089e+06	1.96102e+06	2.48144e+06	1.25531e+06
0.704_269.95081	POS	0.704	269.95081	C6 H6 O8 S2	Tiron free acid	0.000401548338857083	1.48748928096392	NA	level4	ChemSpider	NA	HMDB0029845	Benzenoids	Benzenesulfonic acids and derivatives	Benzene and substituted derivatives	Benzene and derivatives	NA	NA	NA	3.68909e+06	3.58388e+06	3.45045e+06	2.3736e+06	3.64809e+06	3.53433e+06	3.56097e+06	3.6369e+06	3.52136e+06	4.88433e+06	2.62898e+06	2.28842e+06	2.14795e+06	2.59147e+06	6.94674e+06	5.74999e+06	5.19624e+06	3.87242e+06	3.07484e+06	3.70937e+06	4.21097e+06	2.7877e+06	3.1052e+06	2.44378e+06
0.705_160.08491	POS	0.705	160.08491	C6 H12 N2 O3	Daminozide	0.000118481669943549	0.740118210761268	NA	level4	ChemSpider	C10996	NA	NA	NA	NA	NA	NA	NA	NA	3.40502e+06	3.78367e+06	3.39382e+06	3.84969e+06	3.88153e+06	3.57965e+06	3.61474e+06	3.25626e+06	3.6316e+06	3.19959e+06	4.34703e+06	6.70116e+06	4.246e+06	5.77384e+06	3.93627e+06	2.4278e+06	1.95538e+06	5.10071e+06	3.03273e+06	2.72184e+06	2.25089e+06	1.96102e+06	2.48144e+06	1.25531e+06
0.705_189.11138	POS	0.705	189.11138	C7 H15 N3 O3	Homocitrulline	4.28105094556486e-05	0.226377271572805	NA	level4	ChemSpider	C02427	HMDB0000679	Organic acids and derivatives	Amino acids, peptides, and analogues	Carboxylic acids and derivatives	Amino acids, peptides, and analogues	NA	NA	NA	1.4177e+06	1.56599e+06	1.54089e+06	1.37449e+06	1.8198e+06	1.31095e+06	1.46729e+06	1.34324e+06	1.36855e+06	1.22615e+06	1.78328e+06	1.91883e+06	1.28132e+06	1.17497e+06	1.1264e+06	1.39695e+06	1.45162e+06	1.21571e+06	1.36476e+06	2.25595e+06	2.19651e+06	1.96446e+06	1.35846e+06	1.24262e+06
0.705_218.12674	POS	0.705	218.12674	C9 H18 N2 O4	Meprobamate	8.43743359268956e-05	0.386813501433272	NA	level4	ChemSpider	NA	HMDB0014515	Organic acids and derivatives	Amino acids, peptides, and analogues	Carboxylic acids and derivatives	Amino acids, peptides, and analogues	NA	NA	NA	1.22493e+06	1.18517e+06	1.12573e+06	1.18113e+06	1.10051e+06	1.23718e+06	1.0616e+06	1.28778e+06	1.20428e+06	1.48344e+06	2.10096e+06	1.67303e+06	3.11052e+06	1.64506e+06	846156	646703	599283	1.01031e+06	619259	1.09806e+06	999132	809963	685893	265583
0.706_288.03339	POS	0.706	288.03339	C13 H14 Cl2 O3	Ciprofibrate	0.00139230976634508	4.8338718204295	NA	level4	ChemSpider	NA	NA	NA	NA	NA	NA	NA	NA	NA	1.21536e+06	1.02183e+06	904316	1.03972e+06	1.21843e+06	1.30055e+06	1.13174e+06	1.29395e+06	1.18214e+06	995811	1.13802e+06	711564	452261	606436	746792	2.75441e+06	1.42648e+06	947507	1.37714e+06	808655	1.43826e+06	1.92957e+06	1.24047e+06	2.46887e+06
0.707_210.07392	NEG	0.707	210.07392	C7 H14 O7	Hept-2-ulose	-3.63894527026787e-05	-0.173222107019156	NA	level4	ChemSpider	NA	NA	NA	NA	NA	NA	NA	NA	NA	1.85988e+06	1.93041e+06	2.01545e+06	2.00177e+06	1.85235e+06	1.93723e+06	1.75394e+06	1.54369e+06	1.81976e+06	1.42363e+06	1.68514e+06	1.80709e+06	1.43086e+06	1.90243e+06	2.57506e+06	1.7343e+06	2.30581e+06	1.87157e+06	2.81439e+06	2.76527e+06	2.12236e+06	2.20058e+06	2.0551e+06	2.87906e+06
0.707_248.10089	POS	0.707	248.10089	C9 H16 N2 O6	Glu-thr	5.68456640337445e-05	0.229123226394185	NA	level4	ChemSpider	NA	HMDB0028829	Organic acids and derivatives	Amino acids, peptides, and analogues	Carboxylic acids and derivatives	Amino acids, peptides, and analogues	NA	NA	NA	720552	781405	707084	810729	655996	639405	707501	720360	767147	531961	751052	994875	817426	874733	1.05129e+06	528808	416335	654616	663098	546538	1.13706e+06	916857	289073	759322
0.708_234.08497	NEG	0.708	234.08497	C8 H14 N2 O6	Glu-ser	-0.000218043618446018	-0.931471239822021	NA	level4	ChemSpider	NA	HMDB0028828	Organic acids and derivatives	Amino acids, peptides, and analogues	Carboxylic acids and derivatives	Amino acids, peptides, and analogues	NA	NA	NA	1.04881e+06	941578	1.03953e+06	1.05586e+06	1.0315e+06	1.08466e+06	1.067e+06	1.03111e+06	1.11361e+06	1.52814e+06	4.34062e+06	52223.4	281341	613994	887222	393781	768909	1.02617e+06	358296	720301	398454	341370	451290	3.35735e+06
0.708_274.16406	POS	0.708	274.16406	C11 H22 N4 O4	Lys-gln	-4.86639114001264e-05	-0.177499207598589	NA	level4	ChemSpider	NA	NA	NA	NA	NA	NA	NA	NA	NA	422041	970405	1.03611e+06	1.01127e+06	872707	453177	1.04734e+06	951111	1.14461e+06	2.29037e+06	2.04013e+06	3.66379e+06	2.28051e+06	3.13146e+06	908240	754488	73175.1	933751	250356	647062	656782	480606	1.52903e+06	430473
0.709_117.04253	NEG	0.709	117.04253	C4 H7 N O3	Aceturic acid	-6.45734244955065e-05	-0.551708765457626	NA	level4	ChemSpider	NA	HMDB0000532	Organic acids and derivatives	Amino acids, peptides, and analogues	Carboxylic acids and derivatives	Amino acids, peptides, and analogues	NA	NA	NA	1.04881e+06	941578	1.03953e+06	1.05586e+06	1.0315e+06	1.08466e+06	1.067e+06	1.03111e+06	1.11361e+06	1.52814e+06	4.34062e+06	50211.4	281341	613994	887222	393781	768909	1.02617e+06	358296	720301	398454	341370	451290	3.35735e+06
0.709_144.05356	NEG	0.709	144.05356	C5 H8 N2 O3	N-nitrosoproline	7.10046733729541e-05	0.492904908915627	NA	level4	ChemSpider	C19485	HMDB0041946	Organic acids and derivatives	Amino acids, peptides, and analogues	Carboxylic acids and derivatives	Amino acids, peptides, and analogues	NA	NA	NA	547132	498593	585390	540674	487232	604769	653112	595503	656576	945908	2.39831e+06	52521.7	156574	344829	445741	217540	434470	542691	223801	363016	275476	174456	232394	1.77227e+06
0.712_228.14746	POS	0.712	228.14746	C11 H20 N2 O3	Leu-pro	7.11265282404838e-05	0.311756919473272	NA	level4	ChemSpider	NA	NA	NA	NA	NA	NA	NA	NA	NA	2.47678e+06	2.29702e+06	2.70602e+06	2.39107e+06	2.40347e+06	2.43887e+06	2.58818e+06	2.56183e+06	2.44495e+06	2.30707e+06	2.39827e+06	2.77898e+06	2.28803e+06	1.82167e+06	2.24976e+06	3.19159e+06	1.94155e+06	2.86156e+06	4.06305e+06	3.4322e+06	3.61262e+06	3.13719e+06	2.81859e+06	3.01534e+06
0.715_389.02849	NEG	0.715	389.02849	C14 H16 Cl N3 O4 S2	Cyclothiazide	0.0014113667968445	3.62793976978868	NA	level4	ChemSpider	C12685	HMDB0014744	Organoheterocyclic compounds	Benzothiadiazines	Thiadiazines	Organoheterocyclic compounds	NA	NA	NA	1.17044e+06	1.04153e+06	1.35394e+06	1.33203e+06	759960	1.36384e+06	1.41122e+06	561255	1.32466e+06	770281	1.06096e+06	1.23587e+06	4.04264e+06	1.64571e+06	1.58122e+06	537937	1.58928e+06	1.43758e+06	1.42207e+06	1.28861e+06	928861	1.58608e+06	624157	1.13107e+06
0.717_78.01398	POS	0.717	78.01398	C2 H6 O S	Dimethyl sulfoxide	4.81895064012861e-05	0.617703825666379	NA	level4	ChemSpider	C11143	HMDB0002151	Organosulfur compounds	NA	Sulfoxides	Organosulfur compounds	Energy metabolism	Sulfur metabolism	map00920 Sulfur metabolism; map01100 Metabolic pathways;	9.9737e+06	9.10873e+06	9.12178e+06	1.03673e+07	9.61511e+06	1.02593e+07	1.04503e+07	1.06557e+07	1.05518e+07	9.31644e+06	8.32989e+06	1.34577e+07	9.22344e+06	7.17205e+06	9.78735e+06	8.56645e+06	7.86513e+06	8.3625e+06	1.3266e+07	1.1465e+07	1.25431e+07	1.6146e+07	1.60244e+07	1.06922e+07
0.751_317.95522	NEG	0.751	317.95522	C14 H10 Cl4	Mitotane	0.0015601282778448	4.9067787816858	NA	level4	ChemSpider	NA	HMDB0014786	Benzenoids	Diphenylmethanes	Benzene and substituted derivatives	Benzene and derivatives	NA	NA	NA	1.80693e+08	1.72811e+08	1.66657e+08	1.68563e+08	1.67699e+08	1.72341e+08	1.64849e+08	1.64823e+08	1.6447e+08	1.82531e+08	1.79331e+08	2.12853e+08	1.79342e+08	1.66364e+08	1.84544e+08	1.80105e+08	1.50737e+08	1.84394e+08	2.22931e+08	1.93847e+08	1.79466e+08	2.08635e+08	1.93284e+08	1.84131e+08
0.753_559.89477	NEG	0.753	559.89477	C12 H24 N4 S8 Se	Selenium dimethyldithiocarbamate	0.00158915977544893	2.83832670323834	NA	level4	ChemSpider	C19460	NA	NA	NA	NA	NA	NA	NA	NA	1.08009e+07	9.18861e+06	8.62041e+06	8.89359e+06	8.92848e+06	8.94958e+06	9.24665e+06	9.01851e+06	9.04864e+06	8.27227e+06	7.64166e+06	1.09404e+07	5.72907e+06	8.53867e+06	1.06379e+07	1.05588e+07	8.1856e+06	9.38979e+06	1.15304e+07	9.32008e+06	1.02454e+07	1.05257e+07	1.1452e+07	1.17216e+07
0.755_94.00891	POS	0.755	94.00891	C2 H6 O2 S	Methylsulfonylmethane	6.1565758429083e-05	0.654893218847922	NA	level4	ChemSpider	C11142	HMDB0004983	Organosulfur compounds	Sulfones	Sulfonyls	Organosulfur compounds	Energy metabolism	Sulfur metabolism	map00920 Sulfur metabolism; map01100 Metabolic pathways;	1.46177e+07	1.43083e+07	1.50162e+07	1.47629e+07	1.46345e+07	1.39252e+07	1.51421e+07	1.51672e+07	1.49687e+07	2.5216e+07	2.06434e+07	2.32936e+07	1.97494e+07	1.11041e+07	8.77804e+06	2.08442e+07	8.58745e+06	6.04558e+06	8.77101e+06	5.45704e+06	5.84884e+06	1.26689e+07	2.07267e+07	1.09929e+07
0.759_333.92906	NEG	0.759	333.92906	C10 H14 Br Cl3 O	Costatol	-0.000295752846000141	-0.885674878550527	NA	level4	ChemSpider	C17103	NA	NA	NA	NA	NA	NA	NA	NA	1.72376e+07	1.6261e+07	1.59575e+07	1.59893e+07	1.58089e+07	1.61068e+07	1.41857e+07	1.44251e+07	1.42321e+07	2.02684e+07	1.47952e+07	2.34499e+07	1.78549e+07	1.70295e+07	1.61482e+07	1.55552e+07	1.30871e+07	1.9057e+07	1.94452e+07	1.92621e+07	1.74012e+07	2.37003e+07	1.55638e+07	1.09631e+07
0.782_294.05604	NEG	0.782	294.05604	C14 H14 O5 S	2-hydroxy-1,2-diphenylethyl hydrogen sulfate	-0.000152220604547892	-0.517658214966128	NA	level4	ChemSpider	NA	HMDB0135202	Phenylpropanoids and polyketides	NA	Stilbenes	Polyketides[PK]	NA	NA	NA	2.61384e+06	2.35556e+06	2.56765e+06	2.54525e+06	2.5352e+06	2.35152e+06	2.24185e+06	2.03422e+06	2.27888e+06	2.53779e+06	2.38942e+06	3.36126e+06	2.66247e+06	2.85664e+06	2.85721e+06	2.37279e+06	1.99738e+06	2.08227e+06	2.1088e+06	1.71585e+06	1.66062e+06	2.34197e+06	2.70418e+06	2.86673e+06
0.805_271.04331	NEG	0.805	271.04331	C9 H9 N3 O7	3,5-dinitro-tyr-oh	-0.000739340424161128	-2.72775006721909	NA	level4	ChemSpider	C03225	NA	NA	NA	NA	NA	NA	NA	NA	2.54956e+06	2.51959e+06	2.54472e+06	2.39217e+06	2.43015e+06	2.65238e+06	2.48247e+06	2.35172e+06	2.3482e+06	930668	2.06609e+06	1.73251e+06	1.44298e+06	1.66156e+06	719029	644166	5.67107e+07	837377	908574	877380	839070	1.00454e+06	662712	512044
0.841_155.06958	POS	0.841	155.06958	C6 H9 N3 O2	Dl-histidine	0.000105115212392093	0.677858820349011	NA	level4	ChemSpider	C00768	NA	NA	NA	NA	NA	NA	NA	NA	1.03669e+07	1.08284e+07	1.05886e+07	1.08451e+07	1.04824e+07	1.03045e+07	9.72342e+06	9.97521e+06	9.58535e+06	7.67475e+06	8.7417e+06	1.15963e+07	7.79005e+06	9.88232e+06	1.22421e+07	9.88276e+06	1.70927e+07	1.39782e+07	1.31014e+07	1.04896e+07	9.02582e+06	9.9953e+06	1.01843e+07	7.36558e+06
0.85_150.05445	POS	0.85	150.05445	C6 H6 N4 O	Dezaguanine	0.000284391757816138	1.89526072677915	NA	level4	ChemSpider	NA	NA	NA	NA	NA	NA	NA	NA	NA	3.44914e+06	3.80397e+06	3.5786e+06	3.91569e+06	3.57356e+06	4.56495e+06	4.4652e+06	3.89172e+06	3.54853e+06	4.1753e+06	8.57794e+06	9.08204e+06	7.64006e+06	8.73111e+06	3.0324e+06	1.87237e+06	2.90654e+06	3.13972e+06	3.03565e+06	1.48085e+06	2.2633e+06	2.35523e+06	2.15902e+06	707818
0.855_159.12595	POS	0.855	159.12595	C8 H17 N O2	Pregabalin	2.26851082913981e-05	0.142560728319398	NA	level4	ChemSpider	NA	HMDB0014375	Organic acids and derivatives	Amino acids, peptides, and analogues	Carboxylic acids and derivatives	Amino acids, peptides, and analogues	NA	NA	NA	1.7021e+08	1.60134e+08	1.55571e+08	1.61984e+08	1.72158e+08	1.50838e+08	1.58749e+08	1.63388e+08	1.49264e+08	1.23958e+08	1.73733e+08	1.76723e+08	1.71994e+08	1.33567e+08	2.32887e+08	2.19862e+08	1.61895e+08	1.79908e+08	1.17172e+08	1.11214e+08	1.9971e+08	1.98418e+08	7.6618e+07	1.52211e+08
0.857_228.11107	POS	0.857	228.11107	C10 H16 N2 O4	Tetraacetylethylenediamine	6.38373446406604e-05	0.279852101456212	NA	level4	ChemSpider	NA	HMDB0040573	Organic acids and derivatives	Carboxylic acid derivatives	Carboxylic acids and derivatives	Organic acids	NA	NA	NA	2.57228e+06	2.99286e+06	2.50274e+06	2.39658e+06	2.58063e+06	3.32134e+06	2.22446e+06	1.9715e+06	2.27643e+06	4.81073e+06	5.68847e+06	1.86564e+06	5.96138e+06	3.65338e+06	2.21219e+06	3.24309e+06	1.60298e+06	1.97024e+06	2.17118e+06	2.14501e+06	1.79042e+06	2.28809e+06	292566	3.41845e+06
0.875_97.97694	POS	0.875	97.97694	H3 O4 P	Phosphoric acid	4.79293329789243e-05	0.489190160433398	NA	level4	ChemSpider	C00009	HMDB0001429	Homogeneous non-metal compounds	Non-metal phosphates	Non-metal oxoanionic compounds	Homogeneous non-metal compounds	Energy metabolism	Oxidative phosphorylation	map00190 Oxidative phosphorylation; map02010 ABC transporters; map04928 Parathyroid hormone synthesis, secretion and action; map04978 Mineral absorption; map05012 Parkinson disease;	1.33063e+08	1.38277e+08	1.38895e+08	1.39749e+08	1.43964e+08	1.53946e+08	1.36667e+08	1.95472e+08	1.57764e+08	2.03754e+08	1.67279e+08	2.32679e+08	2.27376e+08	2.16296e+08	1.50382e+08	9.72683e+07	4.59324e+07	1.24559e+08	2.76306e+08	1.81998e+08	2.08397e+08	2.15796e+08	1.26333e+08	2.10374e+08
0.91_357.10600	POS	0.91	357.106	C15 H19 N O9	Cyclo-dopa 5-o-glucoside	2.36500000028173e-05	0.0662268381464158	NA	level4	ChemSpider	C17751	NA	NA	NA	NA	NA	Biosynthesis of other secondary metabolites	Betalain biosynthesis	NA	895311	818209	581741	842356	809503	764086	918458	892306	866231	245232	630699	475084	125213	349441	73700.2	164103	7.08329e+06	68674.1	383345	223162	409938	839119	166669	405409
0.919_147.03545	POS	0.919	147.03545	C5 H9 N O2 S	3-thiomorpholinecarboxylic acid	4.88093749879681e-05	0.331956625843111	NA	level4	ChemSpider	C03901	HMDB0059611	Organic acids and derivatives	Amino acids, peptides, and analogues	Carboxylic acids and derivatives	Amino acids, peptides, and analogues	NA	NA	NA	3.63468e+07	3.67337e+07	3.7317e+07	3.79844e+07	3.81623e+07	3.97531e+07	4.14826e+07	4.06934e+07	4.12507e+07	5.36311e+07	5.27662e+07	5.89433e+07	4.80082e+07	5.39311e+07	4.0809e+07	3.62039e+07	4.87686e+07	4.45093e+07	4.8753e+07	4.55091e+07	4.80655e+07	5.53204e+07	5.17734e+07	3.48211e+07
0.927_185.08011	POS	0.927	185.08011	C7 H11 N3 O3	Secnidazole	7.36000691858862e-05	0.397666159660023	NA	level4	ChemSpider	NA	NA	NA	NA	NA	NA	NA	NA	NA	7.89837e+06	7.75708e+06	8.01776e+06	7.9406e+06	7.85787e+06	8.07312e+06	8.12708e+06	8.02843e+06	8.36569e+06	5.022e+06	8.32318e+06	8.51075e+06	6.5268e+06	7.45875e+06	1.48698e+07	8.09098e+06	7.75853e+06	8.38412e+06	5.91324e+06	8.4598e+06	1.87149e+07	1.02071e+07	5.74843e+06	3.71739e+06
0.935_71.07354	POS	0.935	71.07354	C4 H9 N	Pyrrolidine	4.34119221353058e-05	0.61080321893803	NA	level4	ChemSpider	NA	HMDB0031641	Organoheterocyclic compounds	NA	Pyrrolidines	Organoheterocyclic compounds	NA	NA	NA	1.69679e+08	1.85282e+08	1.86311e+08	1.80895e+08	1.76152e+08	1.82991e+08	1.80329e+08	1.77269e+08	1.87555e+08	1.55499e+08	1.61505e+08	2.11901e+08	3.97793e+08	2.14363e+08	2.11439e+08	1.63833e+08	1.94526e+08	1.9087e+08	1.64986e+08	1.50735e+08	1.72909e+08	2.09304e+08	1.24926e+08	1.1865e+08
0.939_218.09032	POS	0.939	218.09032	C8 H14 N2 O5	Mfcd00037215	5.07909223301795e-05	0.232889445271797	NA	level4	ChemSpider	NA	HMDB0006248	Organic acids and derivatives	Amino acids, peptides, and analogues	Carboxylic acids and derivatives	Amino acids, peptides, and analogues	NA	NA	NA	4.91467e+06	5.51812e+06	4.49063e+06	5.50307e+06	5.51961e+06	5.59052e+06	5.41231e+06	5.38604e+06	5.90403e+06	7.98278e+06	1.24762e+07	5.58247e+06	9.78926e+06	9.77258e+06	5.81122e+06	2.9842e+06	1.39727e+06	4.02654e+06	3.32335e+06	3.60596e+06	6.66347e+06	4.33442e+06	1.18286e+06	3.70478e+06
0.954_147.08961	POS	0.954	147.08961	C6 H13 N O3	Afegostat	7.13237839420344e-05	0.484900438163054	NA	level4	ChemSpider	NA	NA	NA	NA	NA	NA	NA	NA	NA	4.83048e+07	5.19427e+07	5.19247e+07	5.11879e+07	5.03594e+07	5.05346e+07	5.21111e+07	5.28912e+07	5.07237e+07	4.51584e+07	8.44958e+07	6.0903e+07	8.23593e+07	5.98517e+07	3.68375e+07	4.93092e+07	4.09679e+07	4.74834e+07	4.51836e+07	3.81476e+07	5.60489e+07	4.82581e+07	4.2529e+07	2.89373e+07
0.96_188.07976	POS	0.96	188.07976	C7 H12 N2 O4	Aceglutamide	5.68789298824868e-05	0.302419282028483	NA	level4	ChemSpider	NA	HMDB0006029	Organic acids and derivatives	Amino acids, peptides, and analogues	Carboxylic acids and derivatives	Amino acids, peptides, and analogues	NA	NA	NA	5.27405e+06	5.37005e+06	5.31872e+06	5.52364e+06	5.62626e+06	5.69338e+06	5.77145e+06	6.02129e+06	5.73878e+06	4.73577e+06	9.00384e+06	4.18502e+06	7.13084e+06	3.14843e+06	4.92118e+06	5.28793e+06	5.90387e+06	3.96952e+06	8.89234e+06	4.05626e+06	4.57316e+06	9.87677e+06	4.92027e+06	7.96908e+06
0.975_227.09059	POS	0.975	227.09059	C9 H13 N3 O4	2'-deoxycytidine	-1.9406100506103e-05	-0.0854553205254499	NA	level4	ChemSpider	C00881	HMDB0000014	Nucleosides, nucleotides, and analogues	Pyrimidine 2'-deoxyribonucleosides	Pyrimidine nucleosides	Nucleic acids and analogues	Nucleotide metabolism	Pyrimidine metabolism	map00240 Pyrimidine metabolism; map01100 Metabolic pathways; map02010 ABC transporters;	2.66087e+06	2.87036e+06	2.80695e+06	2.85232e+06	2.83991e+06	2.60073e+06	2.53339e+06	2.17707e+06	2.52524e+06	1.88392e+06	2.13846e+06	2.36073e+06	989004	1.97238e+06	2.98046e+06	3.10131e+06	3.38988e+06	2.77264e+06	2.11384e+06	1.97045e+06	3.08086e+06	3.12842e+06	3.76322e+06	2.40771e+06
0.975_313.11609	POS	0.975	313.11609	C14 H19 N O7	4-(2-aminoethyl)phenyl î²-d-glucopyranosiduronic acid	-6.3849894672785e-05	-0.203917601541316	NA	level4	ChemSpider	NA	HMDB0010328	Organic oxygen compounds	Carbohydrates and carbohydrate conjugates	Organooxygen compounds	Carbohydrates	NA	NA	NA	1.53784e+06	1.5446e+06	1.45502e+06	1.6856e+06	1.48693e+06	1.4648e+06	1.28181e+06	1.53017e+06	1.47947e+06	3.76762e+06	4.00664e+06	1.83828e+06	1.44175e+06	3.8499e+06	969401	185257	2.64709e+06	495604	906768	1.76213e+06	1.08157e+06	56475.5	529067	418549
0.982_106.04175	POS	0.982	106.04175	C7 H6 O	Benzaldehyde	-0.000114920742191771	-1.0837299252535	NA	level4	ChemSpider	C00193	HMDB0006115	Benzenoids	Benzoyl derivatives	Benzene and substituted derivatives	Benzene and derivatives	NA	NA	NA	1.80439e+06	1.64657e+06	1.87682e+06	1.84434e+06	2.03402e+06	1.6524e+06	1.77818e+06	2.21e+06	1.67807e+06	1.32612e+06	1.74177e+06	1.87429e+06	1.83837e+06	1.46625e+06	1.0961e+06	975574	9.8775e+06	1.07714e+06	964967	1.19157e+06	1.13336e+06	1.48517e+06	1.10505e+06	978740
0.985_184.02329	POS	0.985	184.02329	C5 H4 N4 O4	5-hydroxyisouric acid	3.89220842009763e-05	0.211506335449285	NA	level4	ChemSpider	C11821	NA	NA	NA	NA	NA	Nucleotide metabolism	Purine metabolism	map00230 Purine metabolism; map01100 Metabolic pathways;	1.3259e+07	1.2933e+07	1.40149e+07	1.41207e+07	1.45579e+07	1.601e+07	1.69414e+07	1.64675e+07	1.69845e+07	2.76806e+07	1.50898e+07	1.04531e+07	1.4225e+07	1.30559e+07	2.29996e+07	2.08343e+07	9.18291e+06	1.48588e+07	1.16159e+07	1.65199e+07	1.88551e+07	1.32293e+07	1.17896e+07	8.22281e+06
0.987_198.03896	POS	0.987	198.03896	C6 H6 N4 O4	(e)-nitrofurazone	5.764948673459e-05	0.291101825961181	NA	level4	ChemSpider	C08042	HMDB0014480	Organoheterocyclic compounds	Nitrofurans	Furans	Organoheterocyclic compounds	NA	NA	NA	1.9094e+06	2.16328e+06	2.03505e+06	2.25497e+06	2.11782e+06	2.29502e+06	2.3721e+06	2.48765e+06	2.66638e+06	4.88535e+06	2.07891e+06	902167	2.3322e+06	1.97385e+06	3.71151e+06	3.66936e+06	859136	2.15873e+06	1.63023e+06	2.61721e+06	2.95455e+06	2.00881e+06	1.67643e+06	1.38719e+06
1.006_308.04195	POS	1.006	308.04195	C9 H13 N2 O8 P	Deoxyuridine monophosphate	0.000997226271920226	3.2373172023043	NA	level4	ChemSpider	C00365	HMDB0001409	Nucleosides, nucleotides, and analogues	Pyrimidine deoxyribonucleotides	Pyrimidine nucleotides	Nucleic acids and analogues	Nucleotide metabolism	Pyrimidine metabolism	map00240 Pyrimidine metabolism; map01100 Metabolic pathways; map01523 Antifolate resistance;	4.9384e+06	4.74302e+06	4.88032e+06	4.7867e+06	4.95741e+06	4.61825e+06	4.36772e+06	4.43713e+06	4.56961e+06	5.6149e+06	4.76765e+06	6.67678e+06	4.49698e+06	4.6776e+06	5.4932e+06	3.69148e+06	3.84782e+06	5.39962e+06	5.09286e+06	5.6527e+06	5.3917e+06	5.81285e+06	4.18772e+06	2.90158e+06
1.007_233.98266	POS	1.007	233.98266	C7 H6 O7 S	4-hydroxy-3-(sulfooxy)benzoic acid	-0.000764060246041254	-3.26544605589439	NA	level4	ChemSpider	NA	HMDB0124993	Organic acids and derivatives	Arylsulfates	Organic sulfuric acids and derivatives	Organic acids	NA	NA	NA	1.70815e+07	1.18553e+07	1.5886e+07	1.63166e+07	1.63069e+07	1.46994e+07	1.42573e+07	1.39504e+07	1.45998e+07	1.74027e+07	1.60049e+07	2.62097e+07	1.70582e+07	1.45208e+07	1.55633e+07	1.21034e+07	1.04584e+07	1.66538e+07	1.59778e+07	1.8638e+07	1.56109e+07	1.84684e+07	1.28628e+07	8.18831e+06
1.016_246.13282	POS	1.016	246.13282	C9 H18 N4 O4	(+)-allo-octopine	1.0573516618706e-05	0.0429585833602453	NA	level4	ChemSpider	C06655	NA	NA	NA	NA	NA	Biosynthesis of other secondary metabolites	Clavulanic acid biosynthesis	map01100 Metabolic pathways;	4.47077e+06	4.61621e+06	4.41138e+06	4.39664e+06	4.6639e+06	4.46732e+06	4.27188e+06	4.14318e+06	4.46036e+06	6.79732e+06	8.59027e+06	3.83263e+06	8.94716e+06	6.32386e+06	4.39324e+06	1.73833e+06	246796	3.47805e+06	1.29438e+06	4.50523e+06	4.71294e+06	2.67657e+06	1.98058e+06	323830
1.028_136.03858	POS	1.028	136.03858	C5 H4 N4 O	Hypoxanthin	6.53111328290379e-05	0.480092971345915	NA	level4	ChemSpider	C00262	HMDB0000157	Organoheterocyclic compounds	Purines and purine derivatives	Imidazopyrimidines	Purines and derivatives	Nucleotide metabolism	Purine metabolism	map00230 Purine metabolism; map01100 Metabolic pathways;	4.67469e+06	4.80858e+06	4.73864e+06	4.98174e+06	5.33092e+06	5.88339e+06	5.56115e+06	5.45343e+06	5.70345e+06	992866	362768	223644	349481	1.29939e+06	159601	825707	425654	211583	650462	684386	420382	2.09884e+06	1.25919e+06	311355
1.028_281.11232	POS	1.028	281.11232	C11 H15 N5 O4	N(6)-methyladenosine	-7.91373755077984e-05	-0.281515060964815	NA	level4	ChemSpider	NA	HMDB0004044	Nucleosides, nucleotides, and analogues	NA	Purine nucleosides	Purines and derivatives	NA	NA	NA	3.82822e+06	3.85338e+06	3.88986e+06	4.16058e+06	3.88648e+06	3.55518e+06	3.62064e+06	3.47913e+06	3.63577e+06	4.07184e+06	4.80433e+06	3.53574e+06	3.24294e+06	3.39742e+06	4.51757e+06	4.1094e+06	6.8444e+06	4.41141e+06	2.96059e+06	3.27008e+06	4.67038e+06	4.32131e+06	4.70876e+06	3.49612e+06
1.03_279.13175	POS	1.03	279.13175	C11 H21 N O7	(2s)-3-methyl-2-({[(3s,4s,5r)-2,3,4-trihydroxy-5-(hydroxymethyl)tetrahydro-2-furanyl]methyl}amino)butanoic acid (non-preferred name)	-5.61089542543414e-05	-0.201012403052926	NA	level4	ChemSpider	NA	HMDB0037844	Organic acids and derivatives	Amino acids, peptides, and analogues	Carboxylic acids and derivatives	Amino acids, peptides, and analogues	NA	NA	NA	8.65164e+07	8.62131e+07	8.73096e+07	8.74188e+07	8.69165e+07	8.73918e+07	8.97141e+07	8.88169e+07	9.0051e+07	1.12119e+08	6.63536e+07	1.2174e+08	3.11103e+08	1.04372e+08	6.85502e+07	5.04044e+07	6.66696e+07	6.49918e+07	5.04613e+07	5.07196e+07	5.14001e+07	6.62321e+07	5.06646e+07	4.65882e+07
1.033_103.04560	POS	1.033	103.0456	C4 H9 N S	2-methylthiazolidine	3.35287495119019e-05	0.325377883995044	NA	level4	ChemSpider	NA	HMDB0031682	Organoheterocyclic compounds	Thiazolidines	Azolidines	Organoheterocyclic compounds	NA	NA	NA	3.03213e+07	3.02584e+07	2.43892e+07	3.10959e+07	3.04379e+07	2.6328e+07	2.95021e+07	2.56421e+07	2.88403e+07	3.15669e+07	5.38832e+07	6.40887e+07	4.54406e+07	5.64282e+07	2.28144e+07	1.33162e+07	2.02376e+07	2.43402e+07	2.3471e+07	1.79767e+07	1.90666e+07	2.06052e+07	2.057e+07	7.42901e+06
1.037_285.13239	POS	1.037	285.13239	C12 H19 N3 O5	Hc blue 2	-8.25214039537059e-05	-0.289414263443023	NA	level4	ChemSpider	C19429	NA	NA	NA	NA	NA	NA	NA	NA	4.32878e+06	4.41135e+06	4.2441e+06	4.42353e+06	4.27809e+06	4.32058e+06	3.3268e+06	4.43386e+06	4.04733e+06	3.23401e+06	5.30381e+06	1.97376e+06	5.40318e+06	2.34565e+06	4.06352e+06	6.38852e+06	2.39959e+06	4.31277e+06	4.00197e+06	2.85616e+06	3.27228e+06	4.57385e+06	378806	4.37389e+06
1.072_385.11360	NEG	1.072	385.1136	C13 H24 N O10 P	Phosphatidylserine	-0.000182347812483385	-0.473490747155908	NA	level4	ChemSpider	C00157	HMDB0014291	Lipids and lipid-like molecules	Glycerophosphoserines	Glycerophospholipids	Glycerophospholipids[GP]	Lipid metabolism	Glycerophospholipid metabolism	map00564 Glycerophospholipid metabolism; map00590 Arachidonic acid metabolism; map00591 Linoleic acid metabolism; map00592 alpha-Linolenic acid metabolism; map01100 Metabolic pathways; map04723 Retrograde endocannabinoid signaling; map05231 Choline metabolism in cancer;	15316.8	15754.4	14395.5	14823.4	14866.9	14660.7	14614.4	15141.2	14438.1	14883.4	15308.6	17954.3	14076.8	14233.9	15787.5	13625.9	2.86704e+06	14530.7	15092.7	14260.4	15002.4	17100.5	14709.3	13603.6
1.081_174.01652	POS	1.081	174.01652	C6 H6 O6	Dehydroascorbic acid	8.54363607629693e-05	0.490967185933217	NA	level4	ChemSpider	NA	NA	NA	NA	NA	NA	NA	NA	NA	7.29096e+06	9.35323e+06	9.94566e+06	9.13957e+06	9.35517e+06	9.69108e+06	9.43402e+06	9.07108e+06	9.69895e+06	1.40869e+07	1.21846e+07	1.0277e+07	1.14323e+07	6.5066e+06	8.93527e+06	9.39222e+06	3.07746e+06	8.5927e+06	9.30109e+06	8.66373e+06	1.11082e+07	1.16297e+07	1.09395e+07	1.03256e+07
1.083_128.01101	POS	1.083	128.01101	C5 H4 O4	5-hydroxy-2-furoic acid	5.2704978344309e-05	0.411722394345438	NA	level4	ChemSpider	NA	HMDB0059784	Organoheterocyclic compounds	Furoic acid and derivatives	Furans	Organoheterocyclic compounds	NA	NA	NA	2.34985e+07	2.35075e+07	2.35873e+07	2.3373e+07	2.46917e+07	2.50778e+07	2.64808e+07	2.43672e+07	2.38586e+07	3.6384e+07	3.18065e+07	2.9516e+07	3.47242e+07	2.09378e+07	2.22596e+07	2.45501e+07	8.44148e+06	2.45165e+07	2.56e+07	2.28107e+07	3.21536e+07	3.1768e+07	3.03239e+07	2.74035e+07
1.083_156.00592	POS	1.083	156.00592	C6 H4 O5	2,5-furandicarboxylic acid	5.00749892751173e-05	0.320981436619374	NA	level4	ChemSpider	C20450	HMDB0004812	Organoheterocyclic compounds	Furoic acid and derivatives	Furans	Organoheterocyclic compounds	Xenobiotics biodegradation and metabolism	Furfural degradation	NA	1.43911e+07	1.37802e+07	1.41692e+07	1.39888e+07	1.41219e+07	1.55183e+07	1.38471e+07	1.3781e+07	1.51027e+07	1.88047e+07	1.91793e+07	1.7859e+07	1.85009e+07	1.20799e+07	1.3794e+07	1.44714e+07	4.44361e+06	1.5628e+07	1.53197e+07	1.23281e+07	1.61829e+07	1.73844e+07	1.68749e+07	1.48344e+07
1.084_298.12622	NEG	1.084	298.12622	C16 H18 N4 S	Desmethylolanzapine	0.00100426988421987	3.36861770204229	NA	level4	ChemSpider	NA	HMDB0060959	Organoheterocyclic compounds	NA	Benzodiazepines	Organoheterocyclic compounds	NA	NA	NA	2.08131e+06	1.90489e+06	1.72129e+06	1.77983e+06	1.75994e+06	1.96378e+06	1.5276e+06	1.60863e+06	1.59839e+06	1.54224e+06	1.42719e+06	2.2986e+06	1.08203e+06	1.66566e+06	1.99899e+06	585115	1.36049e+06	1.71896e+06	1.4738e+06	1.2693e+06	1.34841e+06	1.29976e+06	1.6973e+06	1.30391e+06
1.099_125.08414	POS	1.099	125.08414	C7 H11 N O	2-ethyl-4,5-dimethylthiazole	7.12499758463991e-05	0.569616733001834	NA	level4	ChemSpider	NA	HMDB0037865	Organoheterocyclic compounds	Oxazoles	Azoles	Organoheterocyclic compounds	NA	NA	NA	2.38867e+06	2.4989e+06	2.64372e+06	2.57074e+06	2.56016e+06	2.71032e+06	2.51169e+06	2.49754e+06	2.59039e+06	1.61011e+06	3.44481e+06	1.13252e+06	921694	2.21409e+06	1.16445e+06	2.42982e+06	2.41072e+06	2.40192e+06	1.92916e+06	2.43423e+06	5.89064e+06	2.20168e+06	1.67655e+06	1.75351e+06
1.164_250.04512	NEG	1.164	250.04512	C13 H8 F2 O3	Diflunisal	0.000967986875025417	3.8712638280962	NA	level4	ChemSpider	C01691	HMDB0014999	Benzenoids	Biphenyls and derivatives	Benzene and substituted derivatives	Benzene and derivatives	NA	NA	NA	294610	325590	276581	290250	274109	275597	260698	319071	285702	122521	203941	166688	102269	126667	95335.6	70557.2	3.40847e+06	100603	207354	75879	110877	64843.8	91308.2	112088
1.177_311.10377	POS	1.177	311.10377	C11 H21 N O7 S	(2s)-4-(methylsulfanyl)-2-({[(3s,4s,5r)-2,3,4-trihydroxy-5-(hydroxymethyl)tetrahydro-2-furanyl]methyl}amino)butanoic acid	-0.00010463247468806	-0.336326493904283	NA	level4	ChemSpider	NA	HMDB0037841	Organic acids and derivatives	Amino acids, peptides, and analogues	Carboxylic acids and derivatives	Amino acids, peptides, and analogues	NA	NA	NA	1.98466e+07	1.93739e+07	1.96939e+07	2.00094e+07	1.91359e+07	1.97876e+07	2.00549e+07	2.00096e+07	2.05692e+07	3.24852e+07	3.34431e+07	4.89905e+07	5.61369e+07	3.88093e+07	9.6803e+06	5.46347e+06	7.97335e+06	1.1048e+07	3.44078e+06	6.67575e+06	8.19132e+06	8.59692e+06	1.05329e+07	1.50809e+06
1.204_201.11140	POS	1.204	201.1114	C8 H15 N3 O3	5-(n,n-dimethylcarbamimidamido)-2-oxopentanoic acid	6.27264163313157e-05	0.311898950807259	NA	level4	ChemSpider	NA	HMDB0240212	Organic acids and derivatives	Short-chain keto acids and derivatives	Keto acids and derivatives	Organic acids	NA	NA	NA	1.55639e+07	1.56013e+07	1.58452e+07	1.61384e+07	1.56638e+07	1.6259e+07	1.63162e+07	1.60831e+07	1.57747e+07	7.96714e+06	1.60375e+07	1.49449e+07	9.05292e+06	1.11379e+07	1.51695e+07	1.99196e+07	1.09511e+07	1.39472e+07	1.64786e+07	1.12648e+07	2.37364e+07	2.47056e+07	6.30767e+06	2.3674e+07
1.221_201.17294	POS	1.221	201.17294	C11 H23 N O2	11-aminoundecanoic acid	5.7555574755952e-05	0.286100070116424	NA	level4	ChemSpider	C19325	NA	NA	NA	NA	NA	NA	NA	NA	1.4144e+06	1.20585e+06	1.33533e+06	1.50041e+06	1.39771e+06	1.12985e+06	1.38731e+06	1.3906e+06	1.23768e+06	6.24718e+06	4.30582e+06	8.09858e+06	4.20167e+06	4.54421e+06	7.39239e+06	6.3144e+06	4.23661e+06	5.96802e+06	5.73956e+06	5.1966e+06	7.09029e+06	6.01171e+06	7.57875e+06	4.95615e+06
1.241_203.12707	POS	1.241	203.12707	C8 H17 N3 O3	Gly-lys	7.56046785568287e-05	0.372203999425391	NA	level4	ChemSpider	NA	HMDB0028846	Organic acids and derivatives	Amino acids, peptides, and analogues	Carboxylic acids and derivatives	Amino acids, peptides, and analogues	NA	NA	NA	1.79319e+07	1.76045e+07	1.17436e+07	1.82731e+07	1.77456e+07	1.78704e+07	1.83542e+07	1.82148e+07	1.80421e+07	3.35524e+06	8.98946e+06	7.61848e+06	4.26453e+06	5.92199e+06	1.38877e+07	3.04416e+07	2.33094e+07	1.92784e+07	1.96214e+07	9.76899e+06	1.74363e+07	2.88305e+07	9.91886e+06	2.28013e+07
1.27_232.10597	POS	1.27	232.10597	C9 H16 N2 O5	Boc-asn-oh	4.490289583714e-05	0.193458639705619	NA	level4	ChemSpider	C01410	NA	NA	NA	NA	NA	NA	NA	NA	2.74888e+06	2.60738e+06	2.94191e+06	2.90353e+06	2.82594e+06	2.7071e+06	3.6433e+06	2.56148e+06	3.49014e+06	2.29833e+06	6.9261e+06	3.61561e+06	3.52525e+06	1.8777e+06	1.98661e+06	2.86992e+06	2.91427e+06	1.5764e+06	1.66297e+06	1.51333e+06	7.61686e+06	3.24512e+06	1.31133e+06	5.10181e+06
1.305_118.04193	POS	1.305	118.04193	C8 H6 O	Coumarone	7.00950432701575e-05	0.593815112975357	NA	level4	ChemSpider	C14512	HMDB0032929	Organoheterocyclic compounds	NA	Benzofurans	Organoheterocyclic compounds	NA	NA	NA	2.59776e+08	2.93517e+08	2.7658e+08	2.88318e+08	2.72743e+08	3.50608e+08	3.08982e+08	2.67167e+08	3.09507e+08	1.24042e+08	2.33339e+08	2.732e+08	1.73943e+08	2.04004e+08	9.98717e+07	6.76622e+07	2.44769e+09	8.60137e+07	9.37965e+07	7.04476e+07	9.32664e+07	9.70415e+07	5.70224e+07	4.73155e+07
1.306_183.08044	POS	1.306	183.08044	C11 H9 N3	Aac	0.000789403460657923	4.31180348241405	NA	level4	ChemSpider	C19186	HMDB0033141	Organoheterocyclic compounds	Pyridoindoles	Indoles and derivatives	Indole and derivatives	NA	NA	NA	6.39907e+06	6.7862e+06	6.42797e+06	5.22159e+06	6.52707e+06	6.85365e+06	6.5146e+06	6.83909e+06	6.77263e+06	2.40543e+06	4.17771e+06	5.22919e+06	3.65884e+06	4.15868e+06	1.74559e+06	1.31426e+06	6.15948e+07	1.69309e+06	1.99222e+06	1.30917e+06	1.84297e+06	2.01076e+06	938116	865278
1.311_108.05759	POS	1.311	108.05759	C7 H8 O	P-cresol	7.32155370997134e-05	0.67756080831697	NA	level4	ChemSpider	C01468	HMDB0001858	Benzenoids	Cresols	Phenols	Phenols and derivatives	Xenobiotics biodegradation and metabolism	Toluene degradation	map01100 Metabolic pathways; map04974 Protein digestion and absorption;	3.14879e+07	2.76355e+07	2.84501e+07	2.54317e+07	2.31204e+07	2.41725e+07	2.65293e+07	2.64263e+07	2.65286e+07	1.82299e+07	2.48672e+07	3.30301e+07	2.20454e+07	1.81528e+07	1.1726e+07	1.0937e+07	2.07744e+08	9.39491e+06	1.72743e+07	8.83763e+06	1.14279e+07	2.04177e+07	1.22567e+07	6.11226e+06
1.33_212.11613	POS	1.33	212.11613	C10 H16 N2 O3	Butabarbital	3.60727521240278e-05	0.170061364681425	NA	level4	ChemSpider	C07827	HMDB0014382	Organoheterocyclic compounds	Pyrimidines and pyrimidine derivatives	Diazines	Organoheterocyclic compounds	NA	NA	NA	1.31885e+07	1.25772e+07	1.3078e+07	1.30938e+07	1.28191e+07	1.23032e+07	1.26424e+07	1.27804e+07	1.26512e+07	1.92469e+07	1.10123e+07	1.70178e+07	1.61792e+07	1.65463e+07	7.95601e+06	1.89824e+07	1.20079e+07	7.25812e+06	6.23015e+06	1.27226e+07	1.26259e+07	1.18803e+07	1.1045e+07	2.45212e+06
1.345_343.12669	POS	1.345	343.12669	C15 H21 N O8	(2s)-3-(4-hydroxyphenyl)-2-({[(3s,4s,5r)-2,3,4-trihydroxy-5-(hydroxymethyl)tetrahydro-2-furanyl]methyl}amino)propanoic acid (non-preferred name)	-2.99082986430221e-05	-0.0871640044651656	NA	level4	ChemSpider	NA	HMDB0037845	Organic acids and derivatives	Amino acids, peptides, and analogues	Carboxylic acids and derivatives	Amino acids, peptides, and analogues	NA	NA	NA	2.9355e+07	2.88605e+07	2.95078e+07	2.94824e+07	2.87307e+07	2.93805e+07	3.02029e+07	1.91119e+07	3.06577e+07	1.95002e+07	2.85748e+07	6.4247e+07	6.87707e+07	3.1907e+07	1.21979e+07	6.51605e+06	5.23934e+07	8.10147e+06	8.27323e+06	5.53497e+06	1.3497e+07	1.41891e+07	9.43087e+06	4.99834e+06
1.364_100.01612	POS	1.364	100.01612	C4 H4 O3	Succinic anhydride	7.73999381777912e-05	0.773875221856418	NA	level4	ChemSpider	C19524	HMDB0032523	Organic acids and derivatives	Dicarboxylic acids and derivatives	Carboxylic acids and derivatives	Organic acids	NA	NA	NA	1.41253e+07	1.48312e+07	2.65678e+07	1.68934e+07	1.3849e+07	1.69017e+07	2.74587e+07	1.59273e+07	1.74125e+07	8.49424e+07	3.72921e+07	1.40629e+07	2.69522e+07	1.70106e+07	1.09858e+07	1.46207e+07	3.50978e+06	1.73261e+07	1.68509e+07	1.51742e+07	2.39154e+07	3.09269e+07	1.26255e+07	1.35656e+07
1.397_276.03016	NEG	1.397	276.03016	C10 H12 O7 S	3-[3-methoxy-4-(sulfooxy)phenyl]propanoic acid	-0.000208446406247731	-0.755157498741597	NA	level4	ChemSpider	NA	HMDB0041724	Organic acids and derivatives	Arylsulfates	Organic sulfuric acids and derivatives	Organic acids	NA	NA	NA	767362	707465	772632	764813	721081	837878	877421	857918	816417	202094	84066.3	19792.3	10860.5	13221.4	823879	668718	2.96101e+06	2.1031e+06	534283	1.2748e+06	529056	1.49068e+06	3.38288e+06	212602
1.555_232.05278	POS	1.555	232.05278	C16 H8 O2	4,5-pyrenedione	0.000352523749995726	1.51915560999061	NA	level4	ChemSpider	C18251	NA	NA	NA	NA	NA	Xenobiotics biodegradation and metabolism	Polycyclic aromatic hydrocarbon degradation	NA	2.37808e+06	1.41486e+06	2.2222e+06	2.58505e+06	2.60905e+06	2.6903e+06	2.50968e+06	2.32331e+06	2.41074e+06	578071	481050	940144	475117	273508	528580	8.52932e+06	6.73073e+06	1.4113e+06	431534	737627	454574	1.60741e+06	3.4762e+06	9.35784e+06
1.558_365.05352	POS	1.558	365.05352	C10 H13 F N5 O7 P	Fludarabine phosphate	-0.000144397178416966	-0.395550554160053	NA	level4	ChemSpider	NA	HMDB0015206	Nucleosides, nucleotides, and analogues	Purine ribonucleotides	Purine nucleotides	Purines and derivatives	NA	NA	NA	769915	696456	357395	698947	722990	504417	738688	728235	526095	276676	244377	308306	353101	266896	271745	5.60303e+06	4.30198e+06	245078	256873	258571	263800	312219	814868	6.61993e+06
1.577_174.10053	POS	1.577	174.10053	C7 H14 N2 O3	L-theanine	8.86378273889932e-05	0.50911891008862	NA	level4	ChemSpider	C01047	HMDB0034365	Organic acids and derivatives	Amino acids, peptides, and analogues	Carboxylic acids and derivatives	Amino acids, peptides, and analogues	NA	NA	NA	6.31913e+06	6.86995e+06	5.05407e+06	7.24338e+06	7.48208e+06	7.316e+06	7.00225e+06	6.25872e+06	6.9112e+06	1.02935e+07	9.32616e+06	2.91467e+06	1.18728e+07	6.91308e+06	6.4546e+06	3.77389e+06	6.06283e+06	6.4959e+06	5.67258e+06	8.08766e+06	8.61083e+06	1.13799e+07	6.34491e+06	2.93787e+06
1.605_173.11653	POS	1.605	173.11653	C7 H15 N3 O2	Indospicine	0.000106534453124141	0.615391937008543	NA	level4	ChemSpider	C08288	NA	NA	NA	NA	NA	NA	NA	NA	4.70915e+06	4.44863e+06	4.61646e+06	4.19366e+06	2.8052e+06	4.65636e+06	4.35336e+06	4.63688e+06	4.95471e+06	1.68879e+06	4.06606e+06	3.8971e+06	1.68889e+06	5.17261e+06	3.21978e+06	3.8554e+06	1.92635e+06	3.71607e+06	3.46444e+06	2.23548e+06	5.55622e+06	3.97126e+06	1.06912e+06	1.02213e+07
1.622_85.08915	POS	1.622	85.08915	C5 H11 N	Piperidine	2.06661965762578e-06	0.0242876991237841	NA	level4	ChemSpider	C01746	HMDB0034301	Organoheterocyclic compounds	NA	Piperidines	Organoheterocyclic compounds	Biosynthesis of other secondary metabolites	Tropane, piperidine and pyridine alkaloid biosynthesis	map04974 Protein digestion and absorption;	6.73916e+08	6.74889e+08	9.06175e+08	6.84867e+08	7.30465e+08	6.80776e+08	9.42088e+08	9.41064e+08	7.57951e+08	7.85913e+08	7.23084e+08	8.3653e+08	1.15035e+09	9.38748e+08	8.84037e+08	7.22744e+08	8.42074e+08	7.77793e+08	6.01197e+08	6.86061e+08	7.11697e+08	8.66275e+08	5.87152e+08	5.35664e+08
1.726_216.11108	POS	1.726	216.11108	C9 H16 N2 O4	Tert-butyl 3-amino-1-methyl-2,3-dioxopropylcarbamate	7.68474252765827e-05	0.355592370726651	NA	level4	ChemSpider	NA	HMDB0038239	Lipids and lipid-like molecules	Fatty amides	Fatty Acyls	Fatty acyls[FA]	NA	NA	NA	2.17323e+06	2.66466e+06	2.84931e+06	2.88751e+06	2.5131e+06	3.08802e+06	2.58237e+06	2.64772e+06	2.70538e+06	1.06606e+06	2.54783e+06	2.17812e+06	3.4234e+06	1.73803e+06	2.85903e+06	7.26405e+06	2.7029e+06	3.45336e+06	2.61756e+06	2.79555e+06	3.76751e+06	4.29374e+06	2.45409e+06	5.16178e+06
1.803_135.03206	POS	1.803	135.03206	C7 H5 N O2	Benzoxazolone	2.91912247689652e-05	0.216180006518914	NA	level4	ChemSpider	NA	HMDB0032931	Organoheterocyclic compounds	Benzoxazolones	Benzoxazoles	Organoheterocyclic compounds	NA	NA	NA	1.61389e+08	9.65102e+07	1.04843e+08	1.08512e+08	1.0549e+08	1.09232e+08	1.07247e+08	1.0706e+08	9.71199e+07	5.19158e+07	5.00656e+07	3.10212e+07	3.78905e+07	3.66312e+07	6.7748e+07	1.19642e+08	1.43831e+08	9.86995e+07	1.74737e+08	1.19795e+08	1.87088e+08	8.78357e+07	3.55308e+08	1.94179e+08
1.811_152.05864	POS	1.811	152.05864	C7 H8 N2 O2	5-nitro-o-toluidine	5.89355967974825e-05	0.387584822834066	NA	level4	ChemSpider	C16398	NA	NA	NA	NA	NA	Xenobiotics biodegradation and metabolism	Nitrotoluene degradation	NA	1.61389e+08	9.65102e+07	1.04843e+08	1.08512e+08	1.0549e+08	1.09232e+08	1.07247e+08	1.0706e+08	9.71199e+07	5.19158e+07	5.00656e+07	3.10212e+07	3.78905e+07	3.66312e+07	6.7748e+07	1.19642e+08	1.43831e+08	9.86995e+07	1.74737e+08	1.19795e+08	1.87088e+08	8.78357e+07	3.55308e+08	1.94179e+08
1.824_189.00962	NEG	1.824	189.00962	C6 H7 N O4 S	Lanthionine ketimine	4.03253225442768e-05	0.213350682567727	NA	level4	ChemSpider	NA	HMDB0004823	Organic acids and derivatives	Amino acids, peptides, and analogues	Carboxylic acids and derivatives	Amino acids, peptides, and analogues	NA	NA	NA	1.56497e+06	1.62711e+06	1.66652e+06	1.64839e+06	1.64622e+06	1.72475e+06	1.66212e+06	1.77546e+06	1.74983e+06	5.66175e+06	651878	7.34287e+06	3.23308e+06	2.4711e+06	1.26063e+06	806071	1.08297e+06	1.06008e+06	473677	2.08979e+06	1.23761e+06	2.9948e+06	2.39655e+06	248874
1.94_117.91442	NEG	1.94	117.91442	C H Cl3	Chloroform	4.06675319197802e-05	0.344890341960611	NA	level4	ChemSpider	C13827	HMDB0029596	Organohalogen compounds	Halomethanes	Alkyl halides	Organohalogen compounds	NA	NA	NA	1.61941e+08	1.60175e+08	1.6363e+08	1.64123e+08	1.64689e+08	1.69868e+08	1.67337e+08	1.65696e+08	1.66262e+08	5.29789e+06	6.95953e+06	8.67238e+06	6.69658e+06	4.91248e+06	2.11998e+08	3.03973e+08	1.99534e+08	2.8224e+08	3.49698e+08	1.91174e+08	2.2302e+08	2.79611e+08	1.98633e+08	2.03126e+08
1.94_161.90423	NEG	1.94	161.90423	C2 H Cl3 O2	Trichloroacetic acid	1.65234485507426e-05	0.102056940415261	NA	level4	ChemSpider	C11150	HMDB0042048	Organic acids and derivatives	Alpha-halocarboxylic acids and derivatives	Carboxylic acids and derivatives	Organic acids	Xenobiotics biodegradation and metabolism	Chloroalkane and chloroalkene degradation	map00980 Metabolism of xenobiotics by cytochrome P450; map05204 Chemical carcinogenesis;	7.55697e+07	7.58428e+07	7.47429e+07	7.62455e+07	7.59592e+07	7.58227e+07	7.51986e+07	7.4089e+07	7.48409e+07	2.29233e+06	3.2665e+06	4.12927e+06	3.02226e+06	2.13711e+06	9.9318e+07	1.33314e+08	9.24423e+07	1.25655e+08	1.6472e+08	9.08419e+07	9.95967e+07	1.30174e+08	9.28169e+07	9.19611e+07
1.985_231.12196	POS	1.985	231.12196	C9 H17 N3 O4	Asn-val	5.89455175941112e-05	0.255040807845643	NA	level4	ChemSpider	NA	HMDB0028744	Organic acids and derivatives	Amino acids, peptides, and analogues	Carboxylic acids and derivatives	Amino acids, peptides, and analogues	NA	NA	NA	3.61267e+06	3.40293e+06	3.24914e+06	4.02554e+06	4.19673e+06	6.88943e+06	3.26463e+06	3.27322e+06	3.26873e+06	5.89614e+06	3.91764e+06	1.95481e+06	9.22912e+06	4.99895e+06	4.67899e+06	2.46551e+06	4.33327e+06	3.04827e+06	3.1091e+06	3.89925e+06	5.56134e+06	6.69303e+06	4.58902e+06	1.81626e+06
10.007_134.10954	POS	10.007	134.10954	C10 H14	P-cymene	-1.25321395501032e-05	-0.0934470327493865	NA	level4	ChemSpider	C06575	HMDB0005805	Lipids and lipid-like molecules	Monoterpenoids	Prenol lipids	Terpenoids	Xenobiotics biodegradation and metabolism	Xylene degradation	map01100 Metabolic pathways;	4.29825e+06	3.57717e+06	3.81965e+06	4.2318e+06	3.97521e+06	3.33289e+06	5.30797e+06	3.76568e+06	3.52714e+06	2.30884e+06	4.33522e+06	3.66786e+06	1.57712e+06	4.74408e+06	3.6967e+06	4.99841e+06	3.65701e+06	4.09782e+06	2.41364e+06	2.69029e+06	4.03039e+06	2.29586e+06	3.71224e+06	7.09749e+06
10.007_318.25578	POS	10.007	318.25578	C21 H34 O2	Allopregnanolone	-0.000104480409845564	-0.328290587351726	NA	level4	ChemSpider	C13712	HMDB0001449	Lipids and lipid-like molecules	Pregnane steroids	Steroids and steroid derivatives	Steroids and derivatives	Lipid metabolism	Steroid hormone biosynthesis	map00140 Steroid hormone biosynthesis;	1.38078e+08	1.34314e+08	1.29365e+08	1.37468e+08	1.38177e+08	1.16714e+08	1.23351e+08	1.31841e+08	1.27669e+08	8.47423e+07	1.33596e+08	1.19086e+08	5.90935e+07	1.67031e+08	1.21638e+08	1.76411e+08	1.3658e+08	1.54741e+08	8.03699e+07	9.78615e+07	1.52565e+08	6.79469e+07	1.58922e+08	2.80958e+08
10.015_330.24098	POS	10.015	330.24098	C18 H34 O5	(-)-pinellic acid	0.000359848046912248	1.08965409080154	NA	level4	ChemSpider	C14833	HMDB0004708	Lipids and lipid-like molecules	Fatty acids and conjugates	Fatty Acyls	Fatty acyls[FA]	Lipid metabolism	Linoleic acid metabolism	map00591 Linoleic acid metabolism;	619369	721509	603028	542024	626012	766457	617620	652535	769757	982732	481189	426680	1.08536e+06	612064	614878	888735	754883	488484	548547	643970	516250	458440	531650	1.24167e+06
10.017_350.28198	POS	10.017	350.28198	C22 H38 O3	Furan fatty acid f6	-0.000118740122957206	-0.338984277736334	NA	level4	ChemSpider	NA	HMDB0031126	Lipids and lipid-like molecules	Fatty acids and conjugates	Fatty Acyls	Fatty acyls[FA]	NA	NA	NA	7.18136e+06	7.02585e+06	7.15866e+06	7.42808e+06	7.28408e+06	7.06837e+06	7.11776e+06	6.9951e+06	6.89243e+06	1.14712e+07	1.02573e+07	7.75781e+06	9.80858e+06	1.10244e+07	5.61027e+06	8.30759e+06	6.78295e+06	7.9729e+06	7.73675e+06	6.34351e+06	5.64176e+06	4.3313e+06	6.26831e+06	9.97483e+06
10.017_375.31362	POS	10.017	375.31362	C24 H41 N O2	Docosatetraenoylethanolamide	-0.000113306304797334	-0.301897575048521	NA	level4	ChemSpider	C13829	HMDB0013626	Organic nitrogen compounds	Amines	Organonitrogen compounds	Amines	NA	NA	NA	6.87425e+06	7.31807e+06	6.92205e+06	7.27534e+06	6.82311e+06	5.87904e+06	5.88945e+06	5.60037e+06	5.52968e+06	3.70395e+06	4.11454e+06	2.05284e+06	7.07357e+06	3.19187e+06	5.93063e+06	1.14734e+07	9.26692e+06	6.83987e+06	7.06757e+06	6.11624e+06	4.38578e+06	8.45845e+06	2.04995e+06	1.71259e+07
10.04_324.17513	POS	10.04	324.17513	C18 H28 O3 S	Piperonyl sulfoxide	-0.000788405546870763	-2.43202998607677	NA	level4	ChemSpider	C19147	NA	NA	NA	NA	NA	NA	NA	NA	615006	468068	464424	594324	596287	640932	610463	620910	667107	612462	1.16469e+06	664839	761963	799924	517183	697168	470617	896512	715475	914801	1.00387e+06	749309	1.0389e+06	1.04183e+06
10.045_356.20137	POS	10.045	356.20137	C20 H25 F N4 O	Niaprazine	0.000132501640678129	0.371985344142884	NA	level4	ChemSpider	NA	NA	NA	NA	NA	NA	NA	NA	NA	404337	395147	465754	410685	507146	565807	659168	825918	683500	410787	910208	640558	513191	569317	400121	479344	345083	557479	708140	776965	737374	755803	848292	1.0337e+06
10.047_551.39523	POS	10.047	551.39523	C30 H53 N3 O6	Aliskiren	0.00179510941973149	3.25558721216429	NA	level4	ChemSpider	NA	HMDB0015387	Organic acids and derivatives	Amino acids, peptides, and analogues	Carboxylic acids and derivatives	Amino acids, peptides, and analogues	NA	NA	NA	1.7908e+07	1.52577e+07	1.68279e+07	1.8425e+07	1.93822e+07	1.72931e+07	1.68462e+07	1.65742e+07	1.69689e+07	5.10368e+06	1.97692e+07	7.50489e+06	1.18571e+07	2.36562e+07	1.6496e+07	1.77009e+07	1.24013e+07	4.22379e+07	1.67551e+07	1.54515e+07	1.36363e+07	5.44986e+06	6.51158e+06	5.21556e+07
10.057_256.24006	NEG	10.057	256.24006	C16 H32 O2	Palmitic acid	-0.000168164452077235	-0.656276541635289	NA	level4	ChemSpider	C00249	HMDB0000220	Lipids and lipid-like molecules	Fatty acids and conjugates	Fatty Acyls	Fatty acyls[FA]	Lipid metabolism	Fatty acid biosynthesis	map00061 Fatty acid biosynthesis; map00062 Fatty acid elongation; map00071 Fatty acid degradation; map01040 Biosynthesis of unsaturated fatty acids; map01100 Metabolic pathways; map01212 Fatty acid metabolism;	4.61652e+07	4.71014e+07	4.43049e+07	4.46411e+07	4.56871e+07	4.86938e+07	4.97922e+07	4.85412e+07	4.77231e+07	6.35241e+07	4.26529e+07	3.81931e+07	6.17809e+07	5.31938e+07	5.35237e+07	6.11095e+07	5.22575e+07	4.71292e+07	5.13883e+07	4.78302e+07	4.78714e+07	4.47217e+07	3.71611e+07	8.69489e+07
10.058_262.22965	POS	10.058	262.22965	C18 H30 O	Sl3675000	-1.85072587441937e-05	-0.0705765257676145	NA	level4	ChemSpider	C14245	NA	NA	NA	NA	NA	NA	NA	NA	1.43078e+07	1.21358e+07	1.25292e+07	1.16182e+07	1.31423e+07	1.18748e+07	1.17438e+07	1.36217e+07	1.16552e+07	1.13186e+07	1.25293e+07	1.20466e+07	5.76678e+06	1.75349e+07	1.54172e+07	1.41503e+07	1.35859e+07	1.53069e+07	7.72075e+06	1.13928e+07	1.44338e+07	6.85859e+06	1.2338e+07	2.1696e+07
10.058_294.25581	POS	10.058	294.25581	C19 H34 O2	Methyl linoleate	-7.29634658682699e-05	-0.247959244905212	NA	level4	ChemSpider	NA	HMDB0034381	Lipids and lipid-like molecules	Lineolic acids and derivatives	Fatty Acyls	Fatty acyls[FA]	NA	NA	NA	5.63339e+07	4.86255e+07	4.94903e+07	4.43578e+07	5.11627e+07	4.50566e+07	5.1649e+07	5.90132e+07	4.75132e+07	4.9683e+07	5.66429e+07	4.9103e+07	2.48053e+07	6.95666e+07	6.69029e+07	6.18546e+07	5.39165e+07	6.32096e+07	3.70033e+07	4.72526e+07	6.0618e+07	3.23941e+07	5.75413e+07	8.3779e+07
10.062_269.27179	POS	10.062	269.27179	C17 H35 N O	Capsi-amide	-7.32774565790351e-05	-0.272131871906785	NA	level4	ChemSpider	C17515	HMDB0040940	Organic acids and derivatives	Carboxylic acid derivatives	Carboxylic acids and derivatives	Organic acids	NA	NA	NA	1.8383e+06	1.84504e+06	2.02549e+06	2.0853e+06	2.09892e+06	2.4908e+06	2.00158e+06	1.90517e+06	1.79738e+06	1.27392e+06	1.63377e+06	1.40386e+06	1.11856e+06	2.11176e+06	1.96702e+06	1.8745e+06	1.85484e+06	2.71393e+06	1.61518e+06	2.385e+06	2.10707e+06	1.81728e+06	1.64108e+06	3.78001e+06
10.064_577.41105	POS	10.064	577.41105	C30 H60 N O7 P	Lysopc(22:1(13z))	0.000306257131455823	0.530397359288851	NA	level4	ChemSpider	NA	HMDB0010399	Lipids and lipid-like molecules	Glycerophosphocholines	Glycerophospholipids	Glycerophospholipids[GP]	NA	NA	NA	2.70022e+06	2.3872e+06	2.96338e+06	3.4477e+06	3.31875e+06	3.40533e+06	2.85411e+06	3.31644e+06	2.95836e+06	961483	2.932e+06	1.4431e+06	1.86232e+06	4.01599e+06	2.36123e+06	3.89169e+06	2.05401e+06	4.12467e+06	1.82616e+06	2.78976e+06	3.49706e+06	1.75599e+06	1.14882e+06	6.60331e+06
10.083_323.31873	POS	10.083	323.31873	C21 H41 N O	1-(14-methylhexadecanoyl)pyrrolidine	-8.62449156215916e-05	-0.266748830150633	NA	level4	ChemSpider	NA	HMDB0034373	Organoheterocyclic compounds	N-acylpyrrolidines	Pyrrolidines	Organoheterocyclic compounds	NA	NA	NA	3.95662e+06	3.95327e+06	4.68059e+06	4.57819e+06	4.34086e+06	4.01425e+06	4.23006e+06	4.05215e+06	3.55306e+06	2.79262e+06	5.67573e+06	2.36347e+06	3.58024e+06	6.06244e+06	4.85762e+06	4.60716e+06	3.30495e+06	3.49995e+06	4.09833e+06	5.18372e+06	3.23227e+06	2.71098e+06	2.02962e+06	5.25892e+06
10.085_356.27160	NEG	10.085	356.2716	C24 H36 O2	Ethyl docosahexaenoate	7.39829018812088e-05	0.207658753488005	NA	level4	ChemSpider	C16185	NA	FA Fatty acyls	Null	FA04 Docosanoids	Fatty acyls[FA]	NA	NA	NA	1.51697e+07	1.46715e+07	1.46708e+07	1.40876e+07	1.43699e+07	1.52286e+07	1.56077e+07	1.50457e+07	1.52169e+07	1.90947e+07	1.44419e+07	9.0771e+06	3.29677e+07	2.19115e+07	1.21709e+07	1.80811e+07	2.13199e+07	1.16719e+07	1.20133e+07	1.85417e+07	9.6605e+06	1.37117e+07	1.26784e+07	3.24218e+07
10.136_312.17587	NEG	10.136	312.17587	C17 H28 O3 S	4-undecylbenzenesulfonic acid	-4.1426193490679e-05	-0.13270143997355	NA	level4	ChemSpider	NA	HMDB0032549	Benzenoids	Benzenesulfonic acids and derivatives	Benzene and substituted derivatives	Benzene and derivatives	NA	NA	NA	2.67545e+06	2.58873e+06	2.51793e+06	2.43348e+06	2.53637e+06	2.60362e+06	2.61849e+06	2.40826e+06	2.50282e+06	6.02109e+06	1.85135e+06	1.9667e+06	6.52197e+06	2.87867e+06	2.11415e+06	2.79838e+06	3.51318e+06	1.48076e+06	2.231e+06	2.71336e+06	1.67772e+06	1.80673e+06	2.01974e+06	3.87853e+06
10.136_326.19159	NEG	10.136	326.19159	C18 H30 O3 S	2-dodecylbenzenesulfonic acid	2.94791194619393e-05	0.090373641101939	NA	level4	ChemSpider	NA	HMDB0031031	Benzenoids	Benzenesulfonic acids and derivatives	Benzene and substituted derivatives	Benzene and derivatives	NA	NA	NA	2.73614e+06	2.74909e+06	2.54623e+06	2.68356e+06	2.64204e+06	2.76631e+06	2.80395e+06	2.59686e+06	2.81061e+06	6.49775e+06	2.03559e+06	2.12858e+06	6.89447e+06	3.02055e+06	2.22623e+06	2.9144e+06	3.71557e+06	1.57143e+06	2.31102e+06	2.97569e+06	1.75282e+06	2.02474e+06	2.31467e+06	4.14147e+06
10.143_297.30316	POS	10.143	297.30316	C19 H39 N O	Tridemorph	-5.73550795479605e-06	-0.0192917823772013	NA	level4	ChemSpider	C11285	HMDB0031810	Organoheterocyclic compounds	Morpholines	Oxazinanes	Organoheterocyclic compounds	NA	NA	NA	3.79126e+06	3.34538e+06	3.62111e+06	3.63956e+06	3.41411e+06	3.44587e+06	3.22878e+06	3.22644e+06	3.38874e+06	2.60603e+06	3.59545e+06	2.44195e+06	3.05426e+06	3.13529e+06	2.73254e+06	3.06211e+06	3.09732e+06	4.12688e+06	2.963e+06	3.67719e+06	3.08147e+06	2.60256e+06	2.59975e+06	5.00905e+06
10.155_320.27145	POS	10.155	320.27145	C21 H36 O2	Pregnane-3,3-diol	-8.27920095503032e-05	-0.258505679471171	NA	level4	ChemSpider	NA	NA	NA	NA	NA	NA	NA	NA	NA	1.99621e+07	2.21024e+07	1.99463e+07	1.88687e+07	2.24256e+07	1.97195e+07	2.14392e+07	2.02696e+07	2.06681e+07	1.63112e+07	1.91602e+07	1.70341e+07	1.10753e+07	2.98362e+07	3.30946e+07	4.08229e+07	2.67847e+07	2.71952e+07	1.79122e+07	1.86166e+07	2.06597e+07	9.32351e+06	1.67957e+07	4.15629e+07
10.156_332.27155	NEG	10.156	332.27155	C22 H36 O2	(7e,10e,13e,16e)-7,10,13,16-docosatetraenoic acid	2.25459947955642e-05	0.0678541275461218	NA	level4	ChemSpider	NA	NA	NA	NA	NA	NA	NA	NA	NA	7.93769e+06	7.54701e+06	7.58021e+06	7.48679e+06	7.79759e+06	7.77623e+06	8.29316e+06	8.03364e+06	8.11409e+06	9.92489e+06	9.1953e+06	5.25794e+06	1.65365e+07	1.0882e+07	6.40966e+06	1.08663e+07	7.034e+06	6.51461e+06	7.40672e+06	6.54357e+06	6.94593e+06	9.03658e+06	3.2918e+06	1.92951e+07
10.157_288.24524	POS	10.157	288.24524	C20 H32 O	Ethylestrenol	-7.96837373400194e-05	-0.276444171122818	NA	level4	ChemSpider	NA	NA	NA	NA	NA	NA	NA	NA	NA	837218	825303	803422	762446	975919	750096	742738	749550	724558	624226	630267	530800	320918	985037	1.34456e+06	1.48021e+06	1.11754e+06	957521	675590	722471	869887	302118	675810	1.48054e+06
10.181_565.41124	POS	10.181	565.41124	C31 H55 N3 O6	Enocitabine	0.00215518640629853	3.81172934554786	NA	level4	ChemSpider	NA	NA	NA	NA	NA	NA	NA	NA	NA	557219	558805	563468	536682	455785	374722	528843	473268	507698	136725	597179	241583	292440	554935	428550	613492	339060	1.15668e+06	538031	674945	551586	321924	312962	872195
10.184_382.28469	POS	10.184	382.28469	C21 H38 N2 O4	N~2~-[(9z)-9-hexadecenoyl]-l-glutamine	0.00152749992190593	3.99572906045723	NA	level4	ChemSpider	NA	NA	NA	NA	NA	NA	NA	NA	NA	522922	487464	519049	464341	448666	443474	473359	567402	472431	120356	548186	124610	622652	234510	444726	804007	356978	618501	426476	513238	503191	653377	122768	3.09054e+06
10.185_569.36980	NEG	10.185	569.3698	C27 H56 N O9 P	O-(hydroxy{(2r)-2-hydroxy-3-[(2-methoxyicosyl)oxy]propoxy}phosphoryl)-l-serine	0.00052863734526909	0.9284613245592	NA	level4	ChemSpider	NA	NA	NA	NA	NA	NA	NA	NA	NA	8.34088e+07	8.10606e+07	7.34616e+07	7.71561e+07	7.90746e+07	7.87552e+07	8.41413e+07	8.17972e+07	8.05279e+07	6.24886e+07	1.10368e+08	6.80644e+07	8.73357e+07	1.19713e+08	1.07975e+08	8.6841e+07	8.48842e+07	1.26221e+08	8.18064e+07	1.04452e+08	1.35325e+08	1.02139e+08	5.47967e+07	9.98695e+07
10.197_344.32901	POS	10.197	344.32901	C21 H44 O3	Batilol	-3.2782001767373e-05	-0.0952054502284242	NA	level4	ChemSpider	C13858	NA	FA Fatty acyls	Null	FA10 Fatty ethers	Fatty acyls[FA]	NA	NA	NA	1.02296e+06	969492	1.08998e+06	1.14706e+06	1.26494e+06	1.1052e+06	1.19931e+06	997214	1.15732e+06	687294	3.29257e+06	743471	5.82903e+06	1.13303e+06	933354	613639	734596	1.34174e+06	549488	1.07528e+06	596837	418980	692928	1.94398e+06
10.22_537.41611	POS	10.22	537.41611	C28 H60 N O6 P	(2r)-2-hydroxy-3-(icosyloxy)propyl 2-(trimethylammonio)ethyl phosphate	0.000284493463027502	0.529373066154945	NA	level4	ChemSpider	NA	NA	NA	NA	NA	NA	NA	NA	NA	3.49318e+06	3.61925e+06	3.45545e+06	3.39338e+06	3.50387e+06	2.93576e+06	3.31312e+06	3.84457e+06	3.60192e+06	1.4443e+06	5.0848e+06	1.45956e+06	2.4042e+06	4.75464e+06	4.98728e+06	4.19439e+06	1.72889e+06	8.07557e+06	2.40246e+06	3.36081e+06	6.16729e+06	3.08722e+06	1.19791e+06	5.96403e+06
10.228_495.36905	POS	10.228	495.36905	C25 H54 N O6 P	(2r)-3-(heptadecyloxy)-2-hydroxypropyl 2-(trimethylammonio)ethyl phosphate	0.000177942626521599	0.359212367999863	NA	level4	ChemSpider	NA	NA	NA	NA	NA	NA	NA	NA	NA	1.23202e+06	1.24801e+06	1.33777e+06	1.36904e+06	1.43864e+06	1.0882e+06	1.40749e+06	1.20419e+06	1.35309e+06	686236	1.62579e+06	574652	984146	2.23561e+06	2.34441e+06	2.11802e+06	569157	3.15846e+06	1.06366e+06	1.02937e+06	2.14811e+06	1.39303e+06	392972	1.88899e+06
10.251_270.25583	POS	10.251	270.25583	C17 H34 O2	Margaric acid	-4.64157881197025e-05	-0.171747560430204	NA	level4	ChemSpider	NA	HMDB0002259	Lipids and lipid-like molecules	Fatty acids and conjugates	Fatty Acyls	Fatty acyls[FA]	NA	NA	NA	9.90344e+06	9.62558e+06	1.07347e+07	9.68671e+06	9.34772e+06	1.02894e+07	1.06299e+07	1.1266e+07	9.84691e+06	9.73037e+06	1.00136e+07	8.3017e+06	5.46674e+06	1.46159e+07	1.86303e+07	1.53736e+07	9.13108e+06	1.78469e+07	6.99761e+06	8.92938e+06	1.3997e+07	7.19624e+06	7.61557e+06	1.58914e+07
10.251_590.38060	POS	10.251	590.3806	C34 H54 O8	Lasalocid a	-0.00126663203116095	-2.14544534463898	NA	level4	ChemSpider	NA	NA	NA	NA	NA	NA	NA	NA	NA	168863	161934	153001	171536	157904	159436	152829	178148	147211	1.59235e+06	4.62053e+06	1.71329e+06	3.39603e+06	4.56102e+06	2.61901e+06	2.97293e+06	2.56597e+06	4.17411e+06	2.18384e+06	2.66335e+06	2.40468e+06	1.69523e+06	2.15329e+06	5.95321e+06
10.261_346.28696	POS	10.261	346.28696	C23 H38 O2	5-[(8z)-8-heptadecen-1-yl]-1,3-benzenediol	-0.000216589112710608	-0.625460961326813	NA	level4	ChemSpider	NA	NA	NA	NA	NA	NA	NA	NA	NA	1.75073e+06	2.03081e+06	1.85198e+06	1.74064e+06	1.96035e+06	1.5038e+06	1.4405e+06	1.50491e+06	1.39623e+06	1.26001e+06	1.47856e+06	1.61308e+06	479361	2.07318e+06	3.21982e+06	2.68478e+06	1.81901e+06	2.89693e+06	1.63327e+06	1.96647e+06	2.2212e+06	1.31218e+06	1.52639e+06	3.59672e+06
10.261_363.31339	POS	10.261	363.31339	C23 H41 N O2	Terminaline	-0.00033659659601426	-0.926462637518114	NA	level4	ChemSpider	C10825	NA	Alkaloids	Steroid alkaloids	Alkaloids derived by amination reactions	Alkaloids	NA	NA	NA	1.75073e+06	2.03081e+06	1.85198e+06	1.74064e+06	1.96035e+06	1.5038e+06	1.4405e+06	1.50491e+06	1.39623e+06	1.26001e+06	1.47856e+06	1.61308e+06	479361	2.07318e+06	3.21982e+06	2.68478e+06	1.81901e+06	2.89693e+06	1.63327e+06	1.96647e+06	2.2212e+06	1.31218e+06	1.52639e+06	3.59672e+06
10.291_296.27150	POS	10.291	296.2715	C19 H36 O2	Methyl (9e)-9-octadecenoate	-2.82526990531551e-05	-0.0953608300684647	NA	level4	ChemSpider	NA	NA	NA	NA	NA	NA	NA	NA	NA	7.00573e+06	5.30557e+06	5.05548e+06	5.0382e+06	6.61859e+06	6.65854e+06	5.7355e+06	5.94851e+06	5.8761e+06	6.23332e+06	5.59763e+06	5.08301e+06	3.31498e+06	1.02155e+07	9.27333e+06	1.1563e+07	7.70862e+06	6.1834e+06	3.6565e+06	5.93226e+06	6.14611e+06	3.89732e+06	4.18306e+06	1.017e+07
10.303_358.28734	NEG	10.303	358.28734	C24 H38 O2	1-phenyl-1,3-octadecanedione	0.000161292619168307	0.450176919573977	NA	level4	ChemSpider	NA	HMDB0035583	Organic oxygen compounds	Carbonyl compounds	Organooxygen compounds	Organic oxygen compounds	NA	NA	NA	3.0897e+06	3.13611e+06	3.0881e+06	3.0494e+06	3.06304e+06	3.23758e+06	3.23027e+06	3.06299e+06	3.12153e+06	2.21536e+06	2.31303e+06	1.19213e+06	4.12509e+06	2.4734e+06	3.57752e+06	6.48982e+06	4.58615e+06	3.5456e+06	3.61135e+06	3.47647e+06	2.65177e+06	4.27108e+06	1.17175e+06	1.09558e+07
10.319_579.42675	POS	10.319	579.42675	C30 H62 N O7 P	(2r)-3-(docosanoyloxy)-2-hydroxypropyl 2-(trimethylammonio)ethyl phosphate	0.000355813694227436	0.614079200806906	NA	level4	ChemSpider	NA	HMDB0010398	Lipids and lipid-like molecules	Glycerophosphocholines	Glycerophospholipids	Glycerophospholipids[GP]	NA	NA	NA	2.94459e+06	2.56875e+06	2.71452e+06	2.57616e+06	2.84077e+06	2.91341e+06	2.53392e+06	2.72028e+06	2.59686e+06	1.1783e+06	3.25185e+06	1.06647e+06	2.65609e+06	3.52775e+06	2.82749e+06	3.81831e+06	2.07438e+06	4.26489e+06	2.37691e+06	2.75704e+06	3.34566e+06	1.88216e+06	1.58051e+06	5.37024e+06
10.345_605.44238	POS	10.345	605.44238	C32 H64 N O7 P	Lysopc(24:1(15z))	0.00034253982937571	0.565768161045939	NA	level4	ChemSpider	NA	HMDB0010406	Lipids and lipid-like molecules	Glycerophosphocholines	Glycerophospholipids	Glycerophospholipids[GP]	NA	NA	NA	1.46586e+06	1.20626e+06	1.48693e+06	1.26422e+06	1.50283e+06	1.83992e+06	1.2811e+06	1.40713e+06	1.44938e+06	572427	1.6815e+06	640227	1.19723e+06	1.63221e+06	1.1335e+06	1.53676e+06	1.14045e+06	2.19175e+06	1.02829e+06	1.36661e+06	1.60703e+06	840196	686736	2.8017e+06
10.412_583.38552	NEG	10.412	583.38552	C28 H58 N O9 P	O-(hydroxy{(2r)-2-hydroxy-3-[(2-methoxyhenicosyl)oxy]propoxy}phosphoryl)-l-serine	0.000605627700338118	1.0381271112561	NA	level4	ChemSpider	NA	NA	NA	NA	NA	NA	NA	NA	NA	1.40235e+06	1.40821e+06	1.42574e+06	1.42762e+06	1.4479e+06	1.45304e+06	1.51148e+06	1.47369e+06	1.47753e+06	997340	2.08972e+06	1.16802e+06	943509	1.96546e+06	2.05787e+06	1.38506e+06	1.69786e+06	3.57821e+06	1.64449e+06	2.74047e+06	2.1929e+06	1.44817e+06	1.33019e+06	1.83417e+06
10.565_428.36547	POS	10.565	428.36547	C29 H48 O2	(-)-cholesteryl acetate	3.82048622213915e-05	0.089187547567299	NA	level4	ChemSpider	NA	HMDB0003822	Lipids and lipid-like molecules	Steroid esters	Steroids and steroid derivatives	Steroids and derivatives	NA	NA	NA	3.06452e+06	2.79334e+06	3.03109e+06	2.68854e+06	2.54082e+06	2.44299e+06	1.73206e+06	1.68699e+06	1.73461e+06	805521	1.45815e+06	2.97265e+06	1.56805e+06	1.03952e+06	3.91946e+06	1.73231e+06	5.08734e+06	2.28837e+06	3.04198e+06	2.30417e+06	1.60889e+06	3.20449e+06	2.60672e+06	1.76667e+06
10.565_468.35808	POS	10.565	468.35808	C31 H48 O3	Dehydroeburicoic acid	-0.00226351038696748	-4.83283952190188	NA	level4	ChemSpider	C16950	NA	NA	NA	NA	NA	NA	NA	NA	1.80595e+06	1.73132e+06	1.90543e+06	1.70808e+06	1.56881e+06	1.44838e+06	1.09641e+06	1.3171e+06	1.42514e+06	572579	868163	2.01213e+06	1.12344e+06	670520	2.52715e+06	975097	3.36753e+06	1.50258e+06	2.09815e+06	1.26188e+06	987642	2.14038e+06	1.99564e+06	996572
10.594_360.30305	NEG	10.594	360.30305	C24 H40 O2	5beta-cholanoic acid	0.000222597187473639	0.617805825245715	NA	level4	ChemSpider	C19642	NA	NA	NA	NA	NA	NA	NA	NA	444607	451756	441869	457515	439517	522737	484490	476131	463628	191217	312605	173968	389181	286832	639449	757449	402984	628909	502409	498840	542392	1.07455e+06	148040	2.49311e+06
10.637_298.28717	POS	10.637	298.28717	C19 H38 O2	Methyl stearate	-1.43376968253506e-05	-0.0480667550278489	NA	level4	ChemSpider	NA	HMDB0034154	Lipids and lipid-like molecules	Fatty acid esters	Fatty Acyls	Fatty acyls[FA]	NA	NA	NA	2.71752e+06	2.28697e+06	2.24956e+06	2.65689e+06	2.54507e+06	2.62593e+06	2.62143e+06	2.85822e+06	2.82548e+06	2.37933e+06	3.02049e+06	1.95647e+06	1.68936e+06	3.53319e+06	4.07077e+06	4.36447e+06	2.56528e+06	4.10218e+06	2.1423e+06	3.01999e+06	4.71243e+06	2.74537e+06	2.52927e+06	3.76832e+06
10.665_607.45806	POS	10.665	607.45806	C32 H66 N O7 P	1-tetracosanoyl-sn-glycero-3-phosphocholine	0.000374221786159978	0.616045845690278	NA	level4	ChemSpider	NA	HMDB0010405	Lipids and lipid-like molecules	Glycerophosphocholines	Glycerophospholipids	Glycerophospholipids[GP]	NA	NA	NA	2.47935e+06	2.31931e+06	2.32733e+06	2.43459e+06	2.36666e+06	2.2392e+06	2.13409e+06	2.35827e+06	2.59624e+06	1.16478e+06	3.71414e+06	1.16563e+06	1.92968e+06	2.81946e+06	3.07018e+06	3.39317e+06	1.49239e+06	4.19183e+06	2.45905e+06	2.4931e+06	3.25377e+06	1.96557e+06	1.16586e+06	4.09131e+06
10.677_597.40086	NEG	10.677	597.40086	C29 H60 N O9 P	O-(hydroxy{(2r)-2-hydroxy-3-[(2-methoxydocosyl)oxy]propoxy}phosphoryl)-l-serine	0.000295123585715373	0.494012897171474	NA	level4	ChemSpider	NA	NA	NA	NA	NA	NA	NA	NA	NA	640914	686139	674173	659742	688489	662476	688475	659973	719514	298317	825028	477961	731935	1.12544e+06	1.04342e+06	906329	648287	2.08912e+06	1.17334e+06	833969	740595	413339	366347	1.70174e+06
10.813_700.55242	POS	10.813	700.55242	C39 H77 N2 O6 P	N-(9z-hexadecenoyl)sphingosine-1-phosphocholine	0.000496022795914541	0.708045725992814	NA	level4	ChemSpider	NA	HMDB0240613	Lipids and lipid-like molecules	Phosphosphingolipids	Sphingolipids	Sphingolipids[SP]	NA	NA	NA	1.00116e+07	1.01358e+07	1.02012e+07	9.32488e+06	9.67739e+06	9.76676e+06	8.80987e+06	8.71522e+06	9.6204e+06	4.53116e+06	1.30173e+07	5.91686e+06	9.26631e+06	1.11733e+07	1.22681e+07	1.1509e+07	5.66089e+06	1.43149e+07	6.97618e+06	1.0319e+07	1.33305e+07	8.32187e+06	4.80585e+06	1.78231e+07
10.902_466.31179	NEG	10.902	466.31179	C27 H46 O4 S	Cholesterol sulfate	0.000112070121815577	0.240333078725837	NA	level4	ChemSpider	C18043	HMDB0000653	Lipids and lipid-like molecules	Cholestane steroids	Steroids and steroid derivatives	Steroids and derivatives	Lipid metabolism	Steroid hormone biosynthesis	map00140 Steroid hormone biosynthesis;	2.27387e+06	2.3267e+06	2.2862e+06	2.28509e+06	2.29689e+06	2.5314e+06	2.35629e+06	1.99343e+06	2.41611e+06	1.57268e+06	2.61834e+06	3.03066e+06	4.49708e+06	3.89781e+06	2.95525e+06	3.28982e+06	1.45942e+06	3.51391e+06	2.44464e+06	3.96143e+06	3.54371e+06	2.39767e+06	1.99722e+06	2.6994e+06
10.91_829.56294	POS	10.91	829.56294	C48 H80 N O8 P	1,2-diarachidonoyl-sn-glycero-3-pc	0.000789459647080548	0.951658224290675	NA	level4	ChemSpider	NA	HMDB0008443	Lipids and lipid-like molecules	Glycerophosphocholines	Glycerophospholipids	Glycerophospholipids[GP]	NA	NA	NA	4.85372e+06	4.16821e+06	4.21629e+06	3.95571e+06	4.42158e+06	4.15796e+06	4.01286e+06	3.52612e+06	4.08336e+06	2.7586e+06	6.22368e+06	2.13968e+06	5.2928e+06	6.89916e+06	3.90546e+06	2.37888e+06	3.68659e+06	5.26863e+06	2.35852e+06	3.5203e+06	4.35698e+06	2.71564e+06	2.44663e+06	6.2311e+06
10.913_729.53145	POS	10.913	729.53145	C40 H76 N O8 P	1,2-dipalmitoleoyl-sn-glycero-3-phosphocholine	0.000591171477026364	0.810344721289011	NA	level4	ChemSpider	NA	HMDB0008002	Lipids and lipid-like molecules	Glycerophosphocholines	Glycerophospholipids	Glycerophospholipids[GP]	NA	NA	NA	1.54188e+06	1.18841e+06	1.15117e+06	1.17015e+06	1.20001e+06	1.32898e+06	1.28292e+06	933323	1.18526e+06	493004	919146	486427	762308	1.12571e+06	1.00538e+06	968992	1.51596e+06	1.46589e+06	1.03601e+06	1.26185e+06	910911	414198	1.8125e+06	3.65334e+06
10.974_791.54753	POS	10.974	791.54753	C45 H78 N O8 P	1-octadecanoyl-2-(4z,7z,10z,13z,16z,19z-docosahexaenoyl)-sn-glycero-3-phosphoethanolamine	0.00102830031255507	1.29910284048661	NA	level4	ChemSpider	NA	HMDB0009012	Lipids and lipid-like molecules	Glycerophosphoethanolamines	Glycerophospholipids	Amines and derivatives	NA	NA	NA	872398	896708	786614	894944	790801	842871	722645	748808	725424	335015	1.16455e+06	303759	743872	768020	681352	457362	634272	1.11097e+06	302541	676639	876570	447812	1.11812e+06	1.93212e+06
10.975_688.55239	POS	10.975	688.55239	C38 H77 N2 O6 P	2-aminoethyl (2s,3r,4e)-2-(docosanoylamino)-3-hydroxy-4-tetradecen-1-yl hydrogen phosphate	0.000468373346848239	0.680229522631244	NA	level4	ChemSpider	NA	NA	NA	NA	NA	NA	NA	NA	NA	2.01466e+06	2.16392e+06	2.0077e+06	1.90001e+06	2.09743e+06	1.76584e+06	1.7824e+06	1.6128e+06	1.84062e+06	1.44703e+06	2.58667e+06	1.441e+06	1.80867e+06	1.96124e+06	2.29679e+06	1.90584e+06	1.28833e+06	2.8198e+06	1.12433e+06	2.25578e+06	2.25064e+06	1.53817e+06	1.15388e+06	2.3464e+06
10.98_755.54713	POS	10.98	755.54713	C42 H78 N O8 P	1-palmitoyl-2-[(9z,12z,15z)-octadecatrienoyl]-sn-glycero-3-phosphocholine	0.000627277006060467	0.83022951229104	NA	level4	ChemSpider	NA	HMDB0007975	Lipids and lipid-like molecules	Glycerophosphocholines	Glycerophospholipids	Glycerophospholipids[GP]	NA	NA	NA	1.07567e+07	1.14674e+07	1.52077e+07	1.6043e+07	1.09199e+07	1.52527e+07	1.47632e+07	9.81602e+06	1.21782e+07	9.47491e+06	1.533e+07	7.58678e+06	1.04503e+07	1.6392e+07	1.42491e+07	7.94235e+06	1.60447e+07	1.28955e+07	1.2808e+07	1.40606e+07	6.50148e+06	3.90115e+06	9.91445e+06	2.51892e+07
11.011_779.54726	POS	11.011	779.54726	C44 H78 N O8 P	Pc(18:3(9z,12z,15z)/18:2(9z,12z))	0.000756570060730155	0.970525884250542	NA	level4	ChemSpider	NA	HMDB0008204	Lipids and lipid-like molecules	Glycerophosphocholines	Glycerophospholipids	Glycerophospholipids[GP]	NA	NA	NA	7.22857e+06	7.27147e+06	7.32594e+06	7.70023e+06	6.77207e+06	7.00591e+06	6.50273e+06	6.27025e+06	7.09494e+06	8.07619e+06	7.19518e+06	4.53082e+06	7.34425e+06	1.09053e+07	6.29847e+06	5.9461e+06	1.26177e+07	6.83626e+06	5.05208e+06	5.97334e+06	6.1493e+06	2.09461e+06	7.79151e+06	8.60396e+06
11.012_801.52930	POS	11.012	801.5293	C46 H76 N O8 P	(2r)-2-[(5z,8z,11z,14z,17z)-5,8,11,14,17-icosapentaenoyloxy]-3-[(6z,9z,12z)-6,9,12-octadecatrienoyloxy]propyl 2-(trimethylammonio)ethyl phosphate	-0.00155668426930333	-1.94213892130083	NA	level4	ChemSpider	NA	HMDB0008182	Lipids and lipid-like molecules	Glycerophosphocholines	Glycerophospholipids	Glycerophospholipids[GP]	NA	NA	NA	2.04403e+06	2.10878e+06	2.05036e+06	2.07864e+06	2.07778e+06	2.19073e+06	2.38936e+06	2.05311e+06	2.09541e+06	2.33908e+06	2.21283e+06	1.03036e+06	2.52728e+06	3.00036e+06	1.78886e+06	1.81355e+06	3.63151e+06	2.13775e+06	1.41847e+06	1.77872e+06	1.71406e+06	473568	2.42802e+06	2.33023e+06
11.091_388.26129	POS	11.091	388.26129	C24 H36 O4	3,7-diketo-5β-cholan-24-oic acid	-6.87613676291221e-05	-0.177100723392136	NA	level4	ChemSpider	NA	NA	NA	NA	NA	NA	NA	NA	NA	4.3232e+06	4.17973e+06	4.46294e+06	4.52737e+06	4.47027e+06	4.78555e+06	4.77103e+06	4.621e+06	4.67286e+06	2.88247e+06	2.5933e+06	5.25257e+06	1.80751e+06	1.85342e+06	1.55385e+06	7.71733e+06	3.78214e+06	6.25374e+06	9.3262e+06	8.10564e+06	2.98217e+06	3.06988e+06	6.01952e+06	1.16276e+07
11.151_743.54709	POS	11.151	743.54709	C41 H78 N O8 P	Dioleoylphosphatidylethanolamine	0.000585332589480458	0.787217189278371	NA	level4	ChemSpider	NA	NA	NA	NA	NA	NA	NA	NA	NA	3.32896e+06	3.17941e+06	3.47417e+06	3.30035e+06	3.26637e+06	2.98684e+06	3.22205e+06	2.95199e+06	3.21661e+06	1.32125e+06	3.23075e+06	2.12169e+06	2.02432e+06	2.6792e+06	2.82889e+06	2.18005e+06	2.91763e+06	4.75189e+06	1.6186e+06	2.91313e+06	3.60375e+06	1.9688e+06	4.02644e+06	7.4409e+06
11.21_805.56246	POS	11.21	805.56246	C46 H80 N O8 P	1-palmitoyl-2-docosahexaenoyl-sn-glycero-3-phosphocholine	0.000302244739373236	0.375197292486755	NA	level4	ChemSpider	NA	HMDB0007991	Lipids and lipid-like molecules	Glycerophosphocholines	Glycerophospholipids	Glycerophospholipids[GP]	NA	NA	NA	1.18934e+08	1.1871e+08	1.20233e+08	1.19657e+08	1.14276e+08	1.11539e+08	1.10694e+08	1.10515e+08	1.09465e+08	8.14652e+07	1.22848e+08	9.87801e+07	1.14874e+08	1.15395e+08	1.28451e+08	1.24499e+08	1.11606e+08	1.47292e+08	1.02251e+08	9.94916e+07	1.1796e+08	1.14437e+08	1.04974e+08	1.59027e+08
11.22_827.54460	POS	11.22	827.5446	C48 H78 N O8 P	(2r)-2-[(4z,7z,10z,13z,16z,19z)-4,7,10,13,16,19-docosahexaenoyloxy]-3-[(6z,9z,12z)-6,9,12-octadecatrienoyloxy]propyl 2-(trimethylammonio)ethyl phosphate	-0.00190138718744493	-2.29761974316122	NA	level4	ChemSpider	NA	HMDB0008189	Lipids and lipid-like molecules	Glycerophosphocholines	Glycerophospholipids	Glycerophospholipids[GP]	NA	NA	NA	1.48173e+07	1.53471e+07	1.51002e+07	1.4644e+07	1.49093e+07	1.41249e+07	1.52059e+07	1.50971e+07	1.48723e+07	1.37141e+07	1.43243e+07	1.67062e+07	1.47969e+07	1.45239e+07	1.65813e+07	1.63882e+07	1.37647e+07	1.67326e+07	1.63837e+07	1.46459e+07	1.57302e+07	1.87429e+07	1.60403e+07	1.5966e+07
11.266_831.57850	POS	11.266	831.5785	C48 H82 N O8 P	1-[(9z)-octadecenoyl]-2-[(4z,7z,10z,13z,16z,19z)-docosahexaenoyl]-sn-glycero-3-phosphocholine	0.000694572605652866	0.835246686091297	NA	level4	ChemSpider	NA	HMDB0008123	Lipids and lipid-like molecules	Glycerophosphocholines	Glycerophospholipids	Glycerophospholipids[GP]	NA	NA	NA	1.04861e+07	1.11767e+07	1.09729e+07	1.10383e+07	1.04189e+07	1.03607e+07	9.94844e+06	1.03583e+07	9.83911e+06	1.31397e+07	1.16706e+07	7.73267e+06	1.47111e+07	1.38922e+07	9.37105e+06	8.5333e+06	1.60732e+07	8.26767e+06	7.73833e+06	9.04185e+06	8.8878e+06	8.4977e+06	8.39327e+06	1.10755e+07
11.274_853.56053	POS	11.274	853.56053	C50 H80 N O8 P	(2r)-2-[(7z,10z,13z,16z,19z)-7,10,13,16,19-docosapentaenoyloxy]-3-[(5z,8z,11z,14z,17z)-5,8,11,14,17-icosapentaenoyloxy]propyl 2-(trimethylammonio)ethyl phosphate	-0.00162127140629309	-1.89941810021195	NA	level4	ChemSpider	NA	HMDB0008517	Lipids and lipid-like molecules	Glycerophosphocholines	Glycerophospholipids	Glycerophospholipids[GP]	NA	NA	NA	1.69592e+06	1.85279e+06	1.92999e+06	1.66332e+06	1.60541e+06	1.70023e+06	1.62868e+06	1.76741e+06	1.53027e+06	2.90836e+06	1.78488e+06	1.97604e+06	2.41643e+06	2.0701e+06	1.55525e+06	1.34499e+06	2.53571e+06	866053	1.59081e+06	1.6083e+06	1.61294e+06	1.68154e+06	1.64313e+06	1.18569e+06
11.282_731.54702	POS	11.282	731.54702	C40 H78 N O8 P	1-tetradecanoyl-2-[(9z)-octadecenoyl]-sn-glycero-3-phosphocholine	0.000513113910301399	0.701409831154763	NA	level4	ChemSpider	NA	HMDB0007873	Lipids and lipid-like molecules	Glycerophosphocholines	Glycerophospholipids	Glycerophospholipids[GP]	NA	NA	NA	3.81665e+06	4.00625e+06	3.98227e+06	3.68147e+06	3.32754e+06	3.52806e+06	3.10647e+06	3.5194e+06	3.6173e+06	3.57176e+06	3.00359e+06	2.35038e+06	3.461e+06	4.52769e+06	4.4386e+06	4.41007e+06	5.74369e+06	2.87376e+06	5.05818e+06	4.58709e+06	2.70752e+06	1.93283e+06	3.96478e+06	5.30999e+06
11.325_781.56244	POS	11.325	781.56244	C44 H80 N O8 P	Mfcd00135289	0.000288228182057537	0.368784722141737	NA	level4	ChemSpider	NA	HMDB0008138	Lipids and lipid-like molecules	Glycerophosphocholines	Glycerophospholipids	Glycerophospholipids[GP]	NA	NA	NA	6.14148e+07	6.59412e+07	6.36045e+07	6.04315e+07	6.07125e+07	5.81689e+07	5.49236e+07	5.51703e+07	5.57883e+07	3.93739e+07	6.20612e+07	6.66207e+07	6.33607e+07	7.1706e+07	5.06071e+07	5.55665e+07	5.10176e+07	8.07876e+07	5.20918e+07	4.9562e+07	6.28327e+07	5.80082e+07	5.53015e+07	9.3933e+07
11.325_803.54466	POS	11.325	803.54466	C46 H78 N O8 P	(2r)-2-[(4z,7z,10z,13z,16z,19z)-4,7,10,13,16,19-docosahexaenoyloxy]-3-[(9z)-9-hexadecenoyloxy]propyl 2-(trimethylammonio)ethyl phosphate	-0.00184035203119493	-2.29028689760704	NA	level4	ChemSpider	NA	HMDB0008023	Lipids and lipid-like molecules	Glycerophosphocholines	Glycerophospholipids	Glycerophospholipids[GP]	NA	NA	NA	9.71862e+06	1.0297e+07	1.01191e+07	9.55172e+06	9.42705e+06	9.3823e+06	9.71173e+06	9.72469e+06	9.90046e+06	9.23572e+06	9.07136e+06	1.41637e+07	9.71119e+06	9.93289e+06	8.97638e+06	9.95172e+06	7.89942e+06	1.1431e+07	1.09703e+07	9.4569e+06	1.04817e+07	1.30921e+07	1.06592e+07	1.05817e+07
11.377_807.57846	POS	11.377	807.57846	C46 H82 N O8 P	1-hexadecanoyl-2-[(7z,10z,13z,16z,19z)-docosapentaenoyl]-sn-glycero-3-phosphocholine	0.000657232045000455	0.813831238459773	NA	level4	ChemSpider	NA	HMDB0007990	Lipids and lipid-like molecules	Glycerophosphocholines	Glycerophospholipids	Glycerophospholipids[GP]	NA	NA	NA	8.62479e+06	8.71441e+06	9.23081e+06	9.1447e+06	8.13935e+06	8.64239e+06	8.14548e+06	8.38169e+06	8.23312e+06	9.36926e+06	1.16675e+07	8.42986e+06	1.15112e+07	1.20598e+07	9.11565e+06	8.92414e+06	9.98029e+06	9.05271e+06	8.55679e+06	7.36673e+06	6.78615e+06	6.01181e+06	5.4019e+06	9.44782e+06
11.413_368.34431	POS	11.413	368.34431	C27 H44	(5z,7e)-9,10-secocholesta-5,7,10-triene	7.18522761644635e-06	0.0195068244321884	NA	level4	ChemSpider	NA	NA	NA	NA	NA	NA	NA	NA	NA	6.34693e+06	7.8695e+06	6.53343e+06	6.74148e+06	6.13883e+06	6.16046e+06	6.47308e+06	6.68668e+06	6.6974e+06	3.85922e+06	7.36189e+06	5.34106e+06	6.3235e+06	5.95302e+06	6.99185e+06	7.14273e+06	7.19155e+06	6.65665e+06	6.45804e+06	5.75735e+06	7.0321e+06	4.78626e+06	8.61664e+06	1.03891e+07
11.422_757.56229	POS	11.422	757.56229	C42 H80 N O8 P	Pc	0.000139345916522871	0.183939912597736	NA	level4	ChemSpider	NA	HMDB0007973	Lipids and lipid-like molecules	Glycerophosphocholines	Glycerophospholipids	Glycerophospholipids[GP]	NA	NA	NA	2.24641e+08	2.23584e+08	2.26142e+08	2.30224e+08	2.18871e+08	2.1509e+08	2.04797e+08	1.96825e+08	2.15526e+08	1.6499e+08	2.22579e+08	2.15879e+08	2.01371e+08	2.27647e+08	2.26868e+08	1.96336e+08	2.08748e+08	2.8587e+08	2.104e+08	2.21689e+08	2.4163e+08	2.0622e+08	2.21321e+08	3.05788e+08
11.423_477.32211	POS	11.423	477.32211	C24 H48 N O6 P	2-aminoethyl (2r)-2-hydroxy-3-[(1z,12z)-1,12-nonadecadien-1-yloxy]propyl hydrogen phosphate	0.000186240760513101	0.39017851671612	NA	level4	ChemSpider	NA	NA	NA	NA	NA	NA	NA	NA	NA	2.51506e+06	2.62044e+06	2.76486e+06	2.55556e+06	3.61502e+06	2.9933e+06	3.6562e+06	3.4335e+06	3.74682e+06	3.07315e+06	2.98362e+06	2.55873e+06	3.63997e+06	3.75123e+06	2.88263e+06	3.44493e+06	2.61506e+06	3.40058e+06	2.60837e+06	3.61153e+06	4.21764e+06	2.44237e+06	3.77235e+06	3.19583e+06
11.495_819.57835	POS	11.495	819.57835	C47 H82 N O8 P	(23r)-29-amino-26-hydroxy-26-oxido-20-oxo-21,25,27-trioxa-26lambda~5~-phosphanonacosan-23-yl (4z,7z,10z,13z,16z,19z)-4,7,10,13,16,19-docosahexaenoate	0.000547193489069286	0.667652888952408	NA	level4	ChemSpider	NA	HMDB0009243	Lipids and lipid-like molecules	Glycerophosphoethanolamines	Glycerophospholipids	Amines and derivatives	NA	NA	NA	1.98219e+06	1.9323e+06	1.95699e+06	2.12934e+06	1.83086e+06	1.61744e+06	1.8251e+06	2.39887e+06	1.61022e+06	612831	1.87106e+06	1.40495e+06	1.33364e+06	1.26707e+06	1.43144e+06	1.36012e+06	1.1382e+06	2.66728e+06	989419	1.5572e+06	2.28044e+06	2.51825e+06	2.34842e+06	2.1592e+06
11.565_791.58364	POS	11.565	791.58364	C46 H82 N O7 P	Docosahexaenoyl paf c-16	0.000754429993094163	0.953065057964647	NA	level4	ChemSpider	NA	HMDB0013409	Lipids and lipid-like molecules	Glycerophosphocholines	Glycerophospholipids	Glycerophospholipids[GP]	NA	NA	NA	3.46392e+06	3.32455e+06	3.2823e+06	3.60325e+06	3.39488e+06	3.07598e+06	3.03664e+06	2.86115e+06	3.37095e+06	1.89402e+06	3.80028e+06	2.90232e+06	3.0414e+06	3.29351e+06	3.56784e+06	2.85756e+06	1.99069e+06	4.08495e+06	2.06625e+06	3.41231e+06	5.00289e+06	2.78727e+06	3.27164e+06	5.25714e+06
11.567_745.56270	POS	11.567	745.5627	C41 H80 N O8 P	1-stearoyl-2-oleoyl-sn-glycero-3-phosphoethanolamine zwitterion	0.000544238506677175	0.729970671454167	NA	level4	ChemSpider	NA	HMDB0008993	Lipids and lipid-like molecules	Glycerophosphoethanolamines	Glycerophospholipids	Amines and derivatives	NA	NA	NA	2.64475e+06	2.56619e+06	2.71894e+06	2.67363e+06	2.55037e+06	2.18306e+06	2.37613e+06	2.34553e+06	2.25613e+06	1.77978e+06	2.6549e+06	1.1857e+06	2.29537e+06	2.54923e+06	2.74567e+06	2.41626e+06	2.9718e+06	2.90408e+06	1.90252e+06	2.7537e+06	2.35503e+06	1.10659e+06	2.43171e+06	4.46908e+06
11.595_783.57812	POS	11.595	783.57812	C44 H82 N O8 P	1-oleoyl-2-linoleoyl-sn-glycero-3-phosphocholine	0.000313582991225303	0.400193815241295	NA	level4	ChemSpider	NA	HMDB0008105	Lipids and lipid-like molecules	Glycerophosphocholines	Glycerophospholipids	Glycerophospholipids[GP]	NA	NA	NA	5.64615e+07	5.67474e+07	5.81113e+07	5.72977e+07	5.60509e+07	5.48889e+07	5.24042e+07	5.1658e+07	5.53785e+07	4.20037e+07	5.74908e+07	3.67191e+07	6.35358e+07	6.01274e+07	5.92588e+07	6.12443e+07	6.18448e+07	7.15899e+07	5.54849e+07	5.3536e+07	4.60856e+07	3.95485e+07	3.69489e+07	8.54836e+07
11.624_795.57866	POS	11.624	795.57866	C45 H82 N O8 P	1-octadecanoyl-2-(7z,10z,13z,16z)-docosatetraenoyl-sn-glycero-3-phosphoethanolamine	0.00085945761441053	1.08029360455801	NA	level4	ChemSpider	C21481	HMDB0009009	Lipids and lipid-like molecules	Glycerophosphoethanolamines	Glycerophospholipids	Amines and derivatives	NA	NA	map04216 Ferroptosis;	1.58816e+06	1.62312e+06	1.60309e+06	1.37694e+06	1.3902e+06	1.56199e+06	1.30815e+06	1.33484e+06	1.30362e+06	511519	1.72113e+06	1.37545e+06	536950	1.25503e+06	758661	821822	548395	2.42576e+06	797827	1.11926e+06	1.91915e+06	1.30406e+06	1.93864e+06	2.36357e+06
11.624_817.59905	POS	11.624	817.59905	C48 H84 N O7 P	1-(1z-octadecenyl)-2-(4z,7z,10z,13z,16z,19z-docosahexaenoyl)-sn-glycero-3-phosphocholine	0.000510573840188044	0.624479882327895	NA	level4	ChemSpider	NA	HMDB0011262	Lipids and lipid-like molecules	Glycerophosphocholines	Glycerophospholipids	Glycerophospholipids[GP]	NA	NA	NA	1.4558e+06	1.3711e+06	1.30662e+06	1.43803e+06	1.40054e+06	1.46673e+06	1.24624e+06	1.33347e+06	1.33454e+06	877860	1.63504e+06	778894	1.39753e+06	1.38384e+06	1.13774e+06	1.0814e+06	731128	1.34986e+06	797295	1.32566e+06	1.94349e+06	1.07329e+06	1.43475e+06	1.97138e+06
11.693_741.56737	POS	11.693	741.56737	C42 H80 N O7 P	1-(1z-hexadecenyl)-2-(9z,12z-octadecadienoyl)-sn-glycero-3-phosphocholine	0.000129266093722435	0.174314730657471	NA	level4	ChemSpider	NA	HMDB0011211	Lipids and lipid-like molecules	Glycerophosphocholines	Glycerophospholipids	Glycerophospholipids[GP]	NA	NA	NA	1.05398e+06	1.04473e+06	1.10168e+06	946030	1.01632e+06	1.02264e+06	973687	433851	937048	525667	1.4466e+06	680841	833256	1.77272e+06	577304	654044	518213	1.44583e+06	1.24421e+06	1.19497e+06	1.19389e+06	488677	569160	1.28854e+06
11.714_768.58676	POS	11.714	768.58676	C44 H83 N O7 P	(7r,13z,16z,19z,22z)-7-[(hexadecyloxy)methyl]-4-hydroxy-n,n,n-trimethyl-9-oxo-3,5,8-trioxa-4-phosphaoctacosa-13,16,19,22-tetraen-1-aminium 4-oxide	-0.00395730514890147	-5.14878084094888	NA	level4	ChemSpider	NA	NA	NA	NA	NA	NA	NA	NA	NA	1.78609e+06	1.83629e+06	1.6968e+06	1.78507e+06	1.64078e+06	1.78172e+06	1.84206e+06	1.58437e+06	1.59821e+06	991115	1.91451e+06	1.4879e+06	1.68731e+06	2.30856e+06	1.05492e+06	1.16832e+06	930412	2.20063e+06	1.08879e+06	1.87445e+06	2.34116e+06	1.16427e+06	1.04483e+06	2.82899e+06
11.733_771.57850	POS	11.733	771.5785	C43 H82 N O8 P	1,2-dioleoyl-sn-glycero-3-phospho-n,n-dimethylethanolamine	0.000693105378218206	0.898296158783102	NA	level4	ChemSpider	NA	HMDB0010564	Lipids and lipid-like molecules	Glycerophosphoethanolamines	Glycerophospholipids	Amines and derivatives	NA	NA	NA	1.02155e+07	1.08205e+07	1.0948e+07	1.02108e+07	1.08797e+07	1.02525e+07	1.06305e+07	9.56685e+06	9.61757e+06	4.63498e+06	1.02439e+07	7.64769e+06	7.64958e+06	9.76965e+06	8.4863e+06	6.04095e+06	8.98594e+06	1.79406e+07	6.69232e+06	1.11041e+07	1.37228e+07	7.09678e+06	1.1754e+07	1.43271e+07
11.733_793.56039	POS	11.733	793.56039	C45 H80 N O8 P	1-octadecanoyl-2-[(4z,7z,10z,13z,16z)-docosapentaenoyl]-sn-glycero-3-phosphoethanolamine	-0.00176924215463714	-2.22949411606705	NA	level4	ChemSpider	NA	HMDB0009010	Lipids and lipid-like molecules	Glycerophosphoethanolamines	Glycerophospholipids	Amines and derivatives	NA	NA	NA	3.20956e+06	3.14825e+06	3.3144e+06	3.19306e+06	3.18152e+06	2.79171e+06	3.20794e+06	2.92341e+06	2.5568e+06	1.21189e+06	3.46113e+06	1.82508e+06	2.2018e+06	2.88344e+06	2.45004e+06	1.84042e+06	2.49835e+06	4.66791e+06	1.77729e+06	3.44239e+06	3.56472e+06	2.09221e+06	3.67e+06	4.03328e+06
11.767_793.59910	POS	11.767	793.5991	C46 H84 N O7 P	1-stearoyl-2-arachidonoylplasmenylcholine	0.000562413688385277	0.708687906897316	NA	level4	ChemSpider	NA	HMDB0011253	Lipids and lipid-like molecules	Glycerophosphocholines	Glycerophospholipids	Glycerophospholipids[GP]	NA	NA	NA	2.24619e+06	2.32656e+06	2.43942e+06	2.13769e+06	2.29052e+06	2.16696e+06	2.06699e+06	1.98513e+06	1.98033e+06	1.57484e+06	2.41801e+06	1.3766e+06	2.14993e+06	2.32762e+06	1.64245e+06	733630	1.25539e+06	2.41822e+06	1.47586e+06	2.43592e+06	2.9521e+06	1.66124e+06	2.28867e+06	3.21518e+06
11.806_855.57616	POS	11.806	855.57616	C50 H82 N O8 P	(2r)-2-[(4z,7z,10z,13z,16z,19z)-4,7,10,13,16,19-docosahexaenoyloxy]-3-[(8z,11z,14z)-8,11,14-icosatrienoyloxy]propyl 2-(trimethylammonio)ethyl phosphate	-0.00164486008509357	-1.92251373977025	NA	level4	ChemSpider	NA	HMDB0008419	Lipids and lipid-like molecules	Glycerophosphocholines	Glycerophospholipids	Glycerophospholipids[GP]	NA	NA	NA	1.02564e+07	1.0153e+07	1.02232e+07	1.01205e+07	1.00129e+07	1.03484e+07	1.08632e+07	1.00298e+07	9.36719e+06	9.21684e+06	9.45243e+06	1.20726e+07	1.00106e+07	9.23227e+06	1.10478e+07	9.71061e+06	9.59294e+06	1.00653e+07	1.01356e+07	5.8649e+06	1.2499e+07	1.45062e+07	1.29248e+07	9.45456e+06
11.807_833.59369	POS	11.807	833.59369	C48 H84 N O8 P	1-stearoyl-2-docosahexanoyl-sn-glycero-3-phosphocholine	0.000237510208648928	0.28492331276787	NA	level4	ChemSpider	NA	HMDB0008727	Lipids and lipid-like molecules	Glycerophosphocholines	Glycerophospholipids	Glycerophospholipids[GP]	NA	NA	NA	5.63678e+07	5.54383e+07	5.69426e+07	5.67661e+07	5.68428e+07	5.55585e+07	5.34925e+07	5.14812e+07	5.05318e+07	3.69655e+07	5.85973e+07	4.18582e+07	5.58118e+07	5.35142e+07	5.69185e+07	5.1499e+07	5.15064e+07	6.33949e+07	4.00458e+07	5.27831e+07	7.02575e+07	6.06516e+07	6.2237e+07	6.15902e+07
11.829_743.58338	POS	11.829	743.58338	C42 H82 N O7 P	1-hexadecyl-2-[(9z,12z)-octadecadienoyl]-sn-glycero-3-phosphocholine	0.000492962066232394	0.662955095868762	NA	level4	ChemSpider	NA	HMDB0011151	Lipids and lipid-like molecules	Glycerophosphocholines	Glycerophospholipids	Glycerophospholipids[GP]	NA	NA	NA	2.13355e+06	2.06477e+06	2.07443e+06	2.13944e+06	2.05179e+06	2.11098e+06	1.95703e+06	1.74934e+06	1.83289e+06	1.98843e+06	2.21647e+06	2.14743e+06	1.87069e+06	2.24457e+06	1.78866e+06	1.47325e+06	1.33489e+06	2.93977e+06	1.63245e+06	2.3755e+06	2.22146e+06	1.23699e+06	1.93031e+06	2.55419e+06
11.905_338.17560	POS	11.905	338.1756	C15 H30 O6 S	13-methyl-10-(sulfooxy)tetradecanoic acid	-0.000713892350574952	-2.11100639268244	NA	level4	ChemSpider	NA	NA	NA	NA	NA	NA	NA	NA	NA	1.00838e+06	1.10041e+06	1.18805e+06	1.24663e+06	1.15929e+06	1.40796e+06	1.84227e+06	1.97056e+06	1.96448e+06	1.43702e+06	1.70056e+06	639537	2.56083e+06	2.66349e+06	1.59417e+06	2.59569e+06	1.28182e+06	1.56597e+06	1.37875e+06	1.31119e+06	1.80158e+06	746006	909851	2.17273e+06
11.908_759.57812	POS	11.908	759.57812	C42 H82 N O8 P	Popc	0.000310447089873378	0.408710059625121	NA	level4	ChemSpider	NA	NA	NA	NA	NA	NA	NA	NA	NA	1.37275e+08	1.26228e+08	1.40516e+08	1.31484e+08	1.37614e+08	1.3058e+08	1.2351e+08	1.26452e+08	1.23968e+08	1.14605e+08	1.47864e+08	1.04763e+08	1.54122e+08	1.47835e+08	1.58363e+08	1.53532e+08	1.38377e+08	1.37858e+08	1.36466e+08	1.38803e+08	1.20685e+08	1.04456e+08	9.15123e+07	1.93154e+08
12.046_835.60999	POS	12.046	835.60999	C48 H86 N O8 P	1-octadecanoyl-2-(4z,7z,10z,13z,16z-docosapentaenoyl)-sn-glycero-3- phosphocholine	0.000882928149167128	1.05662820571339	NA	level4	ChemSpider	NA	HMDB0008055	Lipids and lipid-like molecules	Glycerophosphocholines	Glycerophospholipids	Glycerophospholipids[GP]	NA	NA	NA	2.52257e+06	2.73217e+06	2.7691e+06	2.93146e+06	2.74316e+06	2.70832e+06	2.38302e+06	2.30822e+06	2.57876e+06	2.43669e+06	3.52359e+06	1.4488e+06	3.50392e+06	3.63209e+06	3.5012e+06	3.15072e+06	2.52357e+06	3.3571e+06	2.26453e+06	1.73688e+06	2.37769e+06	1.44707e+06	1.42613e+06	3.29227e+06
12.091_785.59380	POS	12.091	785.5938	C44 H84 N O8 P	(2r)-2,3-bis[(9e)-9-octadecenoyloxy]propyl 2-(trimethylammonio)ethyl phosphate	0.000341190077392639	0.434308706748091	NA	level4	ChemSpider	NA	NA	NA	NA	NA	NA	NA	NA	NA	1.50922e+08	1.49675e+08	1.53966e+08	1.60655e+08	1.53364e+08	1.47623e+08	1.42975e+08	1.49613e+08	1.41156e+08	1.12759e+08	1.55561e+08	1.38748e+08	1.49056e+08	1.49847e+08	1.4549e+08	1.36661e+08	1.52552e+08	1.73599e+08	1.39883e+08	1.66516e+08	1.73992e+08	1.46896e+08	1.54027e+08	1.73466e+08
12.287_819.61486	POS	12.287	819.61486	C48 H86 N O7 P	1-octadecyl-2-[(4z,7z,10z,13z,16z,19z)-docosahexaenoyl]-sn-glycero-3-phosphocholine	0.00066812588488574	0.81517120226712	NA	level4	ChemSpider	NA	HMDB0013422	Lipids and lipid-like molecules	Glycerophosphocholines	Glycerophospholipids	Glycerophospholipids[GP]	NA	NA	NA	1.17786e+06	962120	946954	1.09686e+06	1.05961e+06	807251	880412	851414	446705	512063	1.31405e+06	666614	1.07128e+06	1.03337e+06	992186	625291	462611	1.9135e+06	691517	823527	1.08713e+06	452811	565721	2.00441e+06
12.302_773.59413	POS	12.302	773.59413	C43 H84 N O8 P	1-hexadecanoyl-2-(13z-docosenoyl)-sn-glycero-3-phosphoethanolamine	0.00067046844219476	0.866693530067114	NA	level4	ChemSpider	NA	HMDB0008941	Lipids and lipid-like molecules	Glycerophosphoethanolamines	Glycerophospholipids	Amines and derivatives	NA	NA	NA	2.84674e+06	2.7134e+06	2.7547e+06	2.98219e+06	3.01554e+06	2.37032e+06	2.78056e+06	2.5557e+06	2.70781e+06	1.82672e+06	3.92343e+06	1.64589e+06	3.16186e+06	3.46319e+06	3.24884e+06	2.37096e+06	2.48803e+06	4.44706e+06	1.90327e+06	3.26593e+06	2.65425e+06	1.57161e+06	1.72211e+06	4.91419e+06
12.331_811.60959	POS	12.331	811.60959	C46 H86 N O8 P	1-octadecanoyl-2-[(8z,11z,14z)-eicosatrienoyl]-sn-glycero-3-phosphocholine	0.00048954924886857	0.603183534936997	NA	level4	ChemSpider	NA	HMDB0008047	Lipids and lipid-like molecules	Glycerophosphocholines	Glycerophospholipids	Glycerophospholipids[GP]	NA	NA	NA	2.98946e+07	2.86537e+07	2.70895e+07	3.04826e+07	2.94496e+07	2.6509e+07	2.671e+07	2.78539e+07	2.5147e+07	1.96653e+07	3.40952e+07	1.80199e+07	3.27804e+07	3.4865e+07	2.84824e+07	2.76509e+07	3.25333e+07	3.46629e+07	2.68356e+07	3.24056e+07	2.71334e+07	2.20267e+07	1.76803e+07	3.81108e+07
12.408_745.59928	POS	12.408	745.59928	C42 H84 N O7 P	1-[(9z)-octadecenyl]-2-hexadecanoyl-sn-glycero-3-phosphocholine	0.000736129326924129	0.987299850006309	NA	level4	ChemSpider	NA	HMDB0013426	Lipids and lipid-like molecules	Glycerophosphocholines	Glycerophospholipids	Glycerophospholipids[GP]	NA	NA	NA	2.3985e+06	2.16933e+06	2.00911e+06	2.04806e+06	1.91956e+06	2.33155e+06	2.11325e+06	1.31508e+06	1.81419e+06	1.06665e+06	2.74938e+06	1.3706e+06	2.4504e+06	3.00934e+06	2.06364e+06	1.07553e+06	1.27685e+06	2.63449e+06	676774	2.18392e+06	2.84931e+06	1.78809e+06	1.37442e+06	3.27368e+06
12.433_640.50488	POS	12.433	640.50488	C36 H68 N2 O7	N-{(3r)-3-[(13-methyltetradecanoyl)oxy]hexadecanoyl}glycyl-l-serine	0.00222737176306964	3.47753714255508	NA	level4	ChemSpider	NA	NA	NA	NA	NA	NA	NA	NA	NA	1.41425e+06	1.49522e+06	1.74852e+06	1.65665e+06	1.19692e+06	1.62896e+06	1.49814e+06	1.30481e+06	1.86649e+06	2.17588e+06	1.94179e+06	1.37984e+06	4.82349e+06	1.48281e+06	870229	993863	1.48316e+06	466998	981076	908891	1.00251e+06	606862	875340	3.18337e+06
12.518_799.60983	POS	12.518	799.60983	C45 H86 N O8 P	(23r)-29-amino-26-hydroxy-26-oxido-20-oxo-21,25,27-trioxa-26lambda~5~-phosphanonacosan-23-yl (11z,14z)-11,14-icosadienoate	0.000728654330259815	0.911263173234085	NA	level4	ChemSpider	NA	HMDB0009231	Lipids and lipid-like molecules	Glycerophosphoethanolamines	Glycerophospholipids	Amines and derivatives	NA	NA	NA	3.05713e+06	3.08515e+06	3.37412e+06	3.05105e+06	2.94913e+06	2.80366e+06	3.00795e+06	2.92005e+06	2.8627e+06	1.74099e+06	3.51019e+06	3.10222e+06	2.27059e+06	3.34308e+06	2.32047e+06	1.85302e+06	2.75758e+06	5.73231e+06	2.5634e+06	3.82718e+06	2.94535e+06	1.80315e+06	3.5385e+06	2.64481e+06
12.778_787.60974	POS	12.778	787.60974	C44 H86 N O8 P	1-oleoyl-2-stearoyl-sn-glycero-3-phosphocholine	0.000633175841926459	0.803921435142537	NA	level4	ChemSpider	NA	HMDB0008102	Lipids and lipid-like molecules	Glycerophosphocholines	Glycerophospholipids	Glycerophospholipids[GP]	NA	NA	NA	1.73599e+07	1.70556e+07	1.76032e+07	1.78061e+07	1.7726e+07	1.65987e+07	1.39516e+07	1.44427e+07	1.53748e+07	1.22754e+07	2.35864e+07	1.08632e+07	1.88749e+07	1.99256e+07	2.17928e+07	1.61491e+07	2.05979e+07	1.87845e+07	1.53693e+07	1.74624e+07	1.46875e+07	1.13453e+07	8.46078e+06	2.19839e+07
2.096_293.14728	POS	2.096	293.14728	C12 H23 N O7	(2s)-4-methyl-2-({[(3s,4s,5r)-2,3,4-trihydroxy-5-(hydroxymethyl)tetrahydro-2-furanyl]methyl}amino)pentanoic acid (non-preferred name)	-0.000167518548892076	-0.571448081202955	NA	level4	ChemSpider	NA	HMDB0037840	Organic acids and derivatives	Amino acids, peptides, and analogues	Carboxylic acids and derivatives	Amino acids, peptides, and analogues	NA	NA	NA	1.4687e+08	1.44051e+08	1.46327e+08	1.48965e+08	1.46818e+08	1.46679e+08	1.47906e+08	1.48458e+08	1.46259e+08	2.65944e+08	1.45737e+08	2.23511e+08	4.9545e+08	2.40886e+08	1.47691e+08	1.00656e+08	8.75517e+07	1.45132e+08	7.99786e+07	1.02616e+08	9.54332e+07	1.12669e+08	8.88526e+07	9.08192e+07
2.222_270.07376	NEG	2.222	270.07376	C12 H14 O7	Mfcd00057515	-0.000197379736903258	-0.730835887683607	NA	level4	ChemSpider	NA	HMDB0060014	Organic oxygen compounds	Carbohydrates and carbohydrate conjugates	Organooxygen compounds	Carbohydrates	NA	NA	NA	1.33284e+06	1.36315e+06	1.32295e+06	1.34009e+06	1.39153e+06	1.4079e+06	1.44686e+06	1.38115e+06	1.38586e+06	2.13807e+06	1.4906e+06	487795	4.06489e+06	706044	1.18e+06	3.12934e+06	1.48197e+06	678105	251366	360928	447203	576597	330003	6.38062e+06
2.268_158.04018	POS	2.268	158.04018	C7 H10 O2 S	2-methyl-3-thioacetoxy-4,5-dihydrofuran	3.33756686359266e-05	0.211184743836864	NA	level4	ChemSpider	NA	HMDB0037786	Organoheterocyclic compounds	NA	Dihydrofurans	Organoheterocyclic compounds	NA	NA	NA	1.63381e+06	1.58496e+06	1.65382e+06	1.49653e+06	1.6278e+06	1.67733e+06	1.60981e+06	1.62944e+06	3.16264e+06	170087	29951.9	44773.8	5.99254e+07	34801.3	35259.5	30712.5	74356.1	35266.8	35631.4	33973.1	31676.6	39211.3	33644.3	28960.3
2.269_338.14778	POS	2.269	338.14778	C16 H22 N2 O6	Bayer e 39 soluble	-4.68288811816819e-06	-0.0138486434288455	NA	level4	ChemSpider	C19333	NA	NA	NA	NA	NA	NA	NA	NA	8.95107e+06	8.60348e+06	8.88825e+06	8.45681e+06	8.71492e+06	8.31559e+06	8.16963e+06	8.30806e+06	8.34819e+06	4.18018e+07	2.04312e+07	2.46821e+07	2.18603e+07	3.47584e+07	2.0711e+07	1.12737e+07	6.99276e+06	1.90601e+07	7.14292e+06	7.4508e+06	1.13475e+07	1.23726e+07	1.6719e+07	9.90965e+06
2.287_188.09504	POS	2.287	188.09504	C11 H12 N2 O	Phenazone	7.96123999293741e-05	0.423256416208787	NA	level4	ChemSpider	C13244	HMDB0015503	Organoheterocyclic compounds	Pyrazoles	Azoles	Organoheterocyclic compounds	NA	NA	NA	2.25668e+06	2.26143e+06	2.20563e+06	2.32497e+06	2.15872e+06	2.06161e+06	1.90953e+06	2.18268e+06	2.18407e+06	5.28243e+06	3.71014e+06	3.29869e+06	2.00067e+06	5.40536e+06	3.36462e+06	2.34447e+06	1.56592e+06	3.23814e+06	1.75089e+06	2.96927e+06	3.23742e+06	2.78556e+06	3.44506e+06	1.97394e+06
2.318_261.15764	POS	2.318	261.15764	C12 H23 N O5	3-hydroxy-3-[(3-methylbutanoyl)oxy]-4-(trimethylammonio)butanoate	2.20028975377318e-05	0.0842514084448138	NA	level4	ChemSpider	NA	HMDB0062555	Lipids and lipid-like molecules	Fatty acid esters	Fatty Acyls	Fatty acyls[FA]	NA	NA	NA	2.85331e+06	2.7178e+06	2.82919e+06	2.72374e+06	2.73413e+06	2.64104e+06	2.47973e+06	2.47889e+06	2.49604e+06	4.32926e+06	7.70215e+06	3.07425e+06	4.97206e+06	4.35294e+06	1.59503e+06	2.99773e+06	2.08623e+06	2.90443e+06	4.07474e+06	2.05506e+06	1.92313e+06	3.87214e+06	836680	1.90216e+06
2.41_152.03347	POS	2.41	152.03347	C5 H4 N4 O2	Xanthine	4.31514935712585e-05	0.28382899010815	NA	level4	ChemSpider	C00385	HMDB0000292	Organoheterocyclic compounds	Purines and purine derivatives	Imidazopyrimidines	Purines and derivatives	Nucleotide metabolism	Purine metabolism	map00230 Purine metabolism; map00232 Caffeine metabolism; map01100 Metabolic pathways;	2.92343e+06	2.86686e+06	3.0078e+06	2.9374e+06	2.91122e+06	3.18904e+06	5.14539e+06	3.35992e+06	3.39822e+06	1.15062e+07	4.12595e+06	253100	2.90519e+06	4.85561e+06	9.56372e+06	2.36616e+06	2.68251e+06	2.47039e+06	831916	2.26352e+06	2.70936e+06	1.53081e+06	721076	927187
2.457_189.99359	NEG	2.457	189.99359	C6 H6 O5 S	Mfcd12546417	-1.5630586460702e-06	-0.00822690183468729	NA	level4	ChemSpider	C06674	NA	NA	NA	NA	NA	Xenobiotics biodegradation and metabolism	Aminobenzoate degradation	NA	3.08568e+07	3.1362e+07	3.02948e+07	3.01956e+07	3.07891e+07	3.17317e+07	3.19491e+07	3.09153e+07	3.16217e+07	8.5405e+07	1.80122e+07	1.02235e+08	7.36572e+07	6.66345e+07	1.36318e+07	1.51996e+07	2.01164e+07	2.23312e+07	4.36819e+06	2.89625e+07	9.76308e+06	1.12914e+07	1.86367e+07	9.18677e+06
2.458_93.05792	POS	2.458	93.05792	C6 H7 N	Aniline	7.04642878304185e-05	0.757209503858234	NA	level4	ChemSpider	C00292	HMDB0003012	Benzenoids	Aniline and substituted anilines	Benzene and substituted derivatives	Benzene and derivatives	Xenobiotics biodegradation and metabolism	Aminobenzoate degradation	NA	2.23975e+06	2.12767e+06	2.15728e+06	2.25984e+06	2.24248e+06	2.30385e+06	2.29527e+06	2.28065e+06	2.30042e+06	3.20651e+06	2.84275e+06	2.77092e+06	1.81295e+06	2.58542e+06	2.15147e+06	1.42238e+06	1.52139e+06	1.54373e+06	1.95485e+06	2.3217e+06	6.13029e+06	5.2599e+06	1.5762e+06	1.78598e+06
2.537_418.18935	POS	2.537	418.18935	C24 H31 Cl O4	Clomegestone acetate	-0.00173890414060907	-4.15815686785386	NA	level4	ChemSpider	NA	NA	NA	NA	NA	NA	NA	NA	NA	2.2131e+06	2.10291e+06	2.23998e+06	2.24894e+06	2.2988e+06	2.1972e+06	2.15159e+06	2.11994e+06	2.15603e+06	5.02933e+06	2.57372e+06	941591	2.34294e+06	2.06527e+06	3.19565e+06	1.05337e+06	2.75519e+06	1.78491e+06	1.29193e+06	2.74828e+06	3.45663e+06	3.94872e+06	3.63429e+06	668773
2.596_239.09462	POS	2.596	239.09462	C15 H13 N O2	Hydroxyacetylaminofluorene	-3.76170441995782e-06	-0.0157331197364889	NA	level4	ChemSpider	C03954	NA	NA	NA	NA	NA	NA	NA	NA	4.12306e+06	3.9377e+06	4.06509e+06	4.09528e+06	4.0636e+06	3.90057e+06	2.33352e+06	3.63513e+06	3.87542e+06	3.61792e+06	4.50491e+06	2.47732e+06	3.90869e+06	5.20037e+06	3.70279e+06	3.8987e+06	3.76365e+06	4.48703e+06	4.43595e+06	3.84803e+06	4.68941e+06	3.0587e+06	2.40198e+06	3.56676e+06
2.602_278.09371	POS	2.602	278.09371	C10 H18 N2 O5 S	Glu-met	6.37960156382178e-05	0.229404797334995	NA	level4	ChemSpider	NA	HMDB0028825	Organic acids and derivatives	Amino acids, peptides, and analogues	Carboxylic acids and derivatives	Amino acids, peptides, and analogues	NA	NA	NA	1.33351e+06	1.18831e+06	1.08968e+06	1.13758e+06	1.23527e+06	1.19855e+06	1.13796e+06	1.25074e+06	1.2481e+06	1.4867e+06	4.44223e+06	1.75097e+06	2.40445e+06	5.87292e+06	426542	563017	349216	422898	511796	383983	983697	463397	341823	1.32537e+06
2.606_169.07390	POS	2.606	169.0739	C8 H11 N O3	Noradrenaline	6.99781250546039e-06	0.0413890777334843	NA	level4	ChemSpider	NA	NA	NA	NA	NA	NA	NA	NA	NA	701048	1.57758e+06	1.56059e+06	1.47557e+06	1.52594e+06	1.39754e+06	1.53364e+06	1.39173e+06	1.48132e+06	914813	552608	1.45681e+06	791075	648525	1.82788e+06	1.65627e+06	3.83266e+06	1.06994e+06	999082	1.79462e+06	1.3765e+06	1.26004e+06	4.07293e+06	2.02234e+06
2.616_244.14236	POS	2.616	244.14236	C11 H20 N2 O4	4-hydroxyprolylleucine	5.08189428103378e-05	0.208152955687184	NA	level4	ChemSpider	NA	HMDB0028867	Organic acids and derivatives	Amino acids, peptides, and analogues	Carboxylic acids and derivatives	Amino acids, peptides, and analogues	NA	NA	NA	2.22561e+07	2.14592e+07	2.21035e+07	2.23383e+07	2.23713e+07	2.19498e+07	2.18185e+07	2.15023e+07	2.18891e+07	2.82245e+07	3.43003e+07	2.2955e+07	4.22134e+07	3.07993e+07	2.90815e+07	3.3588e+07	1.31372e+07	2.25454e+07	2.3595e+07	1.40746e+07	2.21397e+07	2.59741e+07	2.13464e+06	1.98172e+07
2.624_282.09641	POS	2.624	282.09641	C11 H14 N4 O5	1-methylinosine	-1.22627444056889e-05	-0.0434700462731909	NA	level4	ChemSpider	NA	HMDB0002721	Nucleosides, nucleotides, and analogues	NA	Purine nucleosides	Purines and derivatives	NA	NA	NA	809317	939767	1.279e+06	1.26715e+06	1.05202e+06	1.23053e+06	1.32213e+06	1.21667e+06	1.44905e+06	1.8302e+06	1.64586e+06	528784	1.0175e+06	1.1632e+06	1.07772e+06	2.11464e+06	2.08972e+06	1.23431e+06	1.01872e+06	786819	1.44458e+06	1.80852e+06	1.4368e+06	1.89415e+06
2.655_302.06376	POS	2.655	302.06376	C12 H14 O9	Pyrogallol-2-o-glucuronide	-2.16233861465298e-05	-0.0715854976596141	NA	level4	ChemSpider	NA	HMDB0060017	Organic oxygen compounds	Carbohydrates and carbohydrate conjugates	Organooxygen compounds	Carbohydrates	NA	NA	NA	3.44819e+06	3.49989e+06	5.41628e+06	5.65608e+06	3.2384e+06	2.94524e+06	3.36445e+06	5.51594e+06	3.29067e+06	1.62898e+06	4.4766e+06	7.65219e+06	4.49975e+06	5.50958e+06	3.99764e+06	1.03992e+06	330504	6.53369e+06	3.88958e+06	1.05886e+06	586110	2.30133e+06	1.38549e+06	821603
2.667_92.06269	POS	2.667	92.06269	C7 H8	Toluene	9.38692197109958e-05	1.01962381538525	NA	level4	ChemSpider	C01455	HMDB0034168	Benzenoids	Toluenes	Benzene and substituted derivatives	Benzene and derivatives	Xenobiotics biodegradation and metabolism	Toluene degradation	map01100 Metabolic pathways;	4.04654e+06	4.13789e+06	4.36156e+06	3.96151e+06	4.31568e+06	1.52387e+06	4.32391e+06	4.65064e+06	4.57373e+06	3.22802e+06	4.38205e+06	5.03145e+06	4.32072e+06	5.46634e+06	5.12606e+06	4.14197e+06	4.6237e+06	5.24058e+06	4.53245e+06	4.88197e+06	5.29265e+06	5.41683e+06	3.9781e+06	3.423e+06
2.681_246.12160	POS	2.681	246.1216	C10 H18 N2 O5	L-gamma-glutamyl-l-valine	3.03755726918098e-05	0.12341694594971	NA	level4	ChemSpider	NA	HMDB0011172	Organic acids and derivatives	Amino acids, peptides, and analogues	Carboxylic acids and derivatives	Amino acids, peptides, and analogues	NA	NA	NA	3.83847e+07	3.63034e+07	3.66732e+07	3.73989e+07	3.71799e+07	3.69519e+07	3.81854e+07	3.68898e+07	3.73317e+07	2.73319e+07	5.91255e+07	2.82051e+07	1.30499e+08	4.08485e+07	3.49121e+07	3.1622e+07	1.92543e+07	2.47258e+07	1.76947e+07	2.30043e+07	6.53894e+07	4.60192e+07	1.03256e+07	4.04998e+07
2.681_289.15254	POS	2.681	289.15254	C13 H23 N O6	3-methylglutarylcarnitine	6.63664064859404e-06	0.0229520401612037	NA	level4	ChemSpider	NA	NA	NA	NA	NA	NA	NA	NA	NA	1.65282e+06	1.23366e+06	1.50707e+06	1.6126e+06	876963	1.04877e+06	1.02641e+06	1.08851e+06	1.56243e+06	266871	391917	535442	507128	230703	684058	1.66257e+06	515717	743031	1.23769e+06	502615	1.39651e+06	1.382e+06	181296	3.27944e+06
2.693_198.10051	POS	2.693	198.10051	C9 H14 N2 O3	Metharbital	6.74838632903629e-05	0.340654783674934	NA	level4	ChemSpider	NA	HMDB0014606	Organoheterocyclic compounds	Pyrimidines and pyrimidine derivatives	Diazines	Organoheterocyclic compounds	NA	NA	NA	4.79745e+06	3.7402e+06	4.37415e+06	4.43267e+06	4.63031e+06	4.4977e+06	4.5716e+06	4.49211e+06	4.53498e+06	3.75694e+06	4.5424e+06	2.14029e+06	2.11904e+06	4.17912e+06	7.16968e+06	6.00027e+06	4.87973e+06	5.45881e+06	8.46961e+06	3.24226e+06	4.7666e+06	6.91675e+06	4.70781e+06	4.62099e+06
2.72_278.06683	NEG	2.72	278.06683	C9 H15 N2 O6 P	1-(2-deoxy-5-o-phosphono-beta-d-erythro-pentofuranosyl)-1,2-dihydropyrimidine	5.4682964218955e-05	0.196654075988609	NA	level4	ChemSpider	NA	NA	NA	NA	NA	NA	NA	NA	NA	3.19773e+06	3.19595e+06	3.13836e+06	3.16699e+06	3.22343e+06	3.34433e+06	3.19717e+06	2.9896e+06	3.0618e+06	3.21659e+06	3.52614e+06	3.10541e+06	2.47097e+06	3.22968e+06	4.37125e+06	4.20075e+06	3.98992e+06	4.7034e+06	3.21731e+06	2.11792e+06	5.44957e+06	3.68173e+06	3.91259e+06	2.85323e+06
2.723_288.09566	NEG	2.723	288.09566	C13 H21 O3 P S	Iprobenfos	0.000753906249940428	2.61686772544371	NA	level4	ChemSpider	C15230	HMDB0031768	Benzenoids	NA	Benzene and substituted derivatives	Benzene and derivatives	NA	NA	NA	2.57509e+06	2.6161e+06	2.56457e+06	2.55404e+06	2.58454e+06	2.69636e+06	2.45664e+06	2.31999e+06	2.42838e+06	2.43342e+06	2.45723e+06	2.35281e+06	1.80992e+06	1.86867e+06	3.20972e+06	3.50079e+06	3.30867e+06	3.56496e+06	2.97428e+06	1.69331e+06	4.53289e+06	3.48841e+06	3.48825e+06	2.30924e+06
2.76_171.08958	POS	2.76	171.08958	C8 H13 N O3	Butyryl-l-homoserine lactone	4.01031454657641e-05	0.234398577014309	NA	level4	ChemSpider	C11837	NA	FA Fatty acyls	FA0803 Fatty acyl homoserine lactones	FA08 Fatty amides	Fatty acyls[FA]	NA	NA	NA	4.2643e+06	4.82131e+06	4.78444e+06	5.51923e+06	5.53794e+06	4.94245e+06	4.44526e+06	3.80945e+06	5.53323e+06	1.97871e+06	4.12981e+06	3.96314e+06	5.64913e+06	3.04963e+06	5.941e+06	4.4816e+06	5.06106e+06	4.19553e+06	7.3543e+06	2.20441e+06	4.34888e+06	5.00714e+06	2.55012e+06	7.73802e+06
2.787_310.11634	POS	2.787	310.11634	C14 H18 N2 O6	Gamma-l-glutamyl-l-tyrosine	-0.00015005769103027	-0.483875246034251	NA	level4	ChemSpider	NA	HMDB0011741	Organic acids and derivatives	Amino acids, peptides, and analogues	Carboxylic acids and derivatives	Amino acids, peptides, and analogues	NA	NA	NA	2.77311e+07	2.72734e+07	2.80264e+07	2.8513e+07	2.80221e+07	2.85293e+07	2.86447e+07	2.82039e+07	2.83709e+07	1.29269e+07	4.02031e+07	2.64305e+07	2.87801e+07	1.93569e+07	1.73447e+07	9.40352e+06	1.97154e+08	1.18797e+07	7.97608e+06	8.85293e+06	1.60681e+07	1.25976e+07	2.98573e+06	1.05555e+07
2.824_232.15044	POS	2.824	232.15044	C12 H24 O2 S	Mfcd08457877	0.00073759375001714	3.17723325960471	NA	level4	ChemSpider	NA	HMDB0037766	Lipids and lipid-like molecules	Fatty acid esters	Fatty Acyls	Fatty acyls[FA]	NA	NA	NA	1.23034e+06	1.2653e+06	1.35884e+06	1.22372e+06	1.23215e+06	1.20585e+06	1.24166e+06	1.16747e+06	1.2898e+06	1.36579e+06	1.063e+07	1.24766e+06	2.38159e+06	1.19479e+06	1.52711e+06	1.4942e+06	582559	1.49876e+06	750223	1.12106e+06	1.37489e+06	1.68011e+06	393428	616648
2.829_327.13166	POS	2.829	327.13166	C15 H21 N O7	(2s)-3-phenyl-2-({[(3s,4s,5r)-2,3,4-trihydroxy-5-(hydroxymethyl)tetrahydro-2-furanyl]methyl}amino)propanoic acid (non-preferred name)	-0.000139181750569151	-0.425460776942374	NA	level4	ChemSpider	NA	HMDB0037846	Organic acids and derivatives	Amino acids, peptides, and analogues	Carboxylic acids and derivatives	Amino acids, peptides, and analogues	NA	NA	NA	4.45937e+07	4.3187e+07	4.53296e+07	4.53727e+07	4.4772e+07	4.41259e+07	4.50866e+07	4.47284e+07	4.4295e+07	7.38627e+07	5.4647e+07	7.32163e+07	1.05218e+08	8.21305e+07	4.55343e+07	3.2464e+07	1.77691e+07	5.75542e+07	3.13489e+07	3.68875e+07	3.7424e+07	3.56005e+07	2.80856e+07	3.02232e+07
2.86_173.99872	NEG	2.86	173.99872	C6 H6 O4 S	4-phenolsulfonic acid	4.37466044047596e-05	0.251419175052256	NA	level4	ChemSpider	C12849	NA	NA	NA	NA	NA	NA	NA	NA	6.36867e+07	6.34671e+07	6.35239e+07	6.35312e+07	6.25188e+07	6.73073e+07	6.83337e+07	6.63048e+07	6.83519e+07	1.0882e+08	8.11034e+07	3.35056e+07	1.23432e+08	4.90489e+07	5.39641e+07	9.06904e+07	6.37288e+07	4.70473e+07	3.81348e+07	2.94392e+07	2.98179e+07	5.16961e+07	4.94355e+07	1.4784e+08
2.881_130.06310	NEG	2.881	130.0631	C6 H10 O3	(hydroxyethyl)methacrylate	0.000107864139636149	0.829322286347005	NA	level4	ChemSpider	C14530	NA	NA	NA	NA	NA	NA	NA	NA	1.97995e+07	1.98075e+07	1.91968e+07	1.94698e+07	1.97664e+07	2.05476e+07	1.87516e+07	1.84902e+07	1.89725e+07	1.23078e+07	2.09442e+07	1.82469e+07	1.90335e+07	1.46388e+07	2.81662e+07	3.22778e+07	2.39634e+07	2.6251e+07	2.07288e+07	1.93612e+07	1.8176e+07	2.37818e+07	1.85621e+07	2.40938e+07
2.883_135.06853	NEG	2.883	135.06853	C8 H9 N O	Acetanilide	0.000111539296881347	0.825798524506999	NA	level4	ChemSpider	C07565	HMDB0001250	Benzenoids	NA	Benzene and substituted derivatives	Benzene and derivatives	NA	NA	NA	501483	490723	492531	514248	494051	529222	605546	602308	583768	2.67806e+06	598378	1.84796e+06	1.3646e+06	1.18321e+06	265750	297889	231690	566641	198681	241580	413711	161975	257651	100056
2.889_231.14701	POS	2.889	231.14701	C11 H21 N O4	N-(tert-butoxycarbonyl)-l-leucine	-4.55089387401131e-05	-0.196883054138663	NA	level4	ChemSpider	C04301	NA	NA	NA	NA	NA	NA	NA	NA	6.77697e+07	6.47408e+07	6.72184e+07	6.70539e+07	6.61006e+07	6.30032e+07	6.41103e+07	6.44135e+07	6.4057e+07	6.44189e+07	8.85327e+07	5.11514e+07	1.09739e+08	8.70701e+07	6.15648e+07	6.59692e+07	3.26723e+07	5.69993e+07	6.70733e+07	7.148e+07	6.47895e+07	6.62052e+07	9.58232e+06	3.53339e+07
2.898_297.12126	POS	2.898	297.12126	C14 H19 N O6	N-(2-phenylethyl)-beta-d-glucopyranuronosylamine	2.62390625493936e-05	0.0883109628894709	NA	level4	ChemSpider	NA	HMDB0010323	Organic oxygen compounds	Carbohydrates and carbohydrate conjugates	Organooxygen compounds	Carbohydrates	NA	NA	NA	1.17083e+06	1.18119e+06	1.21807e+06	1.25378e+06	1.05365e+06	1.07361e+06	1.02523e+06	1.15051e+06	1.18145e+06	3.81225e+06	1.02148e+06	559270	1.27869e+06	1.94897e+06	1.9889e+06	1.03146e+06	389311	1.08836e+06	1.07033e+06	1.27094e+06	987812	866350	275954	1.38872e+06
2.922_287.98040	NEG	2.922	287.9804	C5 F12	Perflenapent	-0.000436529461012469	-1.51582814828165	NA	level4	ChemSpider	NA	NA	NA	NA	NA	NA	NA	NA	NA	7.9431e+07	7.63152e+07	7.51703e+07	7.44588e+07	7.46168e+07	7.76487e+07	7.81889e+07	7.69276e+07	7.8607e+07	256361	525713	878069	261904	151357	1.04388e+07	2.29201e+07	1.06381e+08	4.12553e+07	2.95766e+08	3.51745e+07	1.04261e+07	3.78478e+07	4.27782e+08	2.17721e+07
2.927_223.14335	POS	2.927	223.14335	C12 H19 N2 O2	Neostigmine	-0.00130592550263486	-5.85237193194546	NA	level4	ChemSpider	C07258	HMDB0015472	Benzenoids	Phenoxy compounds	Benzene and substituted derivatives	Benzene and derivatives	NA	NA	NA	4.00673e+06	4.17949e+06	4.43503e+06	4.66108e+06	4.79771e+06	5.18714e+06	4.87537e+06	5.31083e+06	5.43878e+06	1.56715e+06	987698	813204	800818	2.02514e+06	795823	776985	499436	667381	1.24216e+06	1.07893e+06	751184	1.78911e+06	1.33128e+06	681609
2.933_323.95713	NEG	2.933	323.95713	C8 H11 Cl3 O7	Urochloralic acid	9.30077192151657e-05	0.28709893283933	NA	level4	ChemSpider	C14869	HMDB0042049	Organic oxygen compounds	Carbohydrates and carbohydrate conjugates	Organooxygen compounds	Carbohydrates	Xenobiotics biodegradation and metabolism	Metabolism of xenobiotics by cytochrome P450	map00980 Metabolism of xenobiotics by cytochrome P450; map05204 Chemical carcinogenesis;	7.9431e+07	7.63152e+07	7.51703e+07	7.44588e+07	7.46168e+07	7.76487e+07	7.81889e+07	7.69276e+07	7.8607e+07	256361	525713	878069	261904	151357	1.04388e+07	2.29201e+07	1.06381e+08	4.12553e+07	2.95766e+08	3.51745e+07	1.04261e+07	3.78478e+07	4.27782e+08	2.17721e+07
3.03_127.09985	POS	3.03	127.09985	C7 H13 N O	Lq1825000	0.000132076357445499	1.03915542607665	NA	level4	ChemSpider	C11519	NA	NA	NA	NA	NA	Xenobiotics biodegradation and metabolism	Caprolactam degradation	NA	4.7438e+06	4.74622e+06	4.78989e+06	4.9203e+06	4.69359e+06	4.77915e+06	4.86961e+06	4.68857e+06	4.70117e+06	4.12627e+06	1.29362e+07	1.95675e+06	4.66133e+06	9.31903e+06	2.19237e+06	3.96546e+06	7.53227e+06	2.8091e+06	1.64562e+06	8.22347e+06	2.73616e+06	2.09941e+06	1.44185e+06	9.36424e+06
3.031_145.11036	POS	3.031	145.11036	C7 H15 N O2	G-butyrobetaine	8.18039069656606e-05	0.563736130387898	NA	level4	ChemSpider	NA	HMDB0001161	Lipids and lipid-like molecules	Fatty acids and conjugates	Fatty Acyls	Fatty acyls[FA]	NA	NA	NA	4.7438e+06	4.74622e+06	4.78989e+06	4.9203e+06	4.69359e+06	4.77915e+06	4.86961e+06	4.68857e+06	4.70117e+06	4.12627e+06	1.29362e+07	1.82764e+06	4.66133e+06	9.31903e+06	1.49079e+06	3.96546e+06	7.53227e+06	2.8091e+06	1.49787e+06	8.22347e+06	2.64721e+06	1.64512e+06	1.26023e+06	9.36424e+06
3.034_210.10051	POS	3.034	210.10051	C10 H14 N2 O3	Aprobarbital	7.16330596901571e-05	0.340946734491633	NA	level4	ChemSpider	C07826	HMDB0015441	Organoheterocyclic compounds	Pyrimidines and pyrimidine derivatives	Diazines	Organoheterocyclic compounds	NA	NA	NA	7.25394e+06	7.19082e+06	7.25903e+06	8.11094e+06	6.95715e+06	7.07215e+06	7.12115e+06	7.09949e+06	7.32107e+06	4.38763e+06	1.16273e+07	7.8801e+06	9.27743e+06	1.22434e+07	4.95295e+06	3.00257e+06	2.05264e+06	1.23639e+07	3.4303e+06	1.44061e+07	1.22709e+07	5.97901e+06	8.41807e+06	1.50318e+06
3.035_223.03357	NEG	3.035	223.03357	C7 H13 N O3 S2	Bucillamine	-0.000115726302283292	-0.518873651287385	NA	level4	ChemSpider	NA	NA	NA	NA	NA	NA	NA	NA	NA	4.23022e+06	4.22269e+06	4.01204e+06	4.13042e+06	4.16485e+06	4.2822e+06	4.24296e+06	4.14748e+06	4.12276e+06	384863	7.0407e+06	4.96876e+06	5.62262e+06	3.29341e+06	5.79419e+06	2.90601e+06	3.25135e+06	8.53267e+06	6.76308e+06	1.2988e+06	2.96993e+06	2.00034e+06	2.93457e+06	9.59093e+06
3.063_232.00423	POS	3.063	232.00423	C8 H8 O6 S	4-formyl-2-methoxyphenyl hydrogen sulfate	6.9956953154815e-05	0.301533186280166	NA	level4	ChemSpider	NA	HMDB0041789	Organic acids and derivatives	Arylsulfates	Organic sulfuric acids and derivatives	Organic acids	NA	NA	NA	1.24916e+06	1.20953e+06	1.32359e+06	1.27644e+06	1.22862e+06	1.26543e+06	1.38997e+06	1.29189e+06	1.36541e+06	1.64175e+06	2.77603e+06	1.09172e+06	1.80884e+06	1.4261e+06	774447	447628	3.42906e+06	832155	1.3385e+06	750466	874364	1.40799e+06	1.16265e+06	456340
3.087_383.10771	POS	3.087	383.10771	C14 H17 N5 O8	Succinyladenosine	-2.79805760783347e-06	-0.00730357943191016	NA	level4	ChemSpider	NA	HMDB0000912	Nucleosides, nucleotides, and analogues	NA	Purine nucleosides	Purines and derivatives	NA	NA	NA	2.89844e+06	2.93845e+06	2.93988e+06	2.96331e+06	2.78941e+06	2.84808e+06	2.87808e+06	2.84369e+06	2.93881e+06	4.02659e+06	4.98289e+06	1.89094e+06	3.06514e+06	2.35422e+06	2.28145e+06	3.20225e+06	2.34561e+06	2.48614e+06	2.52138e+06	1.88917e+06	2.70639e+06	2.90566e+06	2.21454e+06	5.22151e+06
3.127_278.12684	POS	3.127	278.12684	C14 H18 N2 O4	Oxadixyl	0.000185485728366075	0.666911005247834	NA	level4	ChemSpider	C18753	NA	NA	NA	NA	NA	NA	NA	NA	5.91166e+06	5.76579e+06	5.85457e+06	5.99335e+06	5.79745e+06	5.69202e+06	5.90587e+06	5.87508e+06	5.99844e+06	6.59832e+06	8.0818e+06	6.00232e+06	1.0441e+07	7.5756e+06	8.01376e+06	1.01235e+07	3.24233e+06	5.60616e+06	5.39042e+06	3.75619e+06	5.85139e+06	6.56588e+06	540800	4.16745e+06
3.155_244.13090	NEG	3.155	244.1309	C12 H20 O5	6-hydroxy-5-methyl-4,11-dioxoundecanoic acid	-0.000170261015625783	-0.697416404700492	NA	level4	ChemSpider	NA	HMDB0032472	Organic acids and derivatives	Medium-chain keto acids and derivatives	Keto acids and derivatives	Organic acids	NA	NA	NA	582164	616465	589823	569568	610640	624166	646705	618906	636062	173250	323420	284388	345008	245953	212475	436532	3.44748e+06	270165	563786	171115	208565	627961	176226	2.79941e+06
3.174_236.11613	POS	3.174	236.11613	C12 H16 N2 O3	Hexobarbital	3.41214524155475e-05	0.144511337986588	NA	level4	ChemSpider	C11723	HMDB0015444	Organoheterocyclic compounds	Pyrimidines and pyrimidine derivatives	Diazines	Organoheterocyclic compounds	NA	NA	NA	943247	894820	936605	978319	929067	985413	994218	1.00144e+06	1.0051e+06	646512	991405	1.08696e+06	758978	1.51023e+06	1.96431e+06	518968	295681	1.16916e+06	2.73046e+06	473371	455810	892161	2.03677e+06	326539
3.198_184.12129	POS	3.198	184.12129	C9 H16 N2 O2	Apronalide	0.00010919974204171	0.593086267520501	NA	level4	ChemSpider	NA	NA	NA	NA	NA	NA	NA	NA	NA	3.8753e+06	3.49811e+06	3.74684e+06	3.57866e+06	3.76485e+06	3.5594e+06	3.69911e+06	3.73935e+06	3.60225e+06	968158	952517	364577	560557	806654	3.58222e+06	4.22933e+06	1.43257e+07	4.00775e+06	5.43178e+06	2.13413e+06	4.89801e+06	3.41169e+06	4.36328e+06	5.9697e+06
3.222_303.16815	POS	3.222	303.16815	C14 H25 N O6	(4s)-4-[(6-carboxyhexanoyl)oxy]-4-(trimethylammonio)butanoate	-3.29800064378105e-05	-0.108784522301266	NA	level4	ChemSpider	NA	NA	NA	NA	NA	NA	NA	NA	NA	3.5295e+06	3.26643e+06	3.17652e+06	3.70503e+06	3.1609e+06	3.0842e+06	2.9184e+06	3.1006e+06	3.09803e+06	1.78519e+06	1.85137e+06	2.28188e+06	2.4809e+06	1.33265e+06	3.27602e+06	6.57672e+06	1.68531e+06	5.29734e+06	3.211e+06	1.79409e+06	2.43558e+06	2.71033e+06	2.19464e+06	8.17647e+06
3.26_320.13724	POS	3.26	320.13724	C16 H20 N2 O5	Eterobarb	1.82534342343388e-05	0.0570175318668374	NA	level4	ChemSpider	NA	NA	NA	NA	NA	NA	NA	NA	NA	1.40846e+06	1.56573e+06	1.52712e+06	1.47221e+06	1.49539e+06	1.50296e+06	1.33518e+06	1.36835e+06	1.65987e+06	2.51395e+06	2.06082e+06	2.9283e+06	2.8523e+06	3.19371e+06	937460	769557	155383	1.50775e+06	680293	905469	1.28286e+06	447229	560560	1.03349e+06
3.26_366.14276	POS	3.26	366.14276	C16 H31 I O	2-iodohexadecanal	0.000797151414303698	2.1771648829982	NA	level4	ChemSpider	NA	NA	NA	NA	NA	NA	NA	NA	NA	3.97185e+07	3.91851e+07	3.94228e+07	4.0556e+07	4.0727e+07	3.97308e+07	3.9782e+07	3.92977e+07	3.95649e+07	7.55106e+07	6.33459e+07	8.28168e+07	8.93424e+07	9.23242e+07	3.38442e+07	1.9584e+07	1.07217e+07	3.84471e+07	1.88133e+07	2.09723e+07	3.00476e+07	2.28645e+07	1.65348e+07	2.82134e+07
3.265_413.21118	POS	3.265	413.21118	C21 H28 B N3 O5	Delanzomib	-0.0010178859087091	-2.46334911071894	NA	level4	ChemSpider	NA	NA	NA	NA	NA	NA	NA	NA	NA	1.28015e+07	1.33694e+07	1.28655e+07	1.34023e+07	1.3145e+07	1.28342e+07	1.17036e+07	1.11711e+07	1.21111e+07	1.47045e+07	1.48301e+07	2.00853e+07	1.30351e+07	1.5981e+07	1.387e+07	1.02886e+07	9.12017e+06	1.3345e+07	1.11664e+07	1.21886e+07	1.35637e+07	1.36147e+07	8.09063e+06	1.04746e+07
3.268_322.15309	POS	3.268	322.15309	C16 H22 N2 O5	Etifenin	0.000221583046936757	0.687819561548457	NA	level4	ChemSpider	NA	NA	NA	NA	NA	NA	NA	NA	NA	946105	846325	845411	903440	855012	989679	840609	858177	865988	1.57193e+06	1.84572e+06	2.02065e+06	1.83768e+06	2.8441e+06	413676	362885	97591.9	880425	387968	494668	1.00564e+06	482420	356537	552782
3.274_194.10553	POS	3.274	194.10553	C10 H14 N2 O2	6-hydroxypseudooxynicotine	3.28646785874298e-06	0.016931346052014	NA	level4	ChemSpider	C01297	HMDB0240264	Organic oxygen compounds	Carbonyl compounds	Organooxygen compounds	Organic oxygen compounds	Metabolism of cofactors and vitamins	Nicotinate and nicotinamide metabolism	map00760 Nicotinate and nicotinamide metabolism; map01100 Metabolic pathways;	2.00149e+06	1.84927e+06	1.85732e+06	1.806e+06	1.66915e+06	1.82255e+06	1.72299e+06	1.74123e+06	1.73716e+06	2.10515e+06	1.31731e+06	2.79346e+06	1.51208e+06	2.08271e+06	1.86304e+06	1.66665e+06	1.73783e+06	1.92272e+06	2.47776e+06	1.73792e+06	811309	832153	3.63725e+06	717867
3.282_345.14792	POS	3.282	345.14792	C20 H24 Cl N O2	Metofoline	-0.00163554649049047	-4.73866026805058	NA	level4	ChemSpider	NA	NA	NA	NA	NA	NA	NA	NA	NA	781825	791046	769647	743066	907326	703356	771483	643529	714887	1.09515e+06	1.36413e+06	1.37186e+06	952735	1.77891e+06	811726	314052	208049	782625	283694	485222	849276	379197	145482	441885
3.283_173.08419	POS	3.283	173.08419	C11 H11 N O	Pyroquilon	0.000127093240422482	0.734286204846001	NA	level4	ChemSpider	C18487	HMDB0037113	Organoheterocyclic compounds	Quinolones and derivatives	Quinolines and derivatives	Organoheterocyclic compounds	NA	NA	NA	1.40974e+06	1.51493e+06	1.60749e+06	1.6678e+06	1.56162e+06	1.61927e+06	1.53675e+06	1.71904e+06	1.81856e+06	1.75279e+06	2.17007e+06	1.3683e+06	1.40339e+06	2.41161e+06	1.81274e+06	1.55316e+06	999728	1.97796e+06	1.36694e+06	1.70352e+06	2.23079e+06	1.61895e+06	1.01534e+06	1.28456e+06
3.284_158.08450	POS	3.284	158.0845	C10 H10 N2	1,5-dan	0.00010222892868228	0.646673104883366	NA	level4	ChemSpider	C19463	NA	NA	NA	NA	NA	NA	NA	NA	3.13985e+07	3.20775e+07	3.21377e+07	3.31441e+07	3.30734e+07	3.28132e+07	3.38836e+07	3.38548e+07	3.34395e+07	4.15697e+07	4.68789e+07	5.16215e+07	3.57347e+07	5.83807e+07	3.53131e+07	2.58357e+07	2.14191e+07	3.50124e+07	2.4965e+07	2.79124e+07	3.99233e+07	3.20513e+07	1.86419e+07	2.67023e+07
3.287_206.09050	POS	3.287	206.0905	C7 H14 N2 O5	Threonylserine	0.00023027031249967	1.11732742605007	NA	level4	ChemSpider	NA	NA	NA	NA	NA	NA	NA	NA	NA	1.11672e+06	1.1242e+06	1.23032e+06	1.1887e+06	1.22064e+06	1.14656e+06	1.20891e+06	1.17305e+06	552986	1.32767e+06	1.52248e+06	1.82856e+06	1.26652e+06	2.10735e+06	1.13965e+06	928193	747651	1.32572e+06	719274	1.08999e+06	1.26503e+06	1.07308e+06	641942	1.00088e+06
3.317_404.19074	POS	3.317	404.19074	C16 H28 N4 O8	Tetraxetan	2.41997628904755e-05	0.0598721397444809	NA	level4	ChemSpider	NA	NA	NA	NA	NA	NA	NA	NA	NA	4.32949e+06	4.2308e+06	4.21853e+06	4.28571e+06	4.30383e+06	4.40739e+06	4.38507e+06	4.26273e+06	4.40863e+06	4.3682e+06	3.23656e+06	3.12706e+06	2.97941e+06	3.65117e+06	6.48313e+06	3.8613e+06	9.62558e+06	6.05178e+06	2.86692e+06	4.25539e+06	5.74073e+06	2.53127e+06	5.75031e+06	3.33079e+06
3.323_199.08458	POS	3.323	199.08458	C9 H13 N O4	N-3-oxo-pentanoyl-l-homoserine lactone	0.000123490156227035	0.620290290853825	NA	level4	ChemSpider	NA	NA	NA	NA	NA	NA	NA	NA	NA	1.41297e+06	1.47115e+06	1.52621e+06	1.43094e+06	1.28648e+06	1.22437e+06	1.15427e+06	1.12572e+06	1.12871e+06	436396	562457	740990	599965	330068	341355	481385	1.04688e+07	437110	610627	330684	342655	515227	543446	607419
3.328_217.98778	POS	3.328	217.98778	C7 H6 O6 S	Sulfosalicylic acid	-0.000723696972130483	-3.31988588378676	NA	level4	ChemSpider	C16199	HMDB0011725	Benzenoids	Benzenesulfonic acids and derivatives	Benzene and substituted derivatives	Benzene and derivatives	Xenobiotics biodegradation and metabolism	Naphthalene degradation	NA	2.65788e+06	2.78179e+06	2.65429e+06	2.69265e+06	2.67216e+06	2.57071e+06	2.5219e+06	2.34509e+06	2.61582e+06	2.54008e+06	2.50144e+06	2.63517e+06	2.77132e+06	1.44603e+06	2.9198e+06	2.55003e+06	2.07308e+06	2.82489e+06	3.44176e+06	2.96938e+06	2.6994e+06	2.52959e+06	3.34729e+06	2.94344e+06
3.33_140.04500	POS	3.33	140.045	C5 H7 F3 O	Trifluoromethyl-bismethyl ketone	0.000101687929372929	0.726109482039928	NA	level4	ChemSpider	NA	HMDB0061928	Organic oxygen compounds	Carbonyl compounds	Organooxygen compounds	Organic oxygen compounds	NA	NA	NA	1.54867e+06	1.45616e+06	1.6582e+06	1.64762e+06	1.66931e+06	1.65918e+06	1.88687e+06	1.86845e+06	1.87075e+06	1.65385e+06	2.12441e+06	1.23752e+06	1.75302e+06	1.17813e+06	1.70559e+06	1.73966e+06	1.37886e+06	2.6671e+06	2.06138e+06	1.61741e+06	2.05679e+06	1.25853e+06	2.29284e+06	2.53103e+06
3.337_222.10045	POS	3.337	222.10045	C11 H14 N2 O3	Gly-dl-phe	6.11049711096712e-06	0.0275123140228348	NA	level4	ChemSpider	NA	HMDB0028848	Organic acids and derivatives	Amino acids, peptides, and analogues	Carboxylic acids and derivatives	Amino acids, peptides, and analogues	NA	NA	NA	6.53329e+06	6.38487e+06	6.53963e+06	6.70342e+06	6.75915e+06	6.82093e+06	7.15094e+06	7.03081e+06	6.69303e+06	8.74004e+06	7.67651e+06	1.41351e+07	6.61502e+06	1.3274e+07	3.17024e+06	9.56929e+06	5.65428e+06	4.72379e+06	3.7612e+06	6.92524e+06	7.19642e+06	6.07476e+06	8.79976e+06	2.33651e+06
3.405_284.08947	NEG	3.405	284.08947	C13 H16 O7	Mfcd08277028	-0.000128215203915261	-0.451319593204835	NA	level4	ChemSpider	NA	HMDB0011686	Organic oxygen compounds	Carbohydrates and carbohydrate conjugates	Organooxygen compounds	Carbohydrates	NA	NA	NA	6.36864e+06	6.58544e+06	6.41224e+06	6.39049e+06	6.49695e+06	6.73026e+06	6.87075e+06	6.79403e+06	6.7556e+06	846757	1.60293e+06	250948	1.51207e+06	1.27205e+06	2.20381e+06	9.81894e+06	1.49625e+07	1.18945e+07	1.6514e+07	3.90587e+06	1.44364e+07	7.89546e+06	4.24209e+06	1.67842e+07
3.416_196.12128	POS	3.416	196.12128	C10 H16 N2 O2	Fasoracetam	0.0001044295482302	0.532474613224036	NA	level4	ChemSpider	C13311	NA	NA	NA	NA	NA	NA	NA	NA	4.33234e+06	4.26681e+06	4.3727e+06	4.54001e+06	4.37736e+06	4.53164e+06	4.60737e+06	4.56577e+06	4.77565e+06	2.3347e+06	2.37707e+06	3.29451e+06	2.58474e+06	2.80542e+06	2.28269e+06	2.26274e+06	5.29813e+06	3.00169e+06	3.10855e+06	2.73986e+06	2.09137e+06	2.98364e+06	3.05759e+06	2.45153e+06
3.418_177.07904	POS	3.418	177.07904	C10 H11 N O2	5-hydroxytryptophol	6.42069762193387e-05	0.36258948833083	NA	level4	ChemSpider	NA	HMDB0001855	Organoheterocyclic compounds	Hydroxyindoles	Indoles and derivatives	Indole and derivatives	NA	NA	NA	5.46213e+06	5.71966e+06	5.73615e+06	5.74572e+06	5.73297e+06	5.84975e+06	5.79313e+06	5.72917e+06	5.81143e+06	1.49976e+06	2.52124e+06	2.34293e+06	1.85725e+06	1.51249e+06	1.5729e+06	1.39758e+06	5.2409e+07	1.69527e+06	3.23456e+06	935371	1.39739e+06	1.50484e+06	3.25019e+06	1.9943e+06
3.42_180.05354	POS	3.42	180.05354	C8 H8 N2 O3	Nicotinuric acid	5.28632031375764e-05	0.293597211243382	NA	level4	ChemSpider	C05380	HMDB0003269	Organic acids and derivatives	Amino acids, peptides, and analogues	Carboxylic acids and derivatives	Amino acids, peptides, and analogues	Metabolism of cofactors and vitamins	Nicotinate and nicotinamide metabolism	map00760 Nicotinate and nicotinamide metabolism;	956333	977009	941943	1.01014e+06	937319	988598	1.03914e+06	979205	1.01537e+06	349220	960775	856182	511209	732933	1.37976e+06	1.03346e+06	2.39816e+06	1.14391e+06	1.17223e+06	664003	1.15351e+06	1.15319e+06	1.06196e+06	766933
3.421_230.16309	POS	3.421	230.16309	C11 H22 N2 O3	Leu-val	5.01842979474532e-05	0.21803803691105	NA	level4	ChemSpider	NA	HMDB0028942	Organic acids and derivatives	Amino acids, peptides, and analogues	Carboxylic acids and derivatives	Amino acids, peptides, and analogues	NA	NA	NA	1.17211e+06	1.19747e+06	1.16827e+06	1.24517e+06	1.19658e+06	1.23846e+06	1.29906e+06	1.30543e+06	1.28711e+06	490887	396816	2.16002e+06	625199	650078	1.28279e+06	2.10505e+06	1.44821e+06	1.30714e+06	1.67919e+06	1.62333e+06	1.40196e+06	905494	1.0273e+06	1.89944e+06
3.426_186.07942	POS	3.426	186.07942	C11 H10 N2 O	Deoxyvasicinone	0.000110909453127306	0.596033225826178	NA	level4	ChemSpider	C10659	NA	NA	NA	NA	NA	NA	NA	NA	222614	243337	224447	252777	240971	218531	209983	183931	215534	108020	55847.7	68203.5	24917.6	111541	98164.4	49096.3	93347.4	71626.7	143322	117300	75661.6	52160.1	2.16677e+06	21238
3.455_157.07401	POS	3.455	157.07401	C7 H11 N O3	Acetyl proline	0.00011380933594296	0.724559210159563	NA	level4	ChemSpider	NA	HMDB0094701	Organic acids and derivatives	Amino acids, peptides, and analogues	Carboxylic acids and derivatives	Amino acids, peptides, and analogues	NA	NA	NA	1.06157e+06	994868	1.00411e+06	1.29909e+06	1.0439e+06	1.21125e+06	1.31895e+06	908507	1.21277e+06	3.32765e+06	1.59993e+06	2.17662e+06	1.2726e+06	1.25658e+06	1.85165e+06	1.51902e+06	1.99975e+06	1.49863e+06	1.95598e+06	1.095e+06	1.19945e+06	1.21569e+06	2.22275e+06	1.33586e+06
3.46_82.04190	POS	3.46	82.0419	C5 H6 O	2-methylfuran	3.76671484332292e-05	0.459121066229245	NA	level4	ChemSpider	NA	HMDB0013749	Organoheterocyclic compounds	NA	Heteroaromatic compounds	Organoheterocyclic compounds	NA	NA	NA	1.14622e+06	1.03001e+06	1.08218e+06	1.42226e+06	1.28158e+06	1.52846e+06	1.45871e+06	1.01165e+06	1.1942e+06	1.28518e+06	1.04742e+06	1.56793e+06	1.73682e+06	1.09998e+06	1.6225e+06	1.96912e+06	2.17298e+06	1.91902e+06	963885	850519	589605	1.33756e+06	1.24126e+06	1.54221e+06
3.463_219.05324	POS	3.463	219.05324	C11 H9 N O4	8-methoxykynurenic acid	7.92007311645193e-05	0.361559413281017	NA	level4	ChemSpider	C05830	HMDB0060426	Organoheterocyclic compounds	Quinoline carboxylic acids	Quinolines and derivatives	Organoheterocyclic compounds	Amino acid metabolism	Tryptophan metabolism	map00380 Tryptophan metabolism;	889695	890183	900170	889343	914766	944939	1.06299e+06	1.01982e+06	1.02723e+06	2.68486e+06	1.30777e+06	652720	1.71846e+06	828633	1.37247e+06	675676	1.20502e+06	545058	512128	720477	909713	405688	923400	831046
3.591_159.08962	POS	3.591	159.08962	C7 H13 N O3	N-acetylvaline	7.79980886420617e-05	0.490277909396653	NA	level4	ChemSpider	NA	NA	NA	NA	NA	NA	NA	NA	NA	6.92405e+06	6.79074e+06	6.98453e+06	6.96182e+06	6.92601e+06	6.85702e+06	6.88531e+06	6.97882e+06	6.77888e+06	3.42606e+06	7.55696e+06	5.59134e+06	1.05674e+07	7.60311e+06	1.19465e+07	8.01152e+06	7.59948e+06	1.01355e+07	6.15598e+06	4.11297e+06	5.40347e+06	8.1188e+06	3.31828e+06	6.71627e+06
3.594_245.16270	POS	3.594	245.1627	C12 H23 N O4	2-methylbutyrylcarnitine	-4.01470546762539e-06	-0.0163756776016342	NA	level4	ChemSpider	NA	HMDB0000378	Lipids and lipid-like molecules	Fatty acid esters	Fatty Acyls	Fatty acyls[FA]	NA	NA	NA	1.76055e+07	1.73224e+07	1.72195e+07	1.73084e+07	1.7698e+07	1.73512e+07	1.72319e+07	1.73331e+07	1.66773e+07	1.19994e+07	2.30368e+07	2.03429e+07	1.12346e+07	2.04404e+07	1.41156e+07	2.651e+07	1.5776e+07	1.23247e+07	6.03075e+06	1.59265e+07	3.02511e+07	2.97159e+07	8.70056e+06	1.85216e+07
3.601_230.10562	POS	3.601	230.10562	C13 H14 N2 O2	1-methyl-1,2,3,4-tetrahydro-î²-carboline-3-carboxylic acid	9.55302734269026e-05	0.415158533630113	NA	level4	ChemSpider	NA	HMDB0037942	Alkaloids and derivatives	NA	Harmala alkaloids	Alkaloids and derivatives	NA	NA	NA	426894	406678	426146	391246	430101	452612	417200	419220	408227	991492	305681	201932	232851	435668	1.38508e+06	455226	194411	466337	121685	1.58031e+06	627614	361025	610703	118715
3.603_246.01962	NEG	3.603	246.01962	C9 H10 O6 S	3-(sulfooxy)benzenepropanoic acid	-0.000191561479226721	-0.778642501662041	NA	level4	ChemSpider	NA	HMDB0094710	Organic acids and derivatives	Arylsulfates	Organic sulfuric acids and derivatives	Organic acids	NA	NA	NA	925859	940266	930311	916355	930575	966093	983354	948621	973432	356606	305911	182723	153430	155913	774803	1.00283e+06	5.18662e+06	1.14713e+06	906340	967461	461746	1.6529e+06	1.02623e+06	535427
3.614_287.10045	POS	3.614	287.10045	C12 H17 N O7	Volkenin	-4.91779348976706e-05	-0.17129170657927	NA	level4	ChemSpider	C08344	NA	Amino acid related compounds	Cyanogenic glucosides derived from nonprotein amino acid	Cyanogenic glucosides	Amino acid related compounds	NA	NA	NA	1.88726e+06	1.85496e+06	2.0032e+06	1.92057e+06	1.89966e+06	1.72886e+06	1.54934e+06	1.62424e+06	1.65733e+06	1.90795e+06	1.41126e+06	463904	3.56885e+06	593187	1.56912e+06	3.72912e+06	1.78805e+06	886864	329316	441504	517385	800306	428231	7.32305e+06
3.615_234.05286	POS	3.615	234.05286	C12 H10 O5	Scopoletin acetate	3.49576953340147e-05	0.14935814420494	NA	level4	ChemSpider	NA	HMDB0034345	Phenylpropanoids and polyketides	NA	Coumarins and derivatives	Coumarins and derivatives	NA	NA	NA	503887	498913	483447	490010	487887	486927	516312	537537	488173	614306	441652	143145	1.16187e+06	208237	446948	1.27627e+06	536793	228093	92847.8	105454	161465	246825	139318	2.19233e+06
3.616_270.08516	POS	3.616	270.08516	C11 H14 N2 O6	1,4-dihydro-4-imino-1-î²-d-ribofuranosyl-3-pyridinecarboxylic acid	-2.49058593340123e-05	-0.0922148293322835	NA	level4	ChemSpider	C19977	NA	Fungal toxins	Others	Mushroom toxins	Fungal toxins	NA	NA	NA	460287	455963	477867	492091	448118	497684	481365	524949	487207	71550.1	112826	104191	113882	36373.3	61653.7	781664	12539.3	1.21146e+06	810838	214895	1.42966e+06	2.42344e+06	517004	91997.9
3.641_315.20456	POS	3.641	315.20456	C16 H29 N O5	Butoctamide	-1.54012776079071e-05	-0.0488612124744112	NA	level4	ChemSpider	C12946	NA	NA	NA	NA	NA	NA	NA	NA	2.15991e+06	2.17759e+06	2.24619e+06	2.25192e+06	2.32188e+06	2.31198e+06	2.25826e+06	2.30607e+06	2.31441e+06	8.46232e+06	5.24928e+06	1.03171e+07	5.74601e+06	5.80021e+06	8.30729e+06	8.8245e+06	5.75795e+06	6.81295e+06	8.1685e+06	7.21046e+06	8.22952e+06	8.72499e+06	9.82341e+06	6.74246e+06
3.721_213.10016	POS	3.721	213.10016	C10 H15 N O4	(−)-(alpha)-kainic acid	5.26537890834788e-05	0.247084760372536	NA	level4	ChemSpider	C12819	NA	NA	NA	NA	NA	NA	NA	NA	828886	808828	774630	792195	770927	735992	697076	690463	651652	303579	325602	105083	126571	248650	974814	741208	2.13307e+06	1.56859e+06	621775	1.32073e+06	582182	1.15439e+06	2.75983e+06	238330
3.722_258.01985	POS	3.722	258.01985	C10 H10 O6 S	Methyl (2e)-3-[4-(sulfooxy)phenyl]acrylate	3.90543152661849e-05	0.151361693809833	NA	level4	ChemSpider	NA	HMDB0131180	Phenylpropanoids and polyketides	Cinnamic acid esters	Cinnamic acids and derivatives	Polyketides[PK]	NA	NA	NA	1.1266e+06	1.23079e+06	1.18e+06	1.13193e+06	1.20077e+06	1.22895e+06	1.25496e+06	1.23303e+06	1.28604e+06	228709	80913	69967.9	39907.9	10936.4	1.00037e+06	1.04522e+06	3.74264e+06	2.9699e+06	976387	1.81557e+06	758688	1.94805e+06	4.4194e+06	308293
3.728_250.13176	POS	3.728	250.13176	C13 H18 N2 O3	(+)-lacosamide	1.30466811754104e-05	0.0521592383811738	NA	level4	ChemSpider	NA	NA	NA	NA	NA	NA	NA	NA	NA	1.27269e+06	1.29627e+06	1.28655e+06	1.22372e+06	1.28869e+06	1.37479e+06	1.24043e+06	1.30821e+06	1.27073e+06	778233	2.21498e+06	2.68718e+06	1.94574e+06	2.99182e+06	1.72365e+06	432109	311978	2.22439e+06	1.3902e+06	453678	544015	525255	431118	280014
3.758_412.13422	POS	3.758	412.13422	C15 H20 N6 O8	N6-threonylcarbamoyladenosine	-3.86320509164761e-05	-0.0937365672663198	NA	level4	ChemSpider	NA	NA	NA	NA	NA	NA	NA	NA	NA	2.63287e+06	2.55049e+06	2.60843e+06	2.81438e+06	2.67751e+06	2.82925e+06	2.86348e+06	2.81376e+06	2.70444e+06	2.86669e+06	2.75382e+06	1.74937e+06	2.01486e+06	1.71696e+06	2.27369e+06	3.57175e+06	3.41005e+06	2.45536e+06	2.73624e+06	2.39956e+06	3.82298e+06	3.45812e+06	2.96765e+06	4.99113e+06
3.76_265.13143	POS	3.76	265.13143	C14 H19 N O4	Z-leu-oh	1.7792578148601e-05	0.0671085266164101	NA	level4	ChemSpider	C04335	NA	NA	NA	NA	NA	NA	NA	NA	410760	396392	398804	415923	369151	390599	383163	365229	381664	312809	374574	308603	394970	283208	124926	219330	229581	191103	2.364e+06	256856	159178	199921	348394	156267
3.778_203.11580	NEG	3.778	203.1158	C9 H17 N O4	Acetylcarnitine	4.30441834851081e-05	0.211919468622325	NA	level4	ChemSpider	NA	NA	NA	NA	NA	NA	NA	NA	NA	1.90354e+06	1.95622e+06	1.87391e+06	1.88618e+06	1.91686e+06	1.99311e+06	2.03757e+06	1.93233e+06	1.96711e+06	3.08133e+06	3.82655e+06	2.05649e+06	6.82007e+06	3.23384e+06	1.82784e+06	1.10611e+06	1.41904e+06	1.97247e+06	794756	1.84385e+06	1.74427e+06	1.76512e+06	702483	374318
3.782_228.00936	POS	3.782	228.00936	C9 H8 O5 S	4-[(1e)-3-oxo-1-propen-1-yl]phenyl hydrogen sulfate	0.000111510078141919	0.489059461866653	NA	level4	ChemSpider	NA	HMDB0135289	Organic acids and derivatives	Arylsulfates	Organic sulfuric acids and derivatives	Organic acids	NA	NA	NA	739766	767169	810174	778623	828078	838162	827335	825637	893093	4.42294e+06	886790	2.55809e+06	2.31095e+06	651246	171411	284298	173534	175639	300894	295917	976381	188667	340419	51988.5
3.797_253.09505	POS	3.797	253.09505	C12 H15 N O5	N-acetylvanilalanine	2.8971939997291e-05	0.114470603636682	NA	level4	ChemSpider	NA	HMDB0011716	Organic acids and derivatives	Amino acids, peptides, and analogues	Carboxylic acids and derivatives	Amino acids, peptides, and analogues	NA	NA	NA	4.58573e+06	4.45662e+06	4.71041e+06	4.67258e+06	4.60314e+06	4.54988e+06	4.55514e+06	4.65272e+06	4.48268e+06	1.49101e+06	2.90354e+06	1.12132e+06	2.41279e+06	1.45086e+06	7.92077e+06	4.30983e+06	1.81295e+07	7.78053e+06	2.45336e+06	3.06598e+06	2.75375e+06	8.27859e+06	1.34694e+06	1.45747e+06
3.806_260.13714	POS	3.806	260.13714	C11 H20 N2 O5	L-gamma-glutamyl-l-leucine	-8.35217674080013e-05	-0.321068115105914	NA	level4	ChemSpider	NA	HMDB0011171	Organic acids and derivatives	Amino acids, peptides, and analogues	Carboxylic acids and derivatives	Amino acids, peptides, and analogues	NA	NA	NA	5.62356e+07	5.53327e+07	5.83013e+07	5.93481e+07	5.71465e+07	5.84285e+07	5.89006e+07	6.04547e+07	5.78401e+07	4.73356e+07	7.87316e+07	5.22495e+07	1.2876e+08	8.43624e+07	6.62342e+07	5.43282e+07	3.53825e+07	4.79191e+07	2.82233e+07	4.82144e+07	9.17145e+07	6.96993e+07	1.7271e+07	6.0535e+07
3.81_143.07356	POS	3.81	143.07356	C10 H9 N	Naphthalen-2-amine	6.5164453133093e-05	0.455461378002075	NA	level4	ChemSpider	C02227	HMDB0041802	Benzenoids	NA	Naphthalenes	Benzene and derivatives	NA	NA	NA	772347	743960	694623	828581	680852	723065	830282	828476	729401	1.30005e+06	895195	1.58183e+06	1.19062e+06	1.81042e+06	733676	380168	413735	785474	827511	527642	549119	432720	421661	280145
3.811_216.08998	POS	3.811	216.08998	C12 H12 N2 O2	1,2,3,4-tetrahydro-î²-carboline-3-carboxylic acid	0.000100557291062842	0.465349382387986	NA	level4	ChemSpider	NA	HMDB0035665	Organoheterocyclic compounds	Pyridoindoles	Indoles and derivatives	Indole and derivatives	NA	NA	NA	2.48563e+06	2.4136e+06	2.5336e+06	2.59796e+06	2.51007e+06	2.46895e+06	2.63566e+06	2.66174e+06	2.57607e+06	4.56718e+06	3.18355e+06	5.1357e+06	4.32837e+06	6.03087e+06	2.38439e+06	1.0208e+06	1.21129e+06	2.3619e+06	2.57366e+06	1.68137e+06	1.91409e+06	1.47289e+06	1.50431e+06	736022
3.813_221.07224	POS	3.813	221.07224	C8 H15 N O4 S	N-[(2s)-2-hydroxypropanoyl]methionine	6.58426013728786e-05	0.297833050747211	NA	level4	ChemSpider	NA	HMDB0062182	Organic acids and derivatives	Amino acids, peptides, and analogues	Carboxylic acids and derivatives	Amino acids, peptides, and analogues	NA	NA	NA	629840	610798	633463	666783	640170	616780	620632	616863	609608	1.02573e+06	1.80242e+06	965889	2.23087e+06	1.26484e+06	370964	167149	263164	476703	188847	315741	351807	277418	252356	69778.1
3.814_207.05323	POS	3.814	207.05323	C10 H9 N O4	4-(2-aminophenyl)-2,4-dioxobutanoic acid	7.72848607084597e-05	0.373260961475583	NA	level4	ChemSpider	C01252	HMDB0000978	Organic oxygen compounds	Carbonyl compounds	Organooxygen compounds	Organic oxygen compounds	Amino acid metabolism	Tryptophan metabolism	map00380 Tryptophan metabolism; map01100 Metabolic pathways;	2.63431e+06	2.60658e+06	2.76361e+06	2.72404e+06	2.67128e+06	2.73745e+06	2.56558e+06	2.75163e+06	2.61375e+06	6.26845e+06	3.42495e+06	1.32574e+06	2.51507e+06	2.0101e+06	1.88944e+06	2.21793e+06	3.61931e+06	2.2259e+06	2.84032e+06	2.34757e+06	2.39088e+06	3.25482e+06	3.81486e+06	1.1736e+06
3.851_224.11611	POS	3.851	224.11611	C11 H16 N2 O3	Butalbital	1.36583593928208e-05	0.0609432337226221	NA	level4	ChemSpider	NA	HMDB0014386	Organoheterocyclic compounds	Pyrimidines and pyrimidine derivatives	Diazines	Organoheterocyclic compounds	NA	NA	NA	473228	434280	450327	595851	451647	440967	501110	496020	520302	78070.2	70054.3	173837	62175.4	118461	295654	358227	2.75394e+06	342171	325065	233949	202472	291109	661324	775284
3.865_172.11006	NEG	3.865	172.11006	C9 H16 O3	Oi1695000	0.000115553124999224	0.671391333502695	NA	level4	ChemSpider	NA	HMDB0040165	Organic acids and derivatives	Gamma-keto acids and derivatives	Keto acids and derivatives	Organic acids	NA	NA	NA	1.40377e+06	1.4795e+06	1.26885e+06	1.4267e+06	1.30547e+06	1.51666e+06	1.22447e+06	1.46612e+06	1.24077e+06	705957	1.28542e+06	1.1341e+06	1.65668e+06	1.08143e+06	1.24167e+06	1.63076e+06	2.4346e+06	1.72336e+06	1.99466e+06	990757	1.00282e+06	1.11129e+06	1.8628e+06	3.04589e+06
3.928_294.12147	POS	3.928	294.12147	C14 H18 N2 O5	Methyl alpha-aspartylphenylalaninate	-0.000102275686970188	-0.347732695819214	NA	level4	ChemSpider	NA	NA	NA	NA	NA	NA	NA	NA	NA	3.2237e+07	3.20642e+07	3.2832e+07	3.29549e+07	3.29607e+07	3.20823e+07	3.33958e+07	3.34345e+07	3.35248e+07	2.06709e+07	3.78363e+07	2.82469e+07	3.00587e+07	4.28991e+07	4.62784e+07	3.49286e+07	2.08866e+07	3.704e+07	2.2838e+07	3.70866e+07	6.00179e+07	4.19622e+07	1.21645e+07	3.96572e+07
3.971_243.14712	POS	3.971	243.14712	C12 H21 N O4	3-hydroxy-n-[(3s)-2-oxotetrahydro-3-furanyl]octanamide	5.90569181611045e-05	0.242885596229661	NA	level4	ChemSpider	C21200	NA	NA	NA	NA	NA	NA	NA	NA	925551	947074	898853	948468	926412	889534	882174	957600	932301	436096	573316	616352	1.1016e+06	499344	952297	1.3355e+06	1.36392e+06	1.33912e+06	1.43307e+06	399056	670404	639073	312829	2.57552e+06
4.003_337.07966	POS	4.003	337.07966	C15 H15 N O8	3-indole carboxylic acid glucuronide	-0.000107380046131311	-0.318559750191803	NA	level4	ChemSpider	NA	HMDB0013189	Lipids and lipid-like molecules	Fatty acyl thioesters	Fatty Acyls	Fatty acyls[FA]	NA	NA	NA	1.27901e+06	1.23906e+06	1.30934e+06	1.31139e+06	1.23678e+06	1.24828e+06	1.36479e+06	1.29102e+06	1.23387e+06	128721	391775	2.5656e+06	3.82261e+06	878568	204319	51991	1.27719e+06	302904	2.01247e+06	3.84852e+06	1.99262e+06	1.36805e+06	1.39223e+06	1.29099e+06
4.036_264.14739	POS	4.036	264.14739	C14 H20 N2 O3	Vorinostat	-2.60721770928285e-06	-0.00987031401519468	NA	level4	ChemSpider	NA	HMDB0015568	Benzenoids	NA	Benzene and substituted derivatives	Benzene and derivatives	NA	NA	NA	2.85928e+06	2.98915e+06	3.01302e+06	2.92676e+06	2.9225e+06	2.95062e+06	3.05287e+06	3.00157e+06	3.06903e+06	365346	277937	4.63922e+06	347368	542284	7.11219e+06	8.90426e+06	1.56625e+06	4.68552e+06	5.04424e+06	1.77866e+06	3.57665e+06	2.34193e+06	786256	5.5212e+06
4.041_147.03213	POS	4.041	147.03213	C8 H5 N O2	Isatin	0.000102195751139789	0.695057752291347	NA	level4	ChemSpider	C11129	HMDB0061933	Organoheterocyclic compounds	Indolines	Indoles and derivatives	Indole and derivatives	NA	NA	NA	2.62083e+06	2.6876e+06	3.14116e+06	2.69396e+06	2.98554e+06	2.90503e+06	2.67661e+06	2.81968e+06	2.14018e+06	4.80198e+06	1.77718e+06	3.50125e+06	6.42501e+06	2.47316e+06	2.42112e+06	2.05854e+06	2.81714e+06	2.12132e+06	2.86417e+06	2.55999e+06	1.99741e+06	3.2768e+06	1.39739e+06	2.29978e+06
4.051_188.01435	NEG	4.051	188.01435	C7 H8 O4 S	P-cresylsulfate	2.17920029683683e-05	0.115906075057504	NA	level4	ChemSpider	NA	HMDB0011635	Organic acids and derivatives	Arylsulfates	Organic sulfuric acids and derivatives	Organic acids	NA	NA	NA	3.50313e+07	3.46386e+07	3.44274e+07	3.53801e+07	3.49577e+07	3.6152e+07	3.7127e+07	3.61293e+07	3.70008e+07	9.68414e+06	1.59941e+07	3.11929e+06	1.46607e+07	1.21095e+07	1.33417e+07	3.39131e+07	6.06798e+07	5.78724e+07	1.18535e+08	2.32109e+07	4.51399e+07	4.48784e+07	4.53998e+07	6.03295e+07
4.051_421.08638	NEG	4.051	421.08638	C19 H20 Cl N3 O4 S	Piragliatin	7.37924998475137e-05	0.175243172424379	NA	level4	ChemSpider	NA	NA	NA	NA	NA	NA	NA	NA	NA	130436	128601	116223	136326	120758	130975	114785	107977	106986	3357.52	16208.5	3475.96	12343.1	5092.06	10071.4	94258.6	523000	372961	1.76919e+06	36999.7	167612	154457	213419	549526
4.069_303.15827	POS	4.069	303.15827	C16 H21 N3 O3	N(6)-[(indol-3-yl)acetyl]-l-lysine	-2.54873365861386e-05	-0.0840727016434701	NA	level4	ChemSpider	C04211	NA	NA	NA	NA	NA	NA	NA	NA	900312	837393	888631	879852	884828	867086	957011	882693	917469	334525	420365	1.12247e+06	262648	552039	1.10688e+06	1.20299e+06	1.537e+06	1.66554e+06	1.46005e+06	685360	885222	994898	802339	1.21339e+06
4.127_133.01982	POS	4.127	133.01982	C4 H7 N O2 S	Timonacic	7.26438583456002e-05	0.546113331528897	NA	level4	ChemSpider	NA	NA	NA	NA	NA	NA	NA	NA	NA	2.48978e+06	2.5851e+06	2.61622e+06	2.57252e+06	2.5521e+06	2.64214e+06	2.63914e+06	2.62708e+06	2.61464e+06	286314	3.76773e+06	2.7505e+06	3.87824e+06	1.64739e+06	3.02804e+06	1.6714e+06	1.88442e+06	4.9082e+06	4.61718e+06	616294	1.36442e+06	1.15181e+06	1.99426e+06	6.46639e+06
4.14_262.09537	POS	4.14	262.09537	C13 H14 N2 O4	1228222	1.628150897659e-05	0.0621205548016315	NA	level4	ChemSpider	NA	HMDB0031360	Organic acids and derivatives	Amino acids, peptides, and analogues	Carboxylic acids and derivatives	Amino acids, peptides, and analogues	NA	NA	NA	1.27209e+06	1.21739e+06	1.20938e+06	1.23992e+06	1.13512e+06	1.20514e+06	1.15659e+06	1.23956e+06	1.16099e+06	1.14222e+06	1.86057e+06	1.49341e+06	1.64988e+06	1.54157e+06	1.27969e+06	1.13057e+06	670154	2.18109e+06	1.29586e+06	810719	1.01972e+06	1.26841e+06	920774	1.09604e+06
4.14_333.13238	POS	4.14	333.13238	C16 H19 N3 O5	Oglufanide	-9.20083975870511e-05	-0.276191622598727	NA	level4	ChemSpider	NA	HMDB0028830	Organic acids and derivatives	Amino acids, peptides, and analogues	Carboxylic acids and derivatives	Amino acids, peptides, and analogues	NA	NA	NA	5.02013e+06	5.09513e+06	5.20264e+06	5.25234e+06	4.86888e+06	5.23501e+06	5.239e+06	5.35126e+06	5.32381e+06	4.65422e+06	5.70157e+06	3.5367e+06	5.64035e+06	6.6546e+06	7.3023e+06	4.34745e+06	3.1601e+06	5.24033e+06	3.16743e+06	5.95476e+06	1.03177e+07	5.42406e+06	2.17783e+06	8.52562e+06
4.161_75.03207	POS	4.161	75.03207	C2 H5 N O2	Glycine	4.27070770712135e-05	0.569184627023527	NA	level4	ChemSpider	C00037	HMDB0000123	Organic acids and derivatives	Amino acids, peptides, and analogues	Carboxylic acids and derivatives	Amino acids	Lipid metabolism	Primary bile acid biosynthesis	map00120 Primary bile acid biosynthesis; map00230 Purine metabolism; map00260 Glycine, serine and threonine metabolism; map00310 Lysine degradation; map00440 Phosphonate and phosphinate metabolism; map00480 Glutathione metabolism; map00630 Glyoxylate and dicarboxylate metabolism; map00730 Thiamine metabolism; map00860 Porphyrin and chlorophyll metabolism; map00970 Aminoacyl-tRNA biosynthesis; map…	3.60999e+06	3.59496e+06	3.78853e+06	3.59481e+06	3.60294e+06	3.8881e+06	3.66457e+06	3.9405e+06	3.71841e+06	3.12155e+06	5.36548e+06	1.98963e+06	5.39974e+06	3.65412e+06	3.13274e+06	4.16276e+06	4.0979e+06	4.8325e+06	4.10979e+06	1.99723e+06	4.18291e+06	3.61627e+06	3.45735e+06	4.72484e+06
4.207_189.10018	POS	4.207	189.10018	C8 H15 N O4	(+)-castanospermine	7.21722552725623e-05	0.381661629351431	NA	level4	ChemSpider	C02256	NA	Alkaloids	Indolizidine alkaloids	Alkaloids derived from lysine	Alkaloids	NA	NA	NA	2.466e+06	2.41741e+06	2.37913e+06	2.38604e+06	2.4554e+06	2.18299e+06	2.14141e+06	2.32487e+06	2.29623e+06	2.56484e+06	3.12018e+06	1.95829e+06	1.06325e+07	2.70269e+06	1.68691e+06	1.10274e+06	1.52407e+06	2.25418e+06	1.07649e+06	1.79128e+06	1.75945e+06	1.75523e+06	1.00997e+06	622428
4.259_148.11002	POS	4.259	148.11002	C7 H16 O3	(2r,3r)-1,2,3-heptanetriol	7.67171508471165e-05	0.517974341426283	NA	level4	ChemSpider	NA	NA	NA	NA	NA	NA	NA	NA	NA	6.42275e+06	6.65345e+06	6.30826e+06	6.47008e+06	6.31617e+06	7.57966e+06	7.37103e+06	7.71162e+06	7.95226e+06	1.49649e+06	6.59979e+06	1.66817e+06	1.41676e+06	1.70185e+06	1.45761e+06	1.65554e+06	1.2724e+06	1.87362e+06	1.4775e+06	1.61193e+06	4.92496e+06	1.75022e+06	1.59232e+06	1.4141e+06
4.263_339.09540	POS	4.263	339.0954	C15 H17 N O8	5-methoxy-1h-indol-6-yl î²-d-glucopyranosiduronic acid	-2.12944495388001e-05	-0.0627978100397936	NA	level4	ChemSpider	NA	HMDB0010362	Organic oxygen compounds	Carbohydrates and carbohydrate conjugates	Organooxygen compounds	Carbohydrates	NA	NA	NA	784696	782081	817002	814424	821214	841146	842232	828135	791782	11952.5	107383	258368	320352	75115.3	32079.1	13013.3	3.17369e+06	11544.9	98555.6	1.9446e+06	383837	712227	2.38661e+06	3.87565e+06
4.312_318.11920	POS	4.312	318.1192	C14 H17 F3 N2 O3	Fluvoxamine acid	7.39575629609135e-05	0.232483861248107	NA	level4	ChemSpider	NA	HMDB0060950	Benzenoids	Trifluoromethylbenzenes	Benzene and substituted derivatives	Benzene and derivatives	NA	NA	NA	925381	927657	900299	933084	893820	848460	799098	785127	769570	92670.8	203557	191574	128639	287894	540891	147345	248929	1.13682e+06	3.12694e+06	173412	77238	263779	2.74045e+06	49079.7
4.321_383.98934	POS	4.321	383.98934	C9 H22 O4 P2 S4	Ethion	0.00172105882813867	4.48206859162933	NA	level4	ChemSpider	C18725	NA	NA	NA	NA	NA	NA	NA	NA	249651	256019	251380	217477	282719	282314	293864	263091	288998	10949.5	10303.8	12772.9	10216.3	10718.7	17460.7	59915.1	291722	110829	1.20507e+06	81932.5	12542.5	98957	2.10257e+06	56132.1
4.321_430.09005	POS	4.321	430.09005	C21 H18 O10	4-(7-hydroxy-4-oxo-4h-chromen-3-yl)phenyl beta-d-glucopyranosiduronic acid	5.31371130705338e-05	0.123548823497437	NA	level4	ChemSpider	NA	HMDB0041717	Organic acids and derivatives	Arylsulfates	Organic sulfuric acids and derivatives	Organic acids	NA	NA	NA	2.79603e+06	2.82917e+06	2.94881e+06	3.05969e+06	2.99834e+06	3.09246e+06	2.93775e+06	3.05615e+06	3.03391e+06	1.19403e+06	2.97985e+06	1.97177e+06	2.47122e+06	2.98601e+06	4.8619e+06	498477	628041	3.27233e+06	4.83943e+06	1.07877e+06	1.07629e+06	2.91517e+06	4.38188e+06	534703
4.322_369.01481	POS	4.322	369.01481	C14 H16 Br N3 O2 S	Eudistomin c	0.000150375809710113	0.407506329743818	NA	level4	ChemSpider	C17167	NA	NA	NA	NA	NA	NA	NA	NA	223000	264818	287741	288596	305879	296249	294734	284866	238973	12276.2	11552.3	15037	11652	12017.5	14668.9	17174.3	573935	54341.6	2.91884e+06	68612	14062.3	58207.7	4.44844e+06	24035.8
4.322_84.02118	POS	4.322	84.02118	C4 H4 O2	Lu3453000	4.79123933558867e-05	0.570242196738504	NA	level4	ChemSpider	C17601	HMDB0032330	Organoheterocyclic compounds	Furanones	Dihydrofurans	Organoheterocyclic compounds	NA	NA	NA	4.08938e+06	6.14317e+06	6.12691e+06	6.04632e+06	4.13608e+06	5.70958e+06	3.96367e+06	4.98095e+06	6.5344e+06	3.38329e+06	3.13651e+06	4.42477e+06	3.32197e+06	3.21024e+06	3.38794e+06	2.55277e+06	4.84203e+06	3.51966e+06	1.03121e+07	3.07523e+07	3.51197e+06	7.33157e+06	1.75075e+07	2.63657e+06
4.323_154.02662	POS	4.323	154.02662	C7 H6 O4	Protocatechuic acid	1.30896754342302e-05	0.0849832087774079	NA	level4	ChemSpider	C00230	HMDB0001856	Benzenoids	Benzoic acids and derivatives	Benzene and substituted derivatives	Benzene and derivatives	Xenobiotics biodegradation and metabolism	Benzoate degradation	map00400 Phenylalanine, tyrosine and tryptophan biosynthesis; map01100 Metabolic pathways;	1.22473e+06	1.11727e+06	1.10498e+06	1.23248e+06	1.32643e+06	1.20367e+06	1.16053e+06	1.25636e+06	1.21378e+06	104344	61496.7	47909.4	39177.4	15210.9	113711	316627	1.61346e+06	600585	4.71615e+06	445750	114463	521012	7.3158e+06	316171
4.324_190.04778	POS	4.324	190.04778	C7 H10 O6	3-dehydroquinic acid	3.91809374775676e-05	0.206163661354306	NA	level4	ChemSpider	C00944	HMDB0012710	Organic acids and derivatives	Alpha hydroxy acids and derivatives	Hydroxy acids and derivatives	Organic acids	Amino acid metabolism	Phenylalanine, tyrosine and tryptophan biosynthesis	map00400 Phenylalanine, tyrosine and tryptophan biosynthesis; map01100 Metabolic pathways; map01230 Biosynthesis of amino acids;	440969	474442	474208	523001	468027	471261	491823	481860	479359	12413	11681	15204.6	11781.9	12151.4	22822.7	92884.1	677567	218961	2.01618e+06	168340	41229.9	153597	3.18657e+06	93631.2
4.324_193.05876	POS	4.324	193.05876	C6 H11 N O6	Glucuronamide	0.000119307312047567	0.617984846183423	NA	level4	ChemSpider	NA	NA	NA	NA	NA	NA	NA	NA	NA	1.02362e+07	1.03323e+07	1.02212e+07	9.64081e+06	9.69109e+06	9.1478e+06	8.76307e+06	8.68375e+06	8.57074e+06	16008.5	12713.1	51069.4	12822.9	24223.2	859304	2.28056e+06	1.24025e+07	4.54311e+06	3.68772e+07	3.4441e+06	758495	4.19382e+06	5.16146e+07	2.13771e+06
4.325_376.02217	POS	4.325	376.02217	C17 H14 Br F N2 O2	Haloxazolam	-9.55871092855887e-05	-0.254205980106535	NA	level4	ChemSpider	NA	NA	NA	NA	NA	NA	NA	NA	NA	596277	544437	615007	581293	611225	605325	602008	556681	607373	15006.1	14121.2	18380.9	14243.2	14902.7	17930.9	67672.5	837760	216259	2.26674e+06	154387	17189.4	172784	3.03783e+06	99314.8
4.326_140.01101	POS	4.326	140.01101	C6 H4 O4	5-formyl-2-furoic acid	5.58324367148089e-05	0.398771905463624	NA	level4	ChemSpider	C20449	NA	NA	NA	NA	NA	NA	NA	NA	1.95189e+06	1.99361e+06	1.99819e+06	2.07243e+06	2.02327e+06	1.96145e+06	1.96635e+06	1.91416e+06	1.90712e+06	13778.7	15600.9	75074	21127.6	43896.1	204068	475234	2.67179e+06	935559	8.10504e+06	728273	199542	816580	1.29886e+07	449287
4.326_158.02159	POS	4.326	158.02159	C6 H6 O5	4-methylene-2-oxoglutarate	6.21342299496064e-05	0.39320105704101	NA	level4	ChemSpider	C06035	HMDB0037759	Organic acids and derivatives	Gamma-keto acids and derivatives	Keto acids and derivatives	Organic acids	Xenobiotics biodegradation and metabolism	Benzoate degradation	NA	2.43151e+07	2.4323e+07	2.4175e+07	2.58952e+07	2.637e+07	2.5543e+07	2.57719e+07	2.53624e+07	2.54825e+07	147859	161550	172086	83795.1	151556	2.19385e+06	6.06576e+06	3.47316e+07	1.1917e+07	1.03691e+08	8.82399e+06	2.16361e+06	1.01096e+07	1.63364e+08	5.75033e+06
4.326_176.03215	POS	4.326	176.03215	C6 H8 O6	Vitamin c	6.09619328031386e-05	0.34631147963517	NA	level4	ChemSpider	C00072	HMDB0000044	Organoheterocyclic compounds	Furanones	Dihydrofurans	Organoheterocyclic compounds	Carbohydrate metabolism	Ascorbate and aldarate metabolism	map00053 Ascorbate and aldarate metabolism; map00480 Glutathione metabolism; map01100 Metabolic pathways; map04066 HIF-1 signaling pathway; map04977 Vitamin digestion and absorption;	2.43151e+07	2.4323e+07	2.4175e+07	2.58952e+07	2.637e+07	2.5543e+07	2.57719e+07	2.53624e+07	2.54825e+07	147859	161550	172086	83795.1	151556	2.19385e+06	6.06576e+06	3.47316e+07	1.1917e+07	1.03691e+08	8.82399e+06	2.16361e+06	1.01096e+07	1.63364e+08	5.75033e+06
4.326_96.02121	POS	4.326	96.02121	C5 H4 O2	Furfural	7.81110755383452e-05	0.813477992724208	NA	level4	ChemSpider	C14279	HMDB0032914	Organic oxygen compounds	Carbonyl compounds	Organooxygen compounds	Organic oxygen compounds	Xenobiotics biodegradation and metabolism	Furfural degradation	map01100 Metabolic pathways;	1.86403e+06	2.05819e+06	3.07403e+06	3.04099e+06	2.61422e+06	3.03546e+06	1.3726e+06	3.11739e+06	2.06087e+06	1.25661e+06	1.20449e+06	1.65235e+06	1.14708e+06	1.24351e+06	1.28145e+06	1.10386e+06	2.07173e+06	1.57156e+06	5.16169e+06	1.67241e+06	1.42606e+06	3.27128e+06	7.68991e+06	953595
4.328_112.01608	POS	4.328	112.01608	C5 H4 O3	2-furoic acid	3.92972173841599e-05	0.350817757965326	NA	level4	ChemSpider	C01546	HMDB0000617	Organoheterocyclic compounds	Furoic acid and derivatives	Furans	Organoheterocyclic compounds	Xenobiotics biodegradation and metabolism	Furfural degradation	map01100 Metabolic pathways;	1.34043e+06	1.30323e+06	1.30768e+06	1.14115e+06	1.35702e+06	1.07678e+06	1.16594e+06	1.12267e+06	1.15476e+06	433161	394806	513996	431055	389822	385699	376165	1.43496e+06	715675	3.99055e+06	774311	449942	961828	6.18443e+06	512105
4.329_320.99090	POS	4.329	320.9909	C14 H9 Cl2 N3 S	Cgh2466	0.00147224688095093	4.58659000503545	NA	level4	ChemSpider	C14128	NA	NA	NA	NA	NA	NA	NA	NA	2.77659e+06	2.99336e+06	2.89316e+06	2.95822e+06	2.99704e+06	3.25034e+06	3.47268e+06	3.45523e+06	3.50143e+06	42137.9	33642.8	63806.4	26881.8	31845.2	811485	1.73283e+06	3.06306e+06	2.20558e+06	4.72439e+06	2.41847e+06	879603	2.83756e+06	1.15185e+06	1.51822e+06
4.333_376.13824	POS	4.333	376.13824	C17 H20 N4 O6	(+)-riboflavin	-4.23374951310507e-05	-0.112558324715862	NA	level4	ChemSpider	NA	NA	NA	NA	NA	NA	NA	NA	NA	6.09594e+06	5.90764e+06	6.23624e+06	6.18679e+06	6.04139e+06	6.29916e+06	6.42807e+06	6.3745e+06	6.18361e+06	2.78915e+06	3.38902e+06	2.21636e+06	2.47873e+06	3.01335e+06	2.35122e+06	2.84443e+06	9.6533e+06	4.83539e+06	1.22456e+07	4.14185e+06	3.05539e+06	4.58578e+06	1.19537e+07	4.09858e+06
4.334_274.09870	POS	4.334	274.0987	C19 H14 O2	11h-benzo[a]fluoren-11-ylacetic acid	-0.000680295479753568	-2.48193002368959	NA	level4	ChemSpider	NA	HMDB0032173	Benzenoids	NA	Fluorenes	Benzene and derivatives	NA	NA	NA	2.30882e+06	2.23006e+06	2.38103e+06	2.23203e+06	2.32405e+06	2.31928e+06	2.23844e+06	2.18211e+06	2.16786e+06	839911	1.16546e+06	754927	929116	800784	1.05853e+06	2.00866e+06	2.59807e+06	1.57906e+06	5.62087e+06	1.36465e+06	1.41191e+06	1.78951e+06	3.69561e+06	2.44166e+06
4.346_209.06886	POS	4.346	209.06886	C10 H11 N O4	Qv1mvo1r	5.69975581470317e-05	0.272625834364735	NA	level4	ChemSpider	C03710	NA	NA	NA	NA	NA	NA	NA	NA	8.10379e+06	7.98389e+06	8.28738e+06	8.35956e+06	8.10614e+06	7.992e+06	8.19442e+06	8.12239e+06	7.97677e+06	80202.7	32179.8	73091.4	70224.3	67490.7	5.48348e+06	1.139e+07	4.13137e+07	1.31632e+07	1.14691e+07	1.2455e+07	939931	4.398e+06	1.185e+07	2.88239e+06
4.355_232.08481	POS	4.355	232.08481	C12 H12 N2 O3	Phenobarbital	1.93195002111679e-05	0.0832432837643622	NA	level4	ChemSpider	C07434	HMDB0015305	Organoheterocyclic compounds	Pyrimidines and pyrimidine derivatives	Diazines	Organoheterocyclic compounds	NA	NA	NA	6.6683e+06	6.57433e+06	6.92705e+06	6.71995e+06	6.72745e+06	6.83007e+06	6.87925e+06	6.93633e+06	6.78401e+06	3.09641e+06	3.74722e+06	3.59748e+06	3.5654e+06	4.14642e+06	3.80161e+06	2.42773e+06	5.51129e+06	5.40832e+06	8.04127e+06	5.73482e+06	1.06077e+07	4.12693e+06	1.48734e+07	3.774e+06
4.366_180.11512	NEG	4.366	180.11512	C11 H16 O2	3-bha	8.98179885950867e-05	0.498670148486005	NA	level4	ChemSpider	NA	HMDB0059925	Benzenoids	Methoxyphenols	Phenols	Phenols and derivatives	NA	NA	NA	1.60271e+06	1.6993e+06	1.63431e+06	1.61628e+06	1.62937e+06	1.68032e+06	1.83269e+06	1.82859e+06	1.85159e+06	3.59075e+06	2.21461e+06	1.38872e+06	1.8487e+06	3.41609e+06	2.12631e+06	1.40016e+06	2.80382e+06	1.38129e+06	747622	2.11281e+06	1.26806e+06	1.36544e+06	1.60135e+06	947575
4.381_496.12648	POS	4.381	496.12648	C20 H24 N4 O9 S	1-nitro-7-hydroxy-8-glutathionyl-7,8-dihydronaphthalene	8.5341655449156e-05	0.172015953297657	NA	level4	ChemSpider	C14803	HMDB0060330	Organic acids and derivatives	Amino acids, peptides, and analogues	Carboxylic acids and derivatives	Amino acids, peptides, and analogues	Xenobiotics biodegradation and metabolism	Metabolism of xenobiotics by cytochrome P450	map00980 Metabolism of xenobiotics by cytochrome P450;	4.66984e+06	4.45595e+06	4.476e+06	4.55741e+06	4.70557e+06	4.55681e+06	4.39636e+06	4.58472e+06	4.66303e+06	5.68637e+06	5.60865e+06	2.1264e+06	5.80502e+06	6.72132e+06	5.86962e+06	2.92987e+06	3.65172e+06	3.05088e+06	3.81758e+06	2.75686e+06	1.76584e+06	2.72657e+06	2.13254e+06	1.19541e+07
4.41_244.17875	POS	4.41	244.17875	C12 H24 N2 O3	Leu-leu	5.82165842217819e-05	0.238417953757425	NA	level4	ChemSpider	C11332	NA	NA	NA	NA	NA	NA	NA	NA	2.06018e+06	2.0184e+06	1.89586e+06	1.93742e+06	1.95589e+06	1.94261e+06	1.91281e+06	1.96685e+06	1.97174e+06	1.78887e+06	1.14871e+06	3.22939e+06	518190	1.66978e+06	2.93123e+06	2.57853e+06	2.00581e+06	1.59415e+06	1.51351e+06	4.21216e+06	4.20626e+06	2.7542e+06	3.09632e+06	873111
4.451_298.10524	NEG	4.451	298.10524	C14 H18 O7	Picein	-9.06722522131531e-06	-0.0304161873632717	NA	level4	ChemSpider	C10720	NA	NA	NA	NA	NA	NA	NA	NA	1.87746e+06	1.95265e+06	1.90692e+06	1.87875e+06	1.96253e+06	1.96357e+06	1.98988e+06	1.99516e+06	1.96218e+06	3.20917e+06	842867	82715.3	5.16506e+06	2.39353e+06	1.10848e+06	2.04299e+06	2.82744e+06	5.88655e+06	962222	2.56527e+06	1.47098e+06	597187	1.01388e+06	1.63181e+06
4.49_262.05089	NEG	4.49	262.05089	C13 H11 Cl N2 O2	Clonixin	-1.70390492257866e-05	-0.0650219056134591	NA	level4	ChemSpider	NA	NA	NA	NA	NA	NA	NA	NA	NA	1.47912e+06	1.48535e+06	1.47075e+06	1.4565e+06	1.49434e+06	1.5896e+06	1.54997e+06	1.57511e+06	1.58447e+06	2.5991e+06	3.19132e+06	1.60162e+06	1.67503e+06	1.47826e+06	1.3583e+06	1.96554e+06	2.27961e+06	1.38728e+06	1.2544e+06	1.16185e+06	1.58106e+06	1.26071e+06	1.24853e+06	1.318e+06
4.534_274.09532	POS	4.534	274.09532	C14 H14 N2 O4	1-methyl-2,3,4,9-tetrahydro-1h-beta-carboline-1,3-dicarboxylic acid	-3.33523437348049e-05	-0.121681534929129	NA	level4	ChemSpider	NA	HMDB0035115	Alkaloids and derivatives	NA	Harmala alkaloids	Alkaloids and derivatives	NA	NA	NA	743273	725930	711930	696196	699857	719795	723941	759293	766739	1.02496e+06	1.45463e+06	1.58765e+06	1.94358e+06	1.32196e+06	393008	268354	158304	692073	325920	728182	896780	583603	229951	185145
4.538_216.03116	POS	4.538	216.03116	C6 H8 N4 O3 S	Nithiazide	-0.000550814734680216	-2.54969389814784	NA	level4	ChemSpider	C19468	NA	NA	NA	NA	NA	NA	NA	NA	1.23342e+06	1.28454e+06	1.258e+06	1.26622e+06	1.31252e+06	1.27976e+06	1.31023e+06	1.30138e+06	1.3136e+06	1.59442e+06	1.10641e+06	736600	1.12183e+06	514828	1.07257e+06	1.87263e+06	1.18464e+06	1.58528e+06	1.87387e+06	1.38594e+06	1.30664e+06	2.23478e+06	2.3219e+06	1.20788e+06
4.567_335.19963	POS	4.567	335.19963	C21 H25 N3 O	(4-aminophenyl)(7-benzyl-3,7-diazabicyclo[3.3.1]non-3-yl)methanone	-0.000129800312492989	-0.387232710378409	NA	level4	ChemSpider	NA	NA	NA	NA	NA	NA	NA	NA	NA	109618	91377.6	99100.6	95636.4	79835	97553.5	81085	104913	85365.8	11252.2	9414.03	13294.9	42850.4	10100.6	10521.8	1.54656e+06	10130.6	11056	12633.2	11889.9	14307.2	12657.3	10540.3	10617.7
4.591_418.12664	NEG	4.591	418.12664	C21 H22 O9	Aloin b	0.000254507982674568	0.608686735863624	NA	level4	ChemSpider	C17778	NA	Polyketides	Anthrone type	Anthraquinones	Quinone	NA	NA	NA	1.77764e+06	1.78579e+06	1.77204e+06	1.77402e+06	1.84014e+06	1.86114e+06	1.87415e+06	1.8392e+06	1.85045e+06	2.99333e+06	838521	1.16242e+06	2.92914e+06	1.08986e+06	1.07519e+06	1.87331e+06	3.07678e+06	3.35582e+06	1.77051e+06	1.6949e+06	927901	1.57778e+06	3.71096e+06	2.32118e+06
4.605_174.06815	POS	4.605	174.06815	C11 H10 O2	Menadiol	6.80643359203259e-05	0.391021352770919	NA	level4	ChemSpider	C07126	NA	NA	NA	NA	NA	NA	NA	NA	606646	553990	635816	593097	584501	571190	602956	587490	596915	102541	151900	32824.3	165928	138657	177724	804706	1.3167e+06	994421	1.38821e+06	337569	1.19297e+06	635800	387352	1.43531e+06
4.605_248.06849	POS	4.605	248.06849	C13 H12 O5	8-hydroxy-4-methoxy-7-methyl-7,8-dihydro-5h-furo[2,3-g]isochromen-5-one	1.60137812486028e-05	0.0645538751123903	NA	level4	ChemSpider	NA	HMDB0029971	Organoheterocyclic compounds	2-benzopyrans	Benzopyrans	Organoheterocyclic compounds	NA	NA	NA	4.2839e+06	4.32263e+06	4.4912e+06	4.3467e+06	4.46298e+06	4.25328e+06	4.42514e+06	4.53046e+06	4.47833e+06	565021	1.01589e+06	172915	1.00059e+06	804510	1.35161e+06	6.39082e+06	1.02325e+07	7.40271e+06	1.0801e+07	2.47444e+06	9.60425e+06	4.91627e+06	2.68891e+06	1.11655e+07
4.607_230.05798	POS	4.607	230.05798	C13 H10 O4	Visnagin	7.11601649925342e-05	0.309314143533003	NA	level4	ChemSpider	C09049	NA	Polyketides	Chromones	Pyrones	Polyketides[PK]	Chemical structure transformation maps	Biosynthesis of plant secondary metabolites	NA	714013	718687	761182	704994	733150	714508	723603	739625	772369	96619.5	172173	28190.4	170270	139720	244809	1.07603e+06	1.73303e+06	1.21514e+06	1.82103e+06	375575	1.69414e+06	805978	438947	1.85714e+06
4.665_210.13686	POS	4.665	210.13686	C11 H18 N2 O2	Cyclo(leucylprolyl)	3.01514843670248e-05	0.143485007798494	NA	level4	ChemSpider	NA	NA	NA	NA	NA	NA	NA	NA	NA	1.04402e+06	1.06012e+06	960257	1.06536e+06	1.0994e+06	1.0633e+06	984583	1.08978e+06	1.1247e+06	1.11976e+06	1.54545e+06	2.37635e+06	1.23526e+06	2.14768e+06	1.44089e+06	521113	348436	1.47902e+06	1.45683e+06	609282	499328	537309	844248	440099
4.669_200.01437	NEG	4.669	200.01437	C8 H8 O4 S	4-vinylphenol sulfate	4.26269140518798e-05	0.213119300964779	NA	level4	ChemSpider	NA	HMDB0062775	Organic acids and derivatives	Arylsulfates	Organic sulfuric acids and derivatives	Organic acids	NA	NA	NA	526405	554770	539703	546777	556908	571224	603856	580574	593966	597209	1.43853e+06	1.32719e+06	838487	1.14748e+06	822264	234728	351723	472178	847314	182093	97718	235844	593419	298483
4.674_194.05564	POS	4.674	194.05564	C6 H6 N6 O2	Temozolomide	0.000411977304679567	2.12299003089874	NA	level4	ChemSpider	NA	HMDB0014991	Organoheterocyclic compounds	NA	Imidazotetrazines	Organoheterocyclic compounds	NA	NA	NA	337316	389601	339009	364654	423784	403334	428045	456414	476011	141262	285009	149282	134050	129656	361070	921343	439973	793282	468270	158627	263248	338640	141883	1.65032e+06
4.677_154.06306	POS	4.677	154.06306	C8 H10 O3	Vanillyl alcohol	6.93068276120812e-05	0.449860318611588	NA	level4	ChemSpider	C06317	HMDB0032012	Benzenoids	Methoxyphenols	Phenols	Phenols and derivatives	Xenobiotics biodegradation and metabolism	Aminobenzoate degradation	NA	2.40444e+06	2.88038e+06	2.91193e+06	2.84386e+06	2.78835e+06	2.78321e+06	2.80637e+06	2.76259e+06	2.37366e+06	1.1521e+06	1.3167e+06	1.90292e+06	811052	792168	3.43185e+06	3.6744e+06	3.77406e+06	4.96246e+06	2.15462e+06	2.63167e+06	1.98992e+06	4.44573e+06	1.87893e+06	3.03073e+06
4.717_276.11098	POS	4.717	276.11098	C14 H16 N2 O4	Oxagrelate	-2.78947655942829e-05	-0.1010273581973	NA	level4	ChemSpider	NA	NA	NA	NA	NA	NA	NA	NA	NA	617123	605856	589871	548428	644393	543649	592679	608717	600179	391255	956771	1.25451e+06	1.27713e+06	1.29202e+06	964364	274449	221356	844897	347133	278045	363725	340826	167812	129527
4.73_215.11583	POS	4.73	215.11583	C10 H17 N O4	O-propenoyl-d-carnitine	7.33701562296574e-05	0.34107290392159	NA	level4	ChemSpider	NA	HMDB0013124	Lipids and lipid-like molecules	Fatty acid esters	Fatty Acyls	Fatty acyls[FA]	NA	NA	NA	856317	937158	938071	878686	890803	1.73811e+06	864917	880317	897159	194622	739582	448513	541246	473925	1.35019e+06	1.22847e+06	1.02951e+06	1.33629e+06	959791	396392	747624	979674	545246	2.12494e+06
4.739_226.08411	POS	4.739	226.08411	C11 H14 O5	Genipin	-1.3444465878365e-05	-0.059466651947908	NA	level4	ChemSpider	C09780	HMDB0035830	Lipids and lipid-like molecules	Monoterpenoids	Prenol lipids	Terpenoids	NA	NA	NA	1.53422e+06	1.42817e+06	1.56317e+06	1.42828e+06	1.4857e+06	1.45267e+06	1.42676e+06	1.44104e+06	1.42675e+06	396870	409517	103123	108923	94186.5	4.07243e+06	2.36422e+06	2.05972e+06	3.26155e+06	1.21732e+06	2.38607e+06	1.03236e+06	5.44102e+06	495228	160559
4.744_228.13615	NEG	4.744	228.13615	C12 H20 O4	Traumatic acid	-6.6375781386796e-06	-0.0290948097301822	NA	level4	ChemSpider	C16308	HMDB0000933	Lipids and lipid-like molecules	Fatty acids and conjugates	Fatty Acyls	Fatty acyls[FA]	Lipid metabolism	alpha-Linolenic acid metabolism	map00592 alpha-Linolenic acid metabolism;	561522	541211	543641	566509	589173	617833	574108	601315	566757	318104	350192	492836	656146	291623	490846	1.09414e+06	640926	435243	502370	248615	350434	254613	137483	2.85706e+06
4.758_446.08496	POS	4.758	446.08496	C21 H18 O11	Baicalin	5.36158257204988e-05	0.120191973280334	NA	level4	ChemSpider	C10025	HMDB0041832	Phenylpropanoids and polyketides	NA	Macrolides and analogues	Polyketides[PK]	NA	NA	NA	1.51196e+06	1.50024e+06	1.40102e+06	1.4424e+06	1.45179e+06	1.41024e+06	1.46022e+06	1.28306e+06	1.36062e+06	1.12898e+06	3.09051e+06	1.54344e+06	1.92521e+06	2.83003e+06	3.93011e+06	267173	121846	1.64391e+06	891472	800884	832451	1.96964e+06	959549	350154
4.779_334.01480	NEG	4.779	334.0148	C15 H10 O7 S	3-(7-hydroxy-4-oxo-4h-chromen-2-yl)phenyl hydrogen sulfate	7.63992125598634e-05	0.228730074614457	NA	level4	ChemSpider	NA	HMDB0133344	Phenylpropanoids and polyketides	Flavones	Flavonoids	Flavonoids	NA	NA	NA	3.83374e+06	3.88772e+06	3.86892e+06	3.87694e+06	3.94047e+06	3.90967e+06	4.24114e+06	3.99386e+06	4.09403e+06	5.87144e+06	9.08172e+06	9.24929e+06	6.53673e+06	8.71028e+06	7.25289e+06	1.03667e+06	317830	2.96716e+06	2.49884e+06	1.52413e+06	1.96743e+06	3.15811e+06	2.40864e+06	612421
4.823_225.13655	POS	4.823	225.13655	C12 H19 N O3	N8onu3l3pg	5.91451514253549e-05	0.262707971240153	NA	level4	ChemSpider	C07129	HMDB0015009	Benzenoids	Benzenediols	Phenols	Phenols and derivatives	NA	NA	NA	7.98269e+06	7.63861e+06	8.12348e+06	8.14603e+06	7.56757e+06	7.98132e+06	8.11118e+06	7.8362e+06	7.86248e+06	3.57772e+06	7.04699e+06	4.77371e+06	1.31541e+07	4.96611e+06	7.47391e+06	1.02562e+07	8.89369e+06	9.80265e+06	8.35492e+06	2.78603e+06	7.49238e+06	4.53954e+06	3.86262e+06	1.9116e+07
4.823_443.15557	POS	4.823	443.15557	C19 H21 N7 O6	L-dihydrofolic acid	0.000233936874963092	0.527889113539012	NA	level4	ChemSpider	C00415	HMDB0001056	Organic acids and derivatives	Amino acids, peptides, and analogues	Carboxylic acids and derivatives	Amino acids, peptides, and analogues	Metabolism of cofactors and vitamins	One carbon pool by folate	map00670 One carbon pool by folate; map00790 Folate biosynthesis; map01100 Metabolic pathways; map01523 Antifolate resistance;	777722	790046	815954	832461	845743	878585	792016	845021	891271	291074	600616	272500	586264	474135	684961	823318	1.07757e+06	1.02697e+06	756479	363965	824393	327250	500090	1.67047e+06
4.825_331.21061	POS	4.825	331.21061	C15 H29 N3 O5	Marimastat	-0.000111496362933394	-0.336632711165037	NA	level4	ChemSpider	NA	HMDB0014924	Organic oxygen compounds	Alcohols and polyols	Organooxygen compounds	Alcohols	NA	NA	NA	1.03921e+06	1.01856e+06	957543	1.05449e+06	976581	1.05985e+06	972117	1.09146e+06	1.06281e+06	2.44448e+06	3.05888e+06	2.14148e+06	972827	1.35509e+06	440279	449044	329858	578803	526248	730951	648984	545631	315979	251849
4.837_164.08382	POS	4.837	164.08382	C10 H12 O2	Eugenol	9.43704062876805e-05	0.575135673358597	NA	level4	ChemSpider	C10453	HMDB0005809	Benzenoids	Methoxyphenols	Phenols	Phenols and derivatives	Biosynthesis of other secondary metabolites	Phenylpropanoid biosynthesis	NA	1.04749e+06	882354	1.01696e+06	1.60224e+06	936465	932127	1.66079e+06	949896	906290	1.46135e+06	1.78568e+06	1.73109e+06	1.19166e+06	682635	752581	1.14171e+06	3.34088e+06	899860	1.11874e+06	3.05849e+06	820333	2.69876e+06	394945	1.93487e+06
4.863_411.20214	POS	4.863	411.20214	C17 H34 N O8 P	(2r)-3-{[(2-aminoethoxy)(hydroxy)phosphoryl]oxy}-2-(hexanoyloxy)propyl hexanoate	-6.53263647336644e-05	-0.158866767264929	NA	level4	ChemSpider	NA	NA	NA	NA	NA	NA	NA	NA	NA	2.3105e+06	2.30691e+06	2.34044e+06	2.47149e+06	2.29866e+06	2.40569e+06	2.24168e+06	2.34617e+06	2.40604e+06	2.06092e+06	1.42606e+06	1.7277e+06	767284	1.29201e+06	2.04947e+06	1.11441e+06	1.74635e+06	1.81361e+06	2.19016e+06	3.05337e+06	2.83674e+06	1.81694e+06	2.60717e+06	1.20431e+06
4.865_200.09504	POS	4.865	200.09504	C12 H12 N2 O	4,4'-oxydianiline	7.45387371239303e-05	0.37251680912543	NA	level4	ChemSpider	C14759	NA	NA	NA	NA	NA	NA	NA	NA	1.51134e+06	1.5402e+06	1.46777e+06	1.47682e+06	1.47306e+06	1.45992e+06	1.60044e+06	1.48241e+06	1.5502e+06	1.89926e+06	2.38764e+06	2.3621e+06	2.75604e+06	1.95222e+06	1.80487e+06	1.15186e+06	879706	1.90223e+06	1.2523e+06	1.18182e+06	1.29166e+06	1.0577e+06	633854	1.35399e+06
4.873_364.02548	NEG	4.873	364.02548	C10 H13 N4 O7 P S	Thioinosinic acid	0.00122856759628576	3.37496080754162	NA	level4	ChemSpider	C04646	HMDB0060416	Nucleosides, nucleotides, and analogues	Purine ribonucleotides	Purine nucleotides	Purines and derivatives	Xenobiotics biodegradation and metabolism	Drug metabolism - other enzymes	map00983 Drug metabolism - other enzymes;	653071	681842	675823	667417	684570	699581	703887	696071	711405	2.48792e+06	1.26877e+06	1.23885e+06	716339	1.00611e+06	1.14605e+06	209549	104369	342342	350817	320299	441110	1.38895e+06	825176	112880
4.874_338.04617	NEG	4.874	338.04617	C15 H14 O7 S	2-(3,4-dihydroxyphenyl)-3,7-dihydroxy-5-chromanesulfinic acid	0.000149183169241951	0.441310232780735	NA	level4	ChemSpider	NA	HMDB0127795	Phenylpropanoids and polyketides	Flavans	Flavonoids	Flavonoids	NA	NA	NA	425905	447410	446104	434109	447199	473092	484136	463544	483742	1.99619e+06	664058	745062	2.19059e+06	611968	287621	406162	27500.8	181354	174494	163100	103573	295093	112152	144093
4.95_187.98767	NEG	4.95	187.98767	C7 H5 Cl O4	2-chloro-5-methyl-cis-dienelactone	3.79582020855196e-05	0.201918609344287	NA	level4	ChemSpider	C18304	HMDB0060345	Organoheterocyclic compounds	Furanones	Dihydrofurans	Organoheterocyclic compounds	Xenobiotics biodegradation and metabolism	Toluene degradation	NA	994058	1.05771e+06	1.04152e+06	1.00939e+06	1.05033e+06	1.08102e+06	1.13451e+06	1.04339e+06	1.0726e+06	1.49681e+06	2.00927e+06	1.12946e+06	894343	1.09667e+06	1.20902e+06	1.28863e+06	865597	1.1517e+06	1.35841e+06	992843	1.12709e+06	1.24988e+06	639007	1.66396e+06
5.01_160.11003	NEG	5.01	160.11003	C8 H16 O3	8-hydroxyoctanoic acid	8.78474675687357e-05	0.548669652992373	NA	level4	ChemSpider	NA	HMDB0061914	Organic acids and derivatives	Medium-chain hydroxy acids and derivatives	Hydroxy acids and derivatives	Organic acids	NA	NA	NA	2.23441e+06	2.2698e+06	2.16655e+06	2.23616e+06	2.21573e+06	2.30197e+06	2.25035e+06	2.24352e+06	2.18157e+06	2.86506e+06	1.05243e+06	1.55516e+06	1.41069e+06	1.00429e+06	4.20692e+06	3.97025e+06	2.47935e+06	2.19061e+06	1.71029e+06	2.32199e+06	2.1699e+06	1.77685e+06	4.63876e+06	3.81437e+06
5.017_145.05286	NEG	5.017	145.05286	C9 H7 N O	Fg7175000	9.75700595517992e-05	0.672652192133361	NA	level4	ChemSpider	C06338	NA	NA	NA	NA	NA	NA	NA	NA	2.95731e+06	3.03702e+06	2.95655e+06	3.02912e+06	3.06701e+06	3.13714e+06	3.28896e+06	3.19214e+06	3.2264e+06	3.71689e+06	3.75648e+06	8.4854e+06	3.64496e+06	3.54346e+06	3.09312e+06	2.87364e+06	4.0918e+06	3.34445e+06	3.49753e+06	2.06687e+06	2.97168e+06	3.41329e+06	1.78275e+06	2.61933e+06
5.04_187.12088	NEG	5.04	187.12088	C9 H17 N O3	Pivagabine	3.96096200461216e-05	0.21167935835187	NA	level4	ChemSpider	NA	NA	NA	NA	NA	NA	NA	NA	NA	2.4869e+06	2.76716e+06	2.59722e+06	2.44348e+06	3.49507e+06	4.10395e+06	3.97039e+06	2.62172e+06	3.93411e+06	2.72028e+06	2.26468e+06	3.44194e+06	1.5973e+07	1.38122e+07	3.53164e+06	4.09086e+06	2.74886e+06	1.31662e+07	3.23417e+06	2.85773e+06	4.09877e+06	2.64479e+06	2.72938e+06	4.23871e+06
5.069_202.02999	NEG	5.069	202.02999	C8 H10 O4 S	4-ethylphenylsulfonic acid	9.99661187961465e-06	0.0494808340292027	NA	level4	ChemSpider	NA	HMDB0062551	Organic acids and derivatives	Arylsulfates	Organic sulfuric acids and derivatives	Organic acids	NA	NA	NA	2.19575e+07	2.2555e+07	2.21743e+07	2.22406e+07	2.22615e+07	2.34793e+07	2.36757e+07	2.36568e+07	2.3661e+07	3.62993e+07	1.83961e+07	1.7587e+06	6.14681e+07	2.53035e+07	1.25732e+07	1.95997e+07	2.19894e+07	4.00869e+07	2.4329e+07	2.34141e+07	8.78232e+06	1.12898e+07	3.46283e+07	2.13203e+07
5.07_239.15214	POS	5.07	239.15214	C13 H21 N O3	Salbutamol	-2.02203295884829e-06	-0.00845500663237892	NA	level4	ChemSpider	NA	HMDB0001937	Benzenoids	Benzyl alcohols	Benzene and substituted derivatives	Alcohols	NA	NA	NA	5.45229e+06	5.69048e+06	5.54269e+06	5.53167e+06	5.73369e+06	5.44493e+06	5.6809e+06	5.77997e+06	5.61018e+06	2.38322e+06	3.06211e+06	1.95533e+06	3.47532e+06	1.67017e+06	8.12929e+06	9.25534e+06	5.24791e+06	3.00245e+06	1.08995e+07	2.6604e+06	6.04006e+06	5.86941e+06	1.93249e+06	2.15408e+07
5.091_244.12124	POS	5.091	244.12124	C14 H16 N2 O2	Rac-etomidate	5.82035637535228e-05	0.238420788833886	NA	level4	ChemSpider	NA	NA	NA	NA	NA	NA	NA	NA	NA	1.57227e+06	1.61297e+06	1.64702e+06	1.54861e+06	1.71732e+06	1.57767e+06	1.58372e+06	1.55398e+06	1.6254e+06	1.3e+06	1.66302e+06	1.50335e+06	1.46664e+06	1.89071e+06	2.42157e+06	1.48346e+06	1.64364e+06	2.48266e+06	1.85406e+06	1.21495e+06	1.72938e+06	1.29975e+06	1.11825e+06	1.60606e+06
5.099_229.13147	POS	5.099	229.13147	C11 H19 N O4	Butenylcarnitine	6.3675857262524e-05	0.277901043015722	NA	level4	ChemSpider	NA	HMDB0013126	Lipids and lipid-like molecules	Fatty acid esters	Fatty Acyls	Fatty acyls[FA]	NA	NA	NA	923518	900686	883781	922547	972589	903797	949981	902882	922367	319636	1.08719e+06	917312	1.77463e+06	1.23892e+06	935026	679442	635223	501272	1.42346e+06	547462	910972	491342	1.07757e+06	1.62087e+06
5.155_350.00981	NEG	5.155	350.00981	C15 H10 O8 S	Apigenin 7-sulfate	0.000171027338467411	0.488636083115912	NA	level4	ChemSpider	NA	HMDB0037851	Phenylpropanoids and polyketides	Flavones	Flavonoids	Flavonoids	NA	NA	NA	2.06016e+06	2.17313e+06	2.12044e+06	2.11517e+06	2.14945e+06	2.22736e+06	2.34272e+06	2.24754e+06	2.23582e+06	2.85122e+06	5.32541e+06	4.62696e+06	3.20816e+06	5.53876e+06	4.9296e+06	713558	134889	1.32009e+06	1.13959e+06	1.1639e+06	1.36271e+06	2.21794e+06	1.0316e+06	372643
5.173_950.43528	POS	5.173	950.43528	C44 H70 O22	Rebaudioside c	-0.000588685476827777	-0.61938474058624	NA	level4	ChemSpider	NA	NA	NA	NA	NA	NA	NA	NA	NA	707745	742199	749835	685572	723650	646817	705051	706020	663013	454623	319967	694180	398926	288374	1.72569e+06	694689	673264	584768	512510	856765	1.5355e+06	1.43796e+06	931415	240969
5.175_237.10013	POS	5.175	237.10013	C12 H15 N O4	Ethopabate	2.47103802735182e-05	0.104219186138672	NA	level4	ChemSpider	NA	NA	NA	NA	NA	NA	NA	NA	NA	3.5776e+06	3.61008e+06	3.62041e+06	3.82834e+06	3.58953e+06	3.54953e+06	3.61308e+06	3.54316e+06	3.61192e+06	4.74203e+06	6.60293e+06	4.19433e+06	7.01184e+06	5.04576e+06	3.55002e+06	2.48611e+06	2.16324e+06	4.7939e+06	2.02445e+06	4.07939e+06	4.05187e+06	3.6937e+06	1.51616e+06	1.09059e+06
5.193_238.13175	POS	5.193	238.13175	C12 H18 N2 O3	Seconal	8.6563709658094e-06	0.0363511847717051	NA	level4	ChemSpider	NA	HMDB0014562	Organoheterocyclic compounds	Pyrimidines and pyrimidine derivatives	Diazines	Organoheterocyclic compounds	NA	NA	NA	3.32916e+06	3.4172e+06	3.38227e+06	3.50593e+06	3.40678e+06	3.29797e+06	3.46805e+06	3.32611e+06	3.39578e+06	1.41204e+06	4.66053e+06	3.49534e+06	4.36273e+06	4.82686e+06	7.26184e+06	1.21108e+06	917254	5.35997e+06	7.76468e+06	1.36953e+06	1.01955e+06	1.6206e+06	5.78569e+06	608699
5.28_185.10530	POS	5.28	185.1053	C9 H15 N O3	Otonecine	0.000102078911083936	0.551464328426863	NA	level4	ChemSpider	C10356	NA	Alkaloids	Pyrrolizidine alkaloids	Alkaloids derived from ornithine	Alkaloids	NA	NA	NA	896375	1.16219e+06	1.08711e+06	815733	1.21551e+06	877326	1.2329e+06	1.02407e+06	1.0894e+06	616379	801844	986290	1.0529e+06	536704	816950	1.86636e+06	1.63311e+06	888116	947518	536299	896991	964088	912195	1.85682e+06
5.311_322.05107	POS	5.311	322.05107	C15 H14 O6 S	3,7-dihydroxy-2-(3-hydroxyphenyl)-5-chromanesulfinic acid	-3.57406249804626e-05	-0.110978115003282	NA	level4	ChemSpider	NA	HMDB0127799	Phenylpropanoids and polyketides	Flavans	Flavonoids	Flavonoids	NA	NA	NA	1.1026e+06	892251	1.00937e+06	963159	1.1122e+06	1.0812e+06	941042	746509	863452	1.94233e+06	1.13955e+06	2.10204e+06	3.74746e+06	1.84911e+06	377627	744204	151183	1.52199e+06	451493	581406	293171	456772	129817	423288
5.379_160.05249	POS	5.379	160.05249	C10 H8 O2	Qj4750000	6.26067578082257e-05	0.391164058098197	NA	level4	ChemSpider	C16213	NA	NA	NA	NA	NA	Xenobiotics biodegradation and metabolism	Polycyclic aromatic hydrocarbon degradation	NA	732407	722929	695299	709777	760183	790975	854216	772736	747556	81804.1	64635.1	94966.2	189670	94383.6	858015	2.22531e+06	1.96029e+06	1.24291e+06	1.00725e+06	1.02714e+06	163489	834351	344289	1.04091e+06
5.384_346.17800	POS	5.384	346.178	C20 H26 O5	Gibberellin a24	-2.81932030929966e-05	-0.0814413427667888	NA	level4	ChemSpider	C11861	NA	Terpenoids	Gibberellins	Diterpenoids (C20)	Terpenoids	Metabolism of terpenoids and polyketides	Diterpenoid biosynthesis	NA	379615	401536	377507	411051	415906	372109	420818	393450	397474	67204.3	33622.4	23498	18187.2	16024.4	86763.8	175764	754274	72649.9	318373	459043	837519	428170	2.4684e+06	680655
5.415_154.09940	POS	5.415	154.0994	C9 H14 O2	Ri2735000	2.07172920454468e-05	0.134441112589385	NA	level4	ChemSpider	NA	HMDB0031302	Lipids and lipid-like molecules	Fatty acid esters	Fatty Acyls	Fatty acyls[FA]	NA	NA	NA	2.98583e+07	2.81478e+07	2.90743e+07	2.94679e+07	2.90578e+07	2.78023e+07	2.84102e+07	2.80577e+07	2.68461e+07	1.53122e+07	2.09161e+07	1.99956e+07	3.21111e+07	1.90381e+07	2.42759e+07	2.97841e+07	4.74703e+07	3.26611e+07	3.90871e+07	1.46214e+07	2.22743e+07	2.34391e+07	3.24803e+07	5.90143e+07
5.415_272.03467	POS	5.415	272.03467	C11 H12 O6 S	5-(hydroxyphenyl)-gamma-valerolactone-o-sulphate	-0.00078700672662535	-2.89302993992772	NA	level4	ChemSpider	NA	HMDB0059993	Organic acids and derivatives	Arylsulfates	Organic sulfuric acids and derivatives	Organic acids	NA	NA	NA	693054	689158	727929	712421	724178	616290	617041	648731	573308	222995	473515	439779	696235	356808	533389	729459	1.16029e+06	769468	938584	211336	460637	484223	779256	1.48753e+06
5.445_212.06852	POS	5.445	212.06852	C10 H12 O5	N-propyl galiate	4.23455408338214e-05	0.199678623431862	NA	level4	ChemSpider	C11155	HMDB0033835	Benzenoids	Benzoic acids and derivatives	Benzene and substituted derivatives	Benzene and derivatives	NA	NA	NA	2.31211e+06	2.27261e+06	2.45917e+06	2.39473e+06	2.45644e+06	2.44e+06	2.50641e+06	2.25946e+06	2.34951e+06	331484	851054	814035	600366	939290	4.96608e+06	3.01589e+06	2.74936e+06	4.67352e+06	2.77398e+06	2.23277e+06	1.42927e+06	7.45622e+06	553459	889122
5.454_262.08414	POS	5.454	262.08414	C14 H14 O5	Khellactone, cis-(-)-	1.85662831881928e-05	0.0708409305604505	NA	level4	ChemSpider	NA	HMDB0138052	Phenylpropanoids and polyketides	Pyranocoumarins	Coumarins and derivatives	Coumarins and derivatives	NA	NA	NA	1.7164e+06	1.78435e+06	1.75359e+06	1.66085e+06	1.69439e+06	1.78563e+06	1.873e+06	1.82248e+06	1.67369e+06	2.76301e+06	860950	78614.5	4.76084e+06	2.08734e+06	922812	1.77353e+06	2.11007e+06	5.19443e+06	890211	2.12662e+06	1.3094e+06	562623	945702	1.38136e+06
5.469_312.09969	POS	5.469	312.09969	C18 H16 O5	4',5,7-trimethoxyflavone	-8.59986718069194e-05	-0.275548651791734	NA	level4	ChemSpider	NA	HMDB0030842	Phenylpropanoids and polyketides	O-methylated flavonoids	Flavonoids	Flavonoids	NA	NA	NA	766436	737116	728692	869008	761647	792509	822643	807096	817744	2.28777e+06	866470	146480	303100	427381	215796	117010	936496	313372	778813	824282	1.26561e+06	611388	1.10548e+06	1.08822e+06
5.525_354.04114	NEG	5.525	354.04114	C15 H14 O8 S	Dihydronaringenin-o-sulphate	0.000197753787745114	0.558561924807122	NA	level4	ChemSpider	NA	HMDB0059996	Phenylpropanoids and polyketides	Chalcones and dihydrochalcones	Linear 1,3-diarylpropanoids	Polyketides[PK]	NA	NA	NA	1.58103e+06	1.61961e+06	1.55471e+06	1.61185e+06	1.64391e+06	1.68788e+06	1.73657e+06	1.69019e+06	1.6724e+06	2.38712e+06	3.4432e+06	3.75371e+06	5.55035e+06	2.18071e+06	620868	1.45627e+06	306971	2.73926e+06	328699	1.67823e+06	315663	731940	1.95367e+06	439989
5.553_242.09435	POS	5.553	242.09435	C15 H14 O3	(±)-equol	5.26851562483444e-05	0.217622461603607	NA	level4	ChemSpider	NA	HMDB0130495	Phenylpropanoids and polyketides	Isoflavans	Isoflavonoids	Flavonoids	NA	NA	NA	1.30783e+06	1.24165e+06	949545	902330	1.44087e+06	993127	1.1674e+06	916727	1.61231e+06	4.36259e+06	1.1234e+06	1.09198e+06	3.25193e+06	1.90436e+06	365858	1.24725e+06	603679	1.71426e+06	468701	691693	730197	489147	1.16159e+06	460353
5.65_219.12938	POS	5.65	219.12938	C10 H21 N O2 S	Pentahomomethionine	7.64769064858228e-05	0.349003563876919	NA	level4	ChemSpider	NA	NA	NA	NA	NA	NA	NA	NA	NA	2.1809e+06	2.12278e+06	2.19387e+06	2.13419e+06	2.18275e+06	2.22501e+06	2.15829e+06	2.15381e+06	2.09563e+06	1.23003e+06	1.3222e+06	766025	1.02929e+06	548076	2.34556e+06	4.04648e+06	2.22416e+06	3.70059e+06	3.36154e+06	1.02443e+06	1.95e+06	1.96125e+06	5.03507e+06	3.57872e+06
5.711_412.20967	POS	5.711	412.20967	C21 H32 O8	5-(2,3-dihydroxy-3-methylbutyl)-4-[(3,3-dimethyl-2-oxiranyl)acetyl]-3,4-dihydroxy-2-(3-methylbutanoyl)-2-cyclopenten-1-one	-4.4927109343007e-05	-0.108990902948981	NA	level4	ChemSpider	NA	HMDB0030082	Organic oxygen compounds	Carbonyl compounds	Organooxygen compounds	Organic oxygen compounds	NA	NA	NA	473220	488003	463156	489314	466114	506875	500507	506633	472379	309794	406582	126922	409756	236615	567433	527097	302327	684205	688840	703789	338350	448295	348466	1.48217e+06
5.745_378.20415	POS	5.745	378.20415	C21 H30 O6	Mfcd00273304	-8.93487499524781e-05	-0.236244708168383	NA	level4	ChemSpider	C15291	NA	NA	NA	NA	NA	NA	NA	NA	412363	396062	410517	477856	416881	546196	548167	396718	410570	1.28212e+06	129341	305900	173183	175325	66771.6	855748	349403	61422	96965.2	181466	1.50412e+06	644783	1.56165e+06	86871.6
5.764_269.16269	POS	5.764	269.16269	C15 H19 N5	Rizatriptan	-0.00135519698824282	-5.03483660075389	NA	level4	ChemSpider	NA	HMDB0015088	Organoheterocyclic compounds	Tryptamines and derivatives	Indoles and derivatives	Amines and derivatives	NA	NA	NA	1.74292e+06	1.67574e+06	1.77252e+06	1.70551e+06	1.81597e+06	1.61772e+06	1.72377e+06	1.63952e+06	1.64587e+06	2.90212e+06	1.79917e+06	3.10255e+06	3.10569e+06	2.37029e+06	1.35297e+06	1.30245e+06	1.78565e+06	1.62593e+06	1.36738e+06	1.13801e+06	976343	2.03901e+06	1.72216e+06	596627
5.773_319.07322	POS	5.773	319.07322	C15 H14 Cl N3 O3	Sarmazenil	0.000850071970660338	2.66419801105834	NA	level4	ChemSpider	NA	NA	NA	NA	NA	NA	NA	NA	NA	817866	849932	831491	772744	835934	811126	994241	942970	928175	2.40351e+06	740391	2.11343e+06	1.95921e+06	1.87034e+06	222475	598330	275402	339201	416545	530637	403723	554011	991005	417583
5.791_434.12137	POS	5.791	434.12137	C21 H22 O10	Prunin	6.98821583000608e-05	0.160973808098597	NA	level4	ChemSpider	C09099	NA	Flavonoids	Flavanones	Flavonoids	Flavonoids	Biosynthesis of other secondary metabolites	Flavonoid biosynthesis	NA	1.41519e+06	1.42872e+06	1.49662e+06	1.45726e+06	1.61539e+06	1.43964e+06	1.48688e+06	1.4889e+06	1.46222e+06	2.13334e+06	1.49693e+06	3.52132e+06	703533	1.09913e+06	1.03003e+06	1.14879e+06	362241	8.04716e+06	615438	504850	97123.5	145164	732662	1.59094e+06
5.806_184.10995	NEG	5.806	184.10995	C10 H16 O3	9-oxodecenoic acid	8.74160159014536e-06	0.0474803336904544	NA	level4	ChemSpider	NA	NA	NA	NA	NA	NA	NA	NA	NA	583837	687675	600560	674067	673331	698409	689443	622779	657660	726442	1.82317e+06	1.36926e+06	901511	1.1085e+06	682649	501324	251939	624567	609172	464446	500906	688295	412900	335189
5.878_288.09975	POS	5.878	288.09975	C16 H16 O5	Shikalkin	-2.49635155569194e-05	-0.0866488552052	NA	level4	ChemSpider	C10292	HMDB0030579	Benzenoids	Naphthoquinones	Naphthalenes	Quinone	NA	NA	NA	806555	788738	807921	811443	850690	825205	802230	826850	844633	1.23149e+06	1.28901e+06	619220	869764	442653	1.23379e+06	1.31077e+06	202615	1.58107e+06	525909	1.37812e+06	326141	552176	2.05253e+06	2.56583e+06
5.938_300.11101	POS	5.938	300.11101	C16 H16 N2 O4	Nppb	6.34427465229237e-07	0.00211397599783108	NA	level4	ChemSpider	C13705	NA	NA	NA	NA	NA	NA	NA	NA	2.50191e+06	2.59779e+06	2.6568e+06	2.58007e+06	2.49515e+06	2.53572e+06	2.67012e+06	2.61066e+06	2.65222e+06	1.14884e+06	1.64452e+06	2.7154e+06	1.12575e+06	1.62412e+06	1.20797e+06	905439	4.76422e+06	420792	416706	323291	582063	678996	461831	800261
6.04_199.12092	POS	6.04	199.12092	C10 H17 N O3	Hhl	7.85816760924263e-05	0.394643146273175	NA	level4	ChemSpider	C21197	NA	NA	NA	NA	NA	NA	NA	NA	1.35171e+06	1.33468e+06	1.34469e+06	1.34503e+06	1.3384e+06	1.36579e+06	1.3962e+06	1.40085e+06	1.33961e+06	625077	1.07779e+06	996450	795663	594134	1.58479e+06	3.25684e+06	2.14354e+06	1.62969e+06	2.33873e+06	454449	881332	1.2154e+06	802356	2.79459e+06
6.083_221.17802	POS	6.083	221.17802	C14 H23 N O	Tapentadol	5.59134367108527e-05	0.252798405529862	NA	level4	ChemSpider	NA	NA	NA	NA	NA	NA	NA	NA	NA	32364.7	31086.3	34399.2	54896.6	54142.8	53684.3	70230.9	60464.7	51264.9	1.61245e+06	1.16059e+06	1.34098e+06	857675	1.72135e+06	1.13365e+06	1.2329e+06	1.97715e+06	1.17687e+06	1.28842e+06	1.20337e+06	1.61128e+06	1.61208e+06	1.18912e+06	1.02244e+06
6.086_287.20961	POS	6.086	287.20961	C15 H29 N O4	C8-carnitine	-5.29547900782745e-05	-0.184376773390026	NA	level4	ChemSpider	C02838	HMDB0000791	Lipids and lipid-like molecules	Fatty acid esters	Fatty Acyls	Fatty acyls[FA]	NA	NA	NA	1.5181e+06	1.46797e+06	1.44127e+06	1.50927e+06	1.54661e+06	1.44259e+06	1.51649e+06	1.49557e+06	1.4751e+06	1.21968e+06	999521	820773	1.32014e+06	697842	1.10401e+06	2.40656e+06	1.20976e+06	1.40275e+06	1.97147e+06	1.53972e+06	1.44021e+06	1.68887e+06	676112	1.32183e+06
6.109_210.08927	POS	6.109	210.08927	C11 H14 O4	3-(3,5-dimethoxyphenyl)propanoic acid	6.51244349398894e-05	0.309984674156618	NA	level4	ChemSpider	NA	HMDB0127493	Phenylpropanoids and polyketides	NA	Phenylpropanoic acids	Phenylpropanoic acids	NA	NA	NA	2.50095e+06	2.38468e+06	2.43109e+06	2.53364e+06	2.52837e+06	2.47363e+06	2.47813e+06	2.47678e+06	2.4241e+06	8.45748e+06	1.52514e+06	6.00127e+06	2.70011e+06	3.86621e+06	1.22372e+06	2.76648e+06	1.32404e+06	1.12991e+06	1.759e+06	2.31166e+06	1.24183e+06	4.09706e+06	1.20253e+06	1.02417e+06
6.227_182.09202	POS	6.227	182.09202	C6 H10 N6 O	(e)-dacarbazine	0.000411372745503513	2.2591526758898	NA	level4	ChemSpider	C06936	HMDB0014989	Organic acids and derivatives	Carboxylic acid derivatives	Carboxylic acids and derivatives	Organic acids	NA	NA	NA	1.2434e+06	1.14616e+06	1.27771e+06	1.22565e+06	1.21509e+06	1.29623e+06	1.32572e+06	1.51697e+06	1.43628e+06	1.65675e+06	584947	727678	770800	543009	2.21627e+06	2.36629e+06	1.25791e+06	1.13577e+06	961844	1.28542e+06	1.23559e+06	998575	2.69889e+06	2.20048e+06
6.251_168.11510	POS	6.251	168.1151	C10 H16 O2	Trans-geranic acid	6.83049527481217e-05	0.406298906636351	NA	level4	ChemSpider	C16461	HMDB0036103	Lipids and lipid-like molecules	Monoterpenoids	Prenol lipids	Terpenoids	Metabolism of terpenoids and polyketides	Geraniol degradation	NA	4.27775e+06	4.11161e+06	4.31845e+06	4.48701e+06	4.3103e+06	4.27258e+06	4.06423e+06	4.02998e+06	3.82547e+06	3.42555e+06	1.50931e+06	2.11989e+06	1.87256e+06	1.23996e+06	3.33743e+06	4.26742e+06	9.94029e+06	5.57485e+06	9.51345e+06	4.10161e+06	3.52486e+06	5.44583e+06	3.66178e+06	1.224e+07
[truncated: 427 more rows]
