# Supplementary material for: The mechanism of action of Ophiocordyceps sinensis mycelia for prevention of acute lung injury based on non-targeted serum metabolomics
Source: PLoS One. 2023 Jun 16;18(6):e0287331. doi: 10.1371/journal.pone.0287331 (PMC10275419; doi:10.1371/journal.pone.0287331)
Supplement: S2 Table — (XLSX) [file pone.0287331.s002.xlsx]

## Sheet: diff_heatmap
Metabolite.ID	NS-05	NS-06	NS-08	NS-01	NS-10	LPS-05	LPS-10	LPS-04	LPS-03	LPS-07
12.433_640.50488	2.00706	0.550299	0.118551	0.732538	0.00332367	0.11893	-0.542749	-0.522017	-0.734703	-1.73124
8.372_336.22748	1.1079	0.663948	1.04926	1.13149	-0.629727	0.67691	-0.820561	-1.0098	-0.927275	-1.24214
9.74_356.29253	1.6825	0.267838	1.15535	1.22357	-0.536866	-0.59107	-1.01509	-0.71821	-0.779531	-0.68849
3.766_173.04780	1.63825	0.302739	0.645984	1.41461	-0.199858	-0.344337	-0.844624	-0.236377	-1.35353	-1.02285
8.649_355.34493	2.08765	-0.100269	0.852112	-0.402195	0.739508	-0.772285	-0.850335	-0.245565	-1.34745	0.0388205
3.778_203.11580	1.80462	0.890858	0.624761	0.548378	-0.0909757	-0.677617	-1.59421	-1.07153	-0.277341	-0.156938
4.207_189.10018	2.37754	0.509067	0.290152	0.210366	-0.200847	-0.582897	-1.11276	-1.07604	-0.428186	0.0136055
1.03_279.13175	2.34094	-0.473041	0.351895	0.482298	0.632233	-0.464391	-0.971673	-0.973728	-0.41373	-0.510808
2.115_275.13691	1.93655	-0.207595	0.685415	0.842522	0.508789	-1.12625	-1.28151	-0.854851	-0.24263	-0.260444
2.096_293.14728	1.93389	-0.226862	0.660492	0.835241	0.5283	-1.12668	-1.28643	-0.880393	-0.203354	-0.234207
0.617_118.02664	0.992773	0.370278	-0.224629	1.94606	0.340964	-1.57061	-0.882342	-0.4542	-0.669908	0.151616
5.553_242.09435	1.22295	-0.103466	0.555175	1.58962	-0.13887	-0.878534	-1.19436	0.0270443	-1.5035	0.423936
0.857_228.11107	1.42364	1.32756	0.419685	0.983939	-0.958256	-1.26938	-0.647287	0.175431	-0.608924	-0.84641
9.63_268.21906	1.06941	1.13792	1.12662	0.34757	-0.663663	-1.45575	-0.989578	0.738538	-0.992887	-0.318185
10.017_350.28198	0.644317	0.842501	1.16198	1.33796	-0.394758	-0.989647	-0.4068	-0.0914403	-1.83051	-0.273608
2.318_261.15764	0.791808	1.76456	0.496242	0.484118	-0.27675	-1.13846	0.349454	-0.332773	-1.73515	-0.403049
0.695_202.14298	0.420921	1.86764	0.340197	-0.180985	0.919913	-1.53608	-0.387451	0.188639	-1.29689	-0.335907
8.476_559.32787	0.697266	1.99406	0.746229	-0.549241	0.848114	-0.685281	-0.967915	-0.742223	-0.897676	-0.443331
0.953_129.07904	1.55045	1.64146	0.416119	-0.584851	0.477995	-0.930917	-0.582873	-0.272383	-1.30854	-0.406461
0.954_147.08961	1.55045	1.64146	0.416119	-0.584851	0.477995	-0.930917	-0.582873	-0.272383	-1.30854	-0.406461
0.684_275.14806	0.00124146	1.70906	0.82789	0.448127	0.542984	-0.721418	-1.78138	0.0213578	0.0482798	-1.09614
7.125_260.10503	0.185431	1.56768	0.614542	0.749315	0.316191	-1.75634	-1.26198	0.341716	0.0624995	-0.819053
0.675_188.12745	1.1621	1.15823	0.585972	0.538733	0.614998	-1.53624	-1.07052	0.363699	-0.84848	-0.968494
0.755_94.00891	0.709081	0.793758	-0.392237	1.17644	1.02477	-0.883807	-0.843356	0.812268	-0.841823	-1.5551
7.459_268.16748	0.0256016	1.60577	-0.00413594	1.20987	0.767298	-1.17095	-1.16268	0.31461	-0.412113	-1.17326
7.458_236.14132	0.171342	1.51441	0.185573	1.25936	0.640774	-0.947937	-1.02483	0.331736	-0.666535	-1.4639
7.458_254.15183	0.171342	1.51441	0.185573	1.25936	0.640774	-0.947937	-1.02483	0.331736	-0.666535	-1.4639
3.968_179.05829	1.31672	-0.724015	0.761229	1.2418	1.23046	-0.472891	-1.01727	-0.914349	-0.737308	-0.684379
5.764_269.16269	1.31866	-0.244308	0.545003	1.12457	1.31577	-0.265903	-1.03001	-1.16928	-1.06034	-0.534166
1.824_189.00962	0.749501	-0.977448	0.459647	1.35375	1.63414	-0.430023	-1.32183	-0.748479	-0.266207	-0.453059
2.457_189.99359	0.945497	-0.439536	0.846958	1.09103	1.26792	-0.330881	-1.83276	-0.606503	-0.713561	-0.22816
0.635_267.09520	0.297869	-0.463986	0.95863	0.251201	2.2283	-0.39018	-0.670755	-1.31017	-0.340682	-0.560222
0.91_145.08520	0.154339	-0.276045	0.694347	0.993286	1.69094	0.00709668	-1.60023	-1.34508	0.115591	-0.434253
0.626_155.03490	0.109012	-0.0711926	0.551195	0.648819	2.15846	-0.493622	-1.47831	-0.97811	-0.461868	0.0156202
0.671_355.05473	0.899458	0.115616	-0.152014	1.68686	1.07267	-1.13863	-1.18634	-1.19722	0.039572	-0.139974
0.686_287.06745	1.05267	-0.0233385	-0.680043	1.49095	1.50909	-1.12097	-0.52962	-1.1011	-0.282938	-0.314708
3.761_189.04265	1.14228	0.667712	0.307389	0.595428	1.45475	-0.768812	-1.31981	-1.15688	0.0809927	-1.00305
2.371_191.06167	0.895714	0.748892	0.832438	0.940296	0.843977	-0.712865	-1.80067	-0.814975	0.0323963	-0.9652
1.177_311.10377	1.20125	0.683926	0.83256	0.654898	1.06525	-0.748085	-1.58748	-1.12565	-0.554331	-0.422332
0.679_117.07902	0.458494	0.470181	0.684372	1.40056	1.37512	-0.684236	-0.987919	-1.35169	-0.532139	-0.832741
3.013_213.00948	1.05776	0.196409	0.731018	1.19898	1.1469	-1.40488	-0.996248	-1.08032	-0.250152	-0.599478
0.577_308.15830	0.602644	-0.0680794	0.729325	1.01901	1.55359	-1.4202	-0.843044	-1.31912	0.145164	-0.39928
7.796_241.16778	-0.145314	0.694441	-0.56085	1.44993	1.61363	-0.445504	0.0147733	-0.494929	-0.441802	-1.68438
3.474_178.06305	-0.196523	0.132722	0.465912	2.29331	0.677418	-0.518024	-0.0326909	-1.09539	-1.01897	-0.707762
7.924_212.08376	-0.312706	0.878802	1.61301	1.15821	0.62162	-0.0654966	-1.02507	-0.91379	-0.977371	-0.977208
7.402_228.11527	-0.290621	0.713136	0.891546	1.62544	0.909827	-0.623266	-1.33799	-0.233094	-0.307965	-1.34701
8.474_312.23007	-0.403506	0.21163	1.22167	1.83666	0.708537	-0.160613	-1.15731	-0.270649	-0.911904	-1.07451
8.87_334.21184	-0.401624	0.599837	1.19156	1.63036	0.83062	-0.232687	-1.25658	-0.406153	-0.95216	-1.00318
8.183_314.24573	0.909002	-0.557259	1.6585	1.38275	0.200797	-0.424685	-0.424948	-0.537316	-0.909071	-1.29776
6.109_210.08927	0.15097	-0.669379	0.666535	1.79074	1.29802	-0.872458	-0.464502	0.185845	-0.985614	-1.10016
6.591_336.06689	0.888345	0.345156	0.703908	1.53788	0.955829	-1.31058	-0.948972	-0.744385	-0.965442	-0.46174
2.883_135.06853	0.824741	-0.0552267	0.672492	1.54442	1.1484	-1.06801	-1.23207	-0.799745	-0.921607	-0.113397
3.788_104.02628	0.937999	-0.0963879	0.458344	1.69992	1.04874	-0.942104	-1.1131	-0.78885	-1.06967	-0.134893
3.789_179.05826	0.948446	-0.108799	0.439996	1.70119	1.06427	-0.929359	-1.10412	-0.795402	-1.06268	-0.153538
3.782_228.00936	1.0832	0.307502	0.0574795	1.60892	1.16548	-1.01358	-0.567843	-0.613792	-1.02355	-1.00382
5.772_129.05794	1.00079	-0.143998	0.983318	1.27232	1.1508	-1.0578	-0.747984	-0.358167	-1.21906	-0.880216
5.773_319.07322	1.01326	-0.0396098	0.963029	1.23439	1.09524	-1.1096	-0.661931	-0.270104	-1.34051	-0.884164
9.987_400.33422	0.189144	-0.396667	1.48724	1.09705	0.663263	0.303777	-0.986008	-0.840448	-1.76603	0.248678
3.337_222.10045	-0.0912251	0.204815	1.2942	0.462913	1.41922	-0.40339	-1.21434	0.643225	-1.55436	-0.761053
8.222_474.33470	0.437661	0.130843	1.08132	-0.230132	1.84636	0.104483	-1.37069	-0.457331	-1.43139	-0.111115
0.975_313.11609	0.0164154	1.03397	0.994237	0.97273	0.258311	0.621319	-0.445245	-2.02632	-0.37875	-1.04666
0.873_165.04603	-0.185693	0.785408	0.640207	0.946264	1.33408	0.256954	-0.690444	-2.00211	-0.791476	-0.293193
0.919_147.03545	-0.0259275	0.626279	0.77699	0.73849	1.39033	0.0825389	0.0803252	-1.9736	-1.14723	-0.548191
1.345_343.12669	1.29563	0.313766	0.437081	-0.113412	1.21956	0.991541	-1.07195	-1.33888	-0.637919	-1.09541
9.045_563.29896	1.18219	1.25769	0.598937	0.111828	0.0870973	0.734161	-0.0787936	-1.23957	-1.46727	-1.18626
0.7_204.07460	1.0976	1.17909	0.588373	-0.322626	0.94833	-0.995572	-0.534235	-1.75789	0.476404	-0.679481
0.61_112.01607	0.89275	0.914132	0.812712	0.307096	0.622529	-1.00803	0.294244	-1.88359	0.272876	-1.22472
4.669_200.01437	0.297781	1.21531	0.831056	-0.279019	1.07836	-1.17894	0.315581	-1.86638	0.264571	-0.678326
0.677_175.09581	0.795269	0.953548	0.203858	0.229516	1.37762	-1.51129	0.198012	-1.7215	-0.406729	-0.118302
7.48_332.15987	1.4536	0.524499	-0.289643	0.216209	1.26301	-0.788341	0.678632	-1.45723	-1.24723	-0.353501
9.699_357.16230	0.884541	0.330331	0.752538	0.508626	1.45429	-1.05542	0.47762	-1.22146	-1.24409	-0.886972
9.089_475.27025	1.85237	0.619843	0.802117	-0.0686473	0.184729	0.214956	-0.360533	-1.59224	-1.28745	-0.36514
9.23_639.33873	1.73162	0.619052	0.865284	0.793924	0.0510378	-0.669009	-0.688612	-1.58341	-0.860431	-0.259454
9.193_687.33880	1.90182	0.816479	0.45891	0.544113	-0.00168216	-0.414342	-0.556417	-1.64653	-1.00386	-0.0984985
9.208_663.33867	1.92749	0.56294	0.581639	0.680936	0.216758	-0.510006	-0.652053	-1.34546	-1.25757	-0.204673
9.078_458.33956	1.94407	0.571447	1.17768	-0.644735	0.279119	-1.13888	0.050978	-0.846145	-0.58062	-0.812907
8.926_467.30119	1.4864	1.00078	0.799994	-0.0373743	-0.222852	-0.803077	0.795552	-1.31277	-1.41922	-0.287431
9.151_493.31687	1.5131	1.16764	0.909526	-0.152353	-0.323037	-0.297759	0.597705	-1.26128	-1.21229	-0.941243
0.677_131.05837	1.01739	1.20397	-0.00623934	1.05622	0.966981	-1.05494	-0.0605051	-0.931766	-1.29485	-0.896269
8.117_511.32768	1.1637	1.4579	0.508216	0.632132	0.745307	-1.25549	-0.754856	-0.704253	-1.0668	-0.725857
1.034_149.05106	0.709219	1.08456	1.16524	0.15372	1.11012	-0.743162	-0.769446	-1.76511	-0.458801	-0.486341
1.032_132.02454	0.709219	1.08456	1.16524	0.15372	1.11012	-0.743162	-0.769446	-1.76511	-0.458801	-0.486341
0.85_150.05445	0.91117	1.11057	1.14105	-0.129363	1.20891	-0.753155	-0.678307	-1.51047	-0.680151	-0.620258
1.033_103.04560	0.696796	1.02269	1.11094	0.000134449	1.35438	-0.850028	-0.566575	-1.65046	-0.620837	-0.497038
0.574_128.09500	0.770613	1.20011	0.734322	-0.328134	1.44509	-1.20466	-0.168077	-1.17519	-1.1655	-0.108568
1.855_217.13147	1.25887	1.44676	0.759066	-0.287179	0.738642	-1.31427	-0.670123	-1.18232	-0.737237	-0.0122122
0.6_258.05691	1.25946	1.04902	0.98155	-0.225249	1.01735	-1.3438	-0.132115	-1.20687	-0.750961	-0.648381
0.576_146.10555	1.132	1.31861	1.04453	-0.172695	0.827349	-1.37237	-0.324664	-1.05681	-0.915338	-0.480607
0.602_326.04424	1.08467	1.26354	1.05878	-0.199294	0.967763	-1.30154	-0.336024	-1.17917	-0.747373	-0.611346
6.111_189.07904	1.32871	1.05493	0.658517	0.508741	0.628436	-1.24588	0.051586	-1.51321	-0.966567	-0.505268
9.7_286.22937	1.42819	0.979678	1.01287	0.351238	0.190588	-1.38359	0.00644229	-1.31895	-1.05688	-0.20959
9.83_304.24008	1.23152	0.752678	1.64291	0.191791	0.0999468	-1.22376	-0.076162	-0.802806	-1.34042	-0.475696
2.602_278.09371	0.735403	1.32268	1.58979	0.275448	0.431976	-1.11049	-0.744798	-0.653542	-0.919129	-0.927337
9.129_379.24866	-0.344947	1.4866	1.36823	0.41768	0.301234	-1.22208	-1.24687	-1.1647	0.355967	0.0488711
9.023_278.22458	0.329711	0.803222	1.16386	0.885445	0.83352	-0.576933	-2.07253	-0.755307	-0.422579	-0.188418
2.269_338.14778	0.321998	0.210115	1.08943	1.39477	0.522906	-1.56417	-1.52901	-0.773825	0.232628	0.0951666
7.106_188.14128	-0.521949	1.71806	0.746816	0.764262	0.757129	-1.82037	-0.441827	-0.604418	-0.361429	-0.236275
4.825_331.21061	0.0733117	1.48803	0.482586	1.21114	1.04772	-1.2623	-0.68546	-0.881381	-0.905726	-0.567909
8.613_351.21750	0.469465	1.21207	1.06161	0.661637	0.879898	-1.86277	-0.561939	-0.508386	-0.759242	-0.592352
2.458_93.05792	-0.501988	1.03719	0.712514	1.44922	0.949623	-1.10195	-0.244133	-1.33221	0.0838003	-1.05206
4.873_364.02548	0.146789	0.732132	0.494626	1.42167	0.7077	-1.82558	-0.584204	-1.11186	0.62797	-0.609244
6.786_222.12570	0.12256	1.41821	0.296494	0.840255	0.985231	-1.67459	-1.16977	-0.806606	0.433281	-0.445075
3.265_413.21118	-0.0978148	0.468836	0.797118	0.431479	1.80109	-1.66651	-0.777437	-1.13704	0.174874	0.00539449
3.287_206.09050	0.100659	0.621201	1.54056	0.233989	1.13926	-1.38999	-1.49941	-0.778273	-0.197844	0.229839
3.282_345.14792	0.363395	0.844286	1.19997	0.550032	0.851853	-1.67513	-1.25964	-1.12344	0.1488	0.0998865
3.283_204.08987	-0.0185896	0.814675	1.3928	0.439946	1.14943	-1.59433	-1.12008	-1.03261	0.0794647	-0.110704
3.284_158.08450	-0.0165287	0.810784	1.47952	0.444447	1.1045	-1.57652	-1.10962	-1.00512	-0.0527042	-0.0787616
3.274_187.06343	0.0317721	0.821733	1.45469	0.496682	1.05359	-1.60206	-1.14926	-0.971397	0.00511946	-0.140873
3.283_145.05285	0.0552656	0.773444	1.51893	0.520563	1.0239	-1.58008	-1.16464	-0.943394	-0.0372883	-0.166696
3.283_117.05792	-0.00852962	0.825238	1.46655	0.5062	1.00011	-1.68675	-1.10295	-0.916144	0.0183194	-0.102045
3.283_143.07362	0.0654453	0.850945	1.40739	0.612072	0.999252	-1.68716	-1.08769	-0.921647	-0.0477225	-0.190878
3.285_220.08481	0.0290912	0.689743	1.23707	0.638782	1.37386	-1.60956	-0.957737	-1.05619	-0.0873004	-0.257765
3.294_156.06886	-0.194227	0.817116	1.2909	0.765319	1.21486	-1.5844	-1.00992	-0.994914	-0.149216	-0.155526
7.217_776.68712	0.847336	0.618879	1.65296	0.450613	0.341096	-1.85611	-0.465736	-0.863994	-0.0659125	-0.659123
3.81_143.07356	0.568809	0.0201458	1.37508	0.737975	1.1154	-1.46473	-0.131107	-1.62751	-0.362654	-0.231409
3.811_216.08998	0.704821	0.188161	1.2627	0.795148	0.992463	-1.43705	-0.169517	-1.72481	-0.297986	-0.313925
0.693_137.04773	0.669485	1.0938	0.95059	-0.25951	1.16227	-1.99149	0.110332	-0.422361	-0.74256	-0.570563
5.806_184.10995	0.321518	1.58948	0.693656	-0.0672174	1.07401	-1.97382	-0.384198	-0.735008	-0.179164	-0.339262
6.57_186.12563	0.121175	1.47201	0.560813	-0.0467546	1.17689	-2.07436	-0.661738	-0.594339	0.127009	-0.0807121
2.901_296.13722	1.10216	0.461198	1.11866	0.197239	0.768698	-1.71505	-0.497587	-1.56908	0.192121	-0.0583567
4.779_334.01480	0.506753	0.801319	0.76391	0.410599	0.817697	-2.20189	-0.354669	-1.14281	0.599884	-0.200788
4.865_200.09504	1.27441	0.877924	0.321595	0.245602	0.848213	-1.881	-0.905192	-1.1362	0.104744	0.249913
4.865_246.10046	1.22145	0.893315	0.158466	0.195623	0.964136	-1.79372	-0.981526	-1.17781	0.176984	0.343081
3.78_246.10026	1.08465	0.915554	0.152285	0.150442	0.989858	-1.79973	-0.897992	-1.29229	0.32428	0.372941
4.743_194.05796	0.599765	1.45702	0.982514	0.0642089	0.913235	-1.56254	-0.903158	-1.17764	-0.177548	-0.195862
5.164_175.06340	0.837927	0.949995	1.24198	0.322858	0.694802	-1.71246	-0.722846	-1.3261	-0.218456	-0.0677031
3.373_128.04739	0.915052	0.900633	0.269969	0.694427	1.37233	-1.7209	-1.02511	-0.864522	-0.213555	-0.328324
8.907_418.23543	1.04314	0.948132	0.401724	0.499628	1.32596	-1.72833	-0.761952	-0.938807	-0.190962	-0.59853
3.26_366.14276	0.984874	0.537194	1.02762	0.765889	0.886131	-1.77544	-1.04338	-0.991108	-0.278897	-0.112882
6.935_266.15158	1.07647	0.795673	0.810705	0.469512	0.98627	-1.49648	-1.45229	-0.976777	-0.23366	0.020571
0.667_90.03170	1.25662	0.722193	0.218176	0.60371	1.01476	-1.8592	-0.85696	-1.01935	-0.374831	0.294873
4.534_274.09532	1.19542	0.863023	0.753326	0.46145	0.963398	-1.68108	-0.852767	-1.07569	-0.638068	0.0109933
0.939_218.09032	0.915237	1.2762	0.912699	0.611634	0.0793513	-1.98205	-0.692546	-0.852744	0.139118	-0.406899
1.016_246.13282	0.935934	0.899048	0.621493	0.686917	0.167714	-2.31763	-0.81593	-0.548713	0.291417	0.079746
9.063_451.30628	0.34093	0.56202	0.984025	1.011	0.744458	-2.11035	-0.658311	-1.00685	-0.171898	0.30498
3.26_320.13724	0.815033	0.471697	0.934461	0.681646	0.842813	-2.25893	-0.699093	-0.568854	-0.360374	0.141605
3.268_322.15309	0.743359	0.747437	1.15121	0.597494	0.831992	-1.99792	-0.709086	-0.771502	-0.649172	0.0561828
2.829_327.13166	1.34323	0.125319	0.882715	0.685469	0.66913	-1.96317	-0.907767	-0.842793	-0.21382	0.221679
8.044_293.19916	1.30321	0.0106531	0.260507	0.960322	0.592788	-2.14124	-0.563185	-0.752479	-0.302988	0.632413
4.874_338.04617	1.30284	0.374744	0.311224	1.23058	0.464244	-2.10122	-0.664487	-0.00753317	-0.275886	-0.634506
0.708_274.16406	0.639024	0.548746	0.896042	0.642521	1.02329	-2.14859	-1.15163	-0.257502	-0.107176	-0.0847239
8.133_361.03273	1.19544	0.287946	0.849725	0.163281	0.756092	-2.31316	-0.71549	-0.0665643	0.300966	-0.458237
0.616_134.02161	1.3706	1.0573	-0.00625907	1.04225	0.503593	-1.47614	-1.31239	-0.827889	-0.0881012	-0.262955
0.614_88.01611	1.3706	1.0573	-0.00625907	1.04225	0.503593	-1.47614	-1.31239	-0.827889	-0.0881012	-0.262955
0.705_218.12674	1.69152	1.00355	0.574666	0.393365	0.60423	-1.19577	-1.13828	-1.06225	-0.590947	-0.280083
3.813_221.07224	1.37714	1.15	0.77276	0.549584	0.485563	-0.899324	-1.25276	-1.38275	-0.533657	-0.266546
5.175_237.10013	1.31301	1.17723	0.569409	0.429114	0.151759	-1.34453	-1.49439	-1.03016	-0.225136	0.453696
0.669_372.01756	1.42073	1.06893	0.326539	0.632949	0.504777	-1.52506	-1.34455	-0.881797	-0.370687	0.168159
0.672_314.05885	1.58849	1.03561	0.372821	0.586879	0.278901	-1.4733	-1.15152	-1.04423	-0.441232	0.247582
5.525_354.04114	1.2241	0.760336	0.316689	0.404532	0.844202	-1.58771	-1.52128	-0.0754994	-0.903552	0.538185
5.139_205.07398	1.20993	0.445402	0.957435	0.735678	1.0908	-1.21032	-1.12044	-0.426072	-1.273	-0.409414
0.623_206.04352	1.24669	0.359955	1.33312	0.556072	0.819607	-1.38308	-0.845645	-0.951445	-1.0037	-0.131578
5.311_322.05107	1.36191	0.140269	0.637026	0.687497	0.768586	-1.93256	-0.809825	-0.296972	-0.99316	0.437233
5.323_242.09436	1.0608	0.182808	0.716374	1.27117	0.908799	-1.53461	-0.889712	-0.463954	-1.23456	-0.0171121
5.185_322.05111	1.12475	0.0536282	0.66278	1.24924	0.759856	-1.75545	-0.866594	-0.236451	-1.11818	0.126427
0.648_623.62332	-1.42225	-0.71902	-1.26494	-0.798831	0.66255	0.181716	1.08991	1.46203	0.62516	0.183687
4.036_264.14739	-1.14151	-1.30148	-0.821964	-1.1053	0.717972	-0.0610406	0.778019	1.18571	1.0245	0.725095
0.841_155.06958	-1.26451	-0.825043	-0.357417	-1.32136	0.252423	1.73169	0.717708	-0.357246	0.459049	0.964704
4.069_303.15827	-1.62659	-0.943371	-0.547515	-1.27519	0.48342	0.940007	0.86539	0.584066	0.4631	1.05668
3.42_180.05354	-1.12953	0.0575706	-0.451706	-1.84651	-0.159277	1.77854	0.431825	0.194771	0.738497	0.385819
9.721_392.23294	-0.875149	-0.465341	-0.107984	-1.7432	-0.112354	1.49453	-0.542193	0.526318	0.420785	1.40459
0.598_167.98248	-0.999232	-1.06724	-1.01468	-1.09016	1.06269	1.56927	0.191391	-0.0666206	0.781373	0.633216
10.565_428.36547	-0.46385	-0.587622	-1.16406	-1.59845	0.625658	1.54088	0.66493	-0.294154	1.09664	0.180038
2.606_169.07390	-0.681091	-1.30948	-1.02913	-0.426529	0.388494	2.08288	-0.272178	0.613255	0.785946	-0.15216
3.851_224.11611	-1.10528	-0.999617	-0.534396	-0.903673	-0.194734	2.25192	0.359579	0.445609	0.275592	0.404998
1.066_165.06508	-1.69637	0.0900625	-0.891658	0.145701	-0.696928	1.87508	-0.466869	0.889149	0.32526	0.426578
0.973_111.04333	-1.97515	-0.553639	-0.537106	0.357756	-0.342058	1.34083	-0.662947	0.787298	1.06221	0.522804
0.975_227.09059	-2.32983	-0.15056	-0.37902	-0.508707	0.128899	1.15143	-0.183279	0.899995	0.787667	0.583409
10.129_344.27146	-1.53796	0.0307286	0.209685	-1.41645	-0.838169	0.393736	-0.151572	1.18743	1.20313	0.919447
10.073_344.27143	-1.955	-0.185384	0.257799	-0.60002	-0.830802	0.116425	-0.190812	1.27512	1.30057	0.812105
10.157_288.24524	-1.91951	-0.481825	0.469315	-0.502339	-0.847676	0.738129	-0.33391	1.33679	1.13206	0.408967
0.662_337.04335	-2.3407	-0.558525	0.138472	-0.359104	-0.222641	0.25714	0.487252	0.62691	1.41695	0.554245
9.376_535.49653	-2.01046	-0.210574	0.0573202	-0.87085	-0.0645237	0.622476	-0.263737	0.0260026	1.3008	1.41355
2.724_242.09017	-1.84858	-0.0243926	-0.474904	-0.495747	-0.6762	0.609518	-0.4946	0.873662	1.07778	1.45347
2.72_278.06683	-1.84858	-0.0243926	-0.474904	-0.495747	-0.6762	0.609518	-0.4946	0.873662	1.07778	1.45347
0.707_210.07392	-1.2554	-0.54209	-0.0132073	-1.27749	-0.237423	0.825359	1.69452	-0.416709	1.30697	-0.0845322
7.771_376.22252	-1.09972	-0.715985	0.110488	-0.651151	-1.57971	1.59262	1.01005	0.27097	0.806761	0.255685
2.693_198.10051	-1.62122	0.0380859	-0.143305	-0.375062	-1.59951	0.193974	1.3939	0.643823	1.0313	0.438014
9.254_614.36113	-0.615204	-0.656614	-0.714348	-0.875405	-0.607132	0.515019	0.696433	-0.898626	1.63947	1.5164
9.322_506.26482	-0.85702	-0.824439	-1.06049	-0.0967286	-0.951651	1.00108	0.869921	-0.650014	1.46355	1.10578
9.255_162.10449	-1.24434	-1.0123	-0.957315	-0.239382	-0.255568	0.75791	1.01079	-0.653314	1.32573	1.26779
9.255_484.28258	-1.20191	-1.04253	-0.843717	-0.224845	-0.457237	0.750819	1.01709	-0.636726	1.39421	1.24484
8.469_234.19840	-0.643304	-1.43468	-1.44398	0.750626	-0.610644	0.735933	0.417466	-0.118867	1.27659	1.07086
8.287_428.29268	-1.18887	-1.38564	-1.04571	0.124691	-0.136577	1.3117	1.47892	-0.231459	0.505442	0.567498
9.255_522.23857	-1.62864	-1.37465	-0.81674	0.406751	-0.251699	0.669914	0.970558	-0.0250486	1.21222	0.837336
1.327_116.04734	0.607312	-0.588215	-1.34158	-1.67586	-0.155622	0.537138	-0.172746	1.17808	1.37492	0.236576
8.892_224.17765	0.299843	-1.38914	-0.833464	-1.54328	-0.0184079	0.288733	0.128975	1.64758	0.912226	0.506941
8.892_278.09694	0.125253	-1.54999	-1.08101	-1.29982	0.155213	0.42023	0.257148	1.57274	0.739631	0.66059
3.971_243.14712	0.478339	-0.920729	-1.21666	-1.50679	-0.765671	0.935912	1.04186	0.890806	0.166332	0.896611
5.415_154.09940	0.538785	-0.666587	-0.931125	-1.54352	-0.793139	1.63794	1.09157	0.327265	-0.247727	0.586541
3.865_172.11006	0.453888	-0.263069	-0.751366	-1.95647	-0.616985	1.54169	0.978509	0.40934	-0.360924	0.56539
5.415_272.03467	0.401398	-0.387158	-0.966008	-1.9275	-0.538344	1.44613	1.01236	0.496751	-0.143604	0.605972
2.881_130.06310	-0.309281	0.0150522	-1.19932	-1.78738	-0.452366	0.471614	-0.0199892	1.48144	1.01949	0.780735
8.558_385.31926	-0.182519	0.593366	-1.05646	-1.64718	-0.857544	0.994933	-0.624023	0.800223	0.800348	1.17886
10.594_360.30305	0.0213439	-0.413967	-0.584919	-1.39053	-1.57835	0.0905874	0.528704	1.34436	1.0079	0.974877
4.73_215.11583	-0.454737	0.0483595	-0.668773	-2.1029	-0.757579	0.581331	0.46834	0.866054	1.01829	1.00162
5.445_212.06852	-0.991348	-0.620916	-0.51619	-1.6219	-0.668128	0.623974	0.633438	0.722202	1.25166	1.1872
5.711_412.20967	0.13344	0.118682	-0.908773	-0.397332	-2.09093	-0.443639	1.11932	0.611386	0.751337	1.10651
10.913_729.53145	-0.477174	0.0036857	0.524728	-1.59733	-1.63185	1.28969	0.311297	0.139418	0.234168	1.20337
4.823_443.15557	-0.0561309	-0.00489297	-0.505866	-1.53956	-1.67926	1.23345	0.483911	0.663289	0.273505	1.13156
9.053_453.38194	-0.311111	0.23462	-0.0616565	-1.16414	-1.91276	0.890999	-0.254094	1.06725	0.167391	1.34351
3.797_253.09505	-0.381884	-0.174052	-0.952831	-0.92219	-1.24205	1.88198	-0.363168	0.269309	0.952467	0.932415
7.866_336.22994	-0.516854	-0.363206	-1.32279	-0.435853	-1.34386	1.88023	0.131419	0.626559	0.615367	0.728995
8.066_627.31933	-0.396304	-1.01689	-1.00128	-0.372991	-1.38074	1.58044	0.0541591	0.769694	1.11851	0.645398
0.673_155.06960	-0.472625	-1.45588	-1.01597	-0.340939	-1.02823	1.25312	0.785332	0.313902	0.632489	1.3288
3.721_213.10016	-1.28707	-0.355268	-0.62117	-0.424335	-1.47055	1.49838	0.282687	0.455958	0.726135	1.19524
7.642_354.24079	-0.664355	-0.711485	-0.391917	-0.811096	-1.44562	2.00686	0.379842	0.579023	0.324864	0.733885
3.198_184.12129	-1.04247	-0.59549	-0.73562	-0.581759	-1.40515	1.68982	0.872226	0.66127	0.521268	0.615901
3.603_246.01962	-1.12003	-0.503182	-1.10568	-0.36611	-0.963839	2.02709	0.467718	0.558157	0.327548	0.678327
6.912_188.14128	-0.655496	-1.31921	-1.49757	0.799033	-0.597002	0.476027	0.0945298	1.45557	1.10387	0.14025
5.01_160.11003	-0.691337	-1.2705	-1.36306	0.709253	-0.498599	0.423419	-0.310634	1.35417	1.46863	0.178658
6.227_182.09202	-0.640646	-1.16702	-1.30895	0.819171	-0.75048	0.293749	-0.218217	1.49923	1.37428	0.0988931
8.75_268.20370	-0.694879	-1.18481	-1.62616	0.796126	-0.809492	0.760815	0.210732	1.36001	0.623276	0.564384
8.389_204.15154	-0.579811	-0.955286	-1.78937	0.228843	-0.617879	0.700231	0.318553	1.6593	0.859857	0.175561
7.579_214.15690	-0.422392	-1.02826	-1.88782	0.494005	-0.785614	0.641773	0.260419	1.30062	0.986872	0.440397
8.129_240.17246	-0.374389	-1.02248	-1.81782	0.426339	-0.883513	0.788445	0.21726	1.37359	0.926101	0.366465
8.552_242.18811	-0.301411	-1.13599	-1.71401	0.572352	-0.85883	0.801097	0.253555	1.49369	0.820855	0.0686976
8.725_182.16713	-0.435222	-1.23632	-1.75591	0.469089	-0.626073	0.76153	0.269715	1.41453	0.94684	0.191822
9.207_330.25578	-0.532048	-0.215635	-0.468276	0.0940965	-2.08575	1.19144	-0.188697	0.726975	1.45177	0.0261238
9.209_370.24836	-0.657392	-0.481684	-0.461213	0.508208	-2.10481	0.94389	-0.0569783	0.954002	1.27421	0.0817755
0.704_269.95081	-1.25366	-0.77245	-0.806671	0.702616	-1.10281	0.850028	-0.399402	1.09116	1.5414	0.14979
9.474_537.51319	-1.25879	-0.159307	-0.419834	-0.443823	-1.08303	0.855518	-0.678165	1.56477	1.47731	0.145354
2.681_289.15254	-0.185886	-0.604408	-1.46499	-1.22848	-0.0976554	-0.158614	1.2631	1.74237	0.30014	0.434436
6.086_287.20961	0.181934	-0.569062	-1.53889	-0.0317042	-1.10091	-0.0537624	1.2645	1.80279	-0.300672	0.34578
10.303_358.28734	0.597546	-0.628011	-0.485998	-0.719404	-2.03211	0.821997	0.315783	1.55749	0.295846	0.276862
10.016_358.28707	0.508491	-0.520096	-1.00212	-0.719661	-1.84001	1.0212	0.506881	1.42665	0.173941	0.444715
10.017_375.31362	0.508491	-0.520096	-1.00212	-0.719661	-1.84001	1.0212	0.506881	1.42665	0.173941	0.444715
8.408_421.31905	0.173402	-0.413745	-1.30966	-0.157633	-1.63825	1.05989	0.878072	1.39533	-0.510136	0.522738
8.596_423.33481	-0.0543407	-0.115965	-1.37727	-0.25577	-1.79178	0.965699	0.738361	1.12271	-0.239281	1.00764
8.226_395.30355	-0.315904	-0.654807	-1.35853	-0.0955779	-1.39902	1.32576	1.18828	1.11685	-0.238074	0.431019
8.353_371.30348	-0.405565	-0.661926	-1.37513	-0.201354	-1.28749	1.42421	0.944586	1.34973	-0.0404159	0.253345
8.469_397.31924	-0.0119433	-0.845418	-1.23999	0.253993	-1.39865	1.41979	0.918493	1.33038	-0.270189	-0.156469
9.217_250.19312	-0.145362	-1.05076	-1.26193	0.491155	-1.41323	1.15982	0.668016	1.50005	0.00479797	0.0474397
8.075_393.28792	-0.332949	0.155672	-1.29777	-0.500241	-1.26914	1.35529	1.64287	0.749092	-0.470889	-0.0319316
7.836_343.27220	-0.377307	-0.61314	-1.32423	-0.268269	-1.05493	1.10919	1.50288	1.40614	-0.239147	-0.141179
8.087_369.28784	0.201539	-0.491606	-1.62466	-0.181742	-1.09989	1.05033	1.50239	1.152	-0.350904	-0.157447
5.07_239.15214	-0.213926	-0.403757	-1.31281	-0.779641	-1.07641	0.404143	1.50021	1.255	1.06045	-0.433262
1.018_113.04778	-0.688223	-0.92616	-0.683347	-1.00184	-0.619149	1.5008	1.37835	1.05032	0.523351	-0.534101
6.04_199.12092	-0.841719	-0.318207	-1.34552	-1.25795	-0.453567	0.867756	1.01808	1.5893	0.346818	0.395008
4.109_173.10531	-0.427946	-0.485807	-1.12718	-1.47615	-0.732533	1.12486	0.750047	1.52557	0.623211	0.225938
6.221_201.13652	-0.775623	-0.612162	-0.915697	-1.25902	-0.503153	1.06752	1.0315	1.72062	0.399129	-0.153121
6.802_330.18312	-1.17741	0.631513	-1.33725	0.17525	-1.41314	1.52287	0.970982	0.188072	0.270885	0.16823
7.376_346.21435	-1.65224	-0.143398	-0.917364	0.430348	-0.958426	1.57406	1.15734	0.575461	-0.310182	0.244405
5.384_346.17800	-1.08971	-0.606401	-1.18929	-0.0616859	-0.888199	1.84018	1.16177	0.694499	0.139238	-0.000402359
4.051_188.01435	-0.3325	-0.251229	-0.510985	-0.719639	-1.77729	0.993605	1.61873	0.450435	-0.420516	0.949381
4.605_306.07147	-0.477906	-0.335328	-0.500731	-0.807554	-1.80863	1.09497	1.14808	0.86984	-0.253766	1.07103
4.605_174.06815	-0.412848	-0.482121	-0.553663	-0.790299	-1.68364	1.2116	1.25308	0.82543	-0.358985	0.991444
3.405_284.08947	-0.456871	-0.415872	-0.578313	-0.864247	-1.71872	1.15352	1.22284	0.857566	-0.192197	0.992294
4.605_248.06849	-0.447025	-0.436303	-0.601044	-0.850579	-1.68672	1.19479	1.23297	0.862394	-0.234672	0.966188
4.607_230.05798	-0.446148	-0.438292	-0.585956	-0.846746	-1.71764	1.19429	1.22931	0.857332	-0.189438	0.943291
4.334_274.09870	-0.629029	-0.275235	-0.861069	-0.786599	-0.953125	0.976198	2.1809	0.574537	-0.425458	0.198882
4.051_421.08638	-0.470951	-0.351792	-0.858218	-1.04038	-1.02522	1.1677	1.70073	0.418224	-0.559916	1.01981
4.325_376.02217	-0.734724	-0.739236	-0.710964	-0.707333	-0.600853	1.40402	1.9265	0.0833051	-0.613863	0.693149
4.321_383.98934	-0.77685	-0.771814	-0.748511	-0.735937	-0.645009	1.20173	2.03907	0.26736	-0.460466	0.630431
4.324_190.04778	-0.790516	-0.794995	-0.774426	-0.763328	-0.657636	1.32067	1.88883	0.285303	-0.446015	0.732108
6.251_168.11510	-0.809411	-1.10589	-1.37615	0.0209227	-0.638855	1.48557	1.42523	0.323035	-0.0149072	0.690464
4.327_172.03723	-0.852961	-0.601378	-1.38085	-0.190655	-0.740689	1.22162	1.82011	0.313002	-0.258401	0.670208
4.323_154.02662	-0.838775	-0.587974	-1.36503	-0.293883	-0.726853	1.22936	1.82599	0.323565	-0.246063	0.679661
1.401_153.04259	-0.739753	-0.596669	-1.22275	-0.3365	-1.13579	0.984941	1.71608	1.02222	-0.154825	0.463047
1.803_135.03206	-0.959262	-0.507049	-1.01412	-0.448153	-1.28391	1.20569	1.52159	0.906844	-0.016163	0.594539
1.811_152.05864	-0.959262	-0.507049	-1.01412	-0.448153	-1.28391	1.20569	1.52159	0.906844	-0.016163	0.594539
4.482_203.07948	-0.851437	-0.406028	-1.33113	-0.487631	-1.11807	1.29459	1.57104	0.516807	0.171771	0.640083
6.727_348.22999	-1.01998	-0.351355	-1.14245	-0.747893	-0.995957	1.37461	1.39152	0.549894	0.0190609	0.922556
6.925_394.23580	-0.974168	-0.435199	-0.966957	-0.664809	-1.1966	1.44068	1.43084	0.482767	0.0501857	0.833256
1.447_86.03680	-0.870132	-1.01535	-0.943399	-0.266404	-0.149586	1.55912	0.437069	1.84684	-0.39128	-0.206876
0.698_162.00617	-0.924156	-0.890871	-1.02491	-0.316292	-0.236912	1.67403	0.0847739	1.8168	-0.187939	0.00548164
8.522_362.24565	-0.540661	-1.51235	-1.23178	0.146744	-0.787518	1.293	0.378576	1.12569	0.0432866	1.08502
9.019_354.17174	-0.999194	-1.65947	-0.647637	0.571213	-0.929467	1.29351	0.395457	1.23475	0.301313	0.439527
0.923_114.04303	-1.04998	-0.586785	-1.26182	-0.691161	-0.467198	0.304659	0.866431	0.851279	0.115302	1.91927
2.723_288.09566	-1.56824	-0.340812	-1.44	-0.379903	-0.515144	0.853523	0.425807	1.0801	0.731637	1.15302
4.677_154.06306	-1.33343	-0.611034	-1.36855	-0.810131	-0.0620147	0.958865	0.123189	0.918969	0.817157	1.36699
3.875_136.05251	-1.3298	0.0817984	-1.38238	-0.600434	-0.877352	1.34527	0.438453	0.906829	0.287745	1.12986
3.722_258.01985	-1.02751	-0.668952	-1.6842	-0.141832	-0.742682	1.27611	0.594465	0.629024	0.606776	1.1588
0.703_140.05861	-1.4518	-0.429552	-1.31692	-0.225065	-0.893499	1.35773	0.484345	0.864852	0.76867	0.841233
1.397_276.03016	-1.38906	-0.408353	-1.29479	0.0119786	-1.10145	1.29846	0.477868	0.585421	0.685415	1.13451
4.739_226.08411	-1.19484	-0.309294	-1.29204	-0.330271	-1.23143	0.770836	0.419171	0.863033	1.22665	1.07818
5.65_219.12938	-0.71037	-0.349469	-1.61859	-0.453605	-1.1361	0.400033	0.995244	1.2625	0.476622	1.13373
6.042_162.06813	-1.03222	-0.918691	-1.02907	-0.900993	-0.757306	1.09489	0.541585	1.23563	0.699119	1.06705
4.465_180.07874	-1.03352	-0.709678	-0.844536	-0.919525	-1.17417	1.02808	0.712437	1.11118	0.821199	1.00854
4.346_209.06886	-0.886591	-1.15785	-0.900393	-0.840408	-0.872682	1.33016	0.884693	0.882289	0.628193	0.932584
5.379_160.05249	-0.454869	-1.20251	-0.939565	-1.03891	-0.935292	1.16715	0.704714	1.25521	0.593345	0.850714
4.346_134.03679	-1.36765	-0.81064	-0.900142	-0.723228	-0.637034	1.58547	0.762228	0.845684	0.350661	0.894653
8.314_432.32398	-1.30865	-0.604358	-1.09774	-0.604378	-0.896982	1.11091	1.26269	1.07266	0.543007	0.522835
4.326_140.01101	-0.945498	-1.08056	-0.619825	-1.13587	-0.380821	1.21004	1.70428	0.441028	0.0645364	0.74269
2.922_287.98040	-0.983655	-0.735232	-1.17915	-0.991281	-0.552342	1.15796	1.52252	0.610677	0.330272	0.820233
2.933_323.95713	-0.983655	-0.735232	-1.17915	-0.991281	-0.552342	1.15796	1.52252	0.610677	0.330272	0.820233
4.324_193.05876	-1.03653	-1.03929	-0.83257	-0.965381	-0.593405	1.16776	1.51717	0.624744	0.311771	0.845732
4.326_158.02159	-1.06744	-0.818859	-0.843041	-0.852391	-0.794934	1.21484	1.62902	0.554061	0.168949	0.809783
4.326_176.03215	-1.06744	-0.818859	-0.843041	-0.852391	-0.794934	1.21484	1.62902	0.554061	0.168949	0.809783
6.916_346.21431	-1.10325	-0.380964	-0.978692	-1.20684	-0.632012	0.350523	1.65842	1.12665	0.556339	0.609821
9.471_414.31352	-0.778728	-0.845989	-0.892366	-1.107	-0.753114	0.737352	1.76943	1.02557	0.475736	0.3691
6.762_344.19873	-1.28202	-0.891185	-1.25141	-0.73066	-0.237945	0.627697	1.40947	1.01003	0.450477	0.895552
1.94_117.91442	-0.917723	-0.89821	-1.07469	-1.03642	-0.786736	0.801972	1.08623	1.01524	0.832671	0.977657
1.94_161.90423	-0.918317	-0.879088	-1.09325	-1.05786	-0.760776	0.808344	1.09994	0.993158	0.844559	0.96329
8.227_499.93733	-1.33287	-1.00067	-0.899199	-0.583147	-0.797568	0.726286	1.05039	1.1057	0.658551	1.07253
4.329_320.99090	-1.08062	-0.977866	-1.00302	-0.874744	-0.684706	1.08844	1.28692	0.827527	0.48005	0.938019
8.857_416.32898	-1.01663	-0.802428	-1.07624	-0.749505	-0.929213	0.908398	1.26998	1.19896	0.326761	0.869917
1.241_203.12707	-1.22654	-0.242414	-0.793227	-1.54301	-0.460792	1.01499	0.787696	1.36729	0.331585	0.764418
4.886_224.10246	-1.54473	0.0599582	-0.737209	-0.813238	-1.0316	0.945819	0.582806	1.59555	0.229616	0.713029
4.674_194.05564	-1.07629	-0.0635952	-1.12103	-1.00593	-0.93179	0.519323	0.603005	1.51162	0.253982	1.3107
0.684_158.04406	-1.23898	0.521747	-1.1601	-0.618891	-1.03268	1.05296	1.05518	1.40364	-0.311583	0.328707
0.684_237.98458	-1.60173	0.0495091	-0.895607	-0.724521	-0.674098	0.980001	1.28906	1.3882	-0.109731	0.298921
6.8_362.20923	-1.58754	-0.052275	-0.743444	-0.305515	-1.29885	1.22264	1.35935	0.776417	0.330179	0.299034
4.879_414.22566	-0.848542	-0.248591	-0.762928	-1.01946	-1.49501	1.16152	1.19413	0.966123	0.303747	0.749014
