# Supplementary material for: The mechanism of action of Ophiocordyceps sinensis mycelia for prevention of acute lung injury based on non-targeted serum metabolomics
Source: PLoS One. 2023 Jun 16;18(6):e0287331. doi: 10.1371/journal.pone.0287331 (PMC10275419; doi:10.1371/journal.pone.0287331)
Supplement: S3 Table — (XLSX) [file pone.0287331.s003.xlsx]

## Sheet: sheet1
Metabolite.ID
