# Supplementary material for: The mechanism of action of Ophiocordyceps sinensis mycelia for prevention of acute lung injury based on non-targeted serum metabolomics
Source: PLoS One. 2023 Jun 16;18(6):e0287331. doi: 10.1371/journal.pone.0287331 (PMC10275419; doi:10.1371/journal.pone.0287331)
Supplement: S4 Table — (XLSX) [file pone.0287331.s004.xlsx]

## Sheet: diff_heatmap
Metabolite.ID	LPS-05	LPS-10	LPS-04	LPS-03	LPS-07	OS-06	OS-08	OS-10	OS-01	OS-03
0.673_155.06960	1.16336	0.515368	-0.137676	0.303643	1.26821	0.406008	-0.169085	-0.936564	-0.290403	-2.12286
4.883_161.08411	1.96133	0.534103	-0.468888	0.521774	0.520512	0.299484	-0.70063	-1.73419	-0.265257	-0.66823
0.841_155.06958	1.81459	0.710767	-0.459433	0.429189	0.979647	-0.412436	-0.334694	-1.67965	-0.212068	-0.835916
2.881_130.06310	0.181262	-0.588073	1.76159	1.03866	0.665022	0.140913	-1.17386	0.210066	-0.950207	-1.28538
2.575_159.08963	0.412422	-0.370141	0.445759	1.55842	1.07076	0.438718	-1.66871	-0.0331505	-1.26023	-0.593848
3.591_159.08962	0.321903	-0.216886	0.456947	1.47889	1.05842	0.49097	-1.79746	0.00591095	-1.24833	-0.55036
11.377_807.57846	1.10832	0.372803	0.573714	0.675197	0.642078	-1.31441	-1.8257	0.846265	-0.342955	-0.735315
9.53_622.31325	1.1184	1.07536	0.352573	-0.0433179	0.65586	-1.18294	-1.97266	-0.0676834	0.640094	-0.575685
4.069_303.15827	1.10907	0.932436	0.266497	-0.0198503	1.38525	-0.386625	-1.12634	0.296079	-1.66824	-0.788279
5.091_244.12124	0.0286552	0.479477	-0.355103	1.47885	1.5721	-0.849871	-1.41276	-0.0579081	-1.10238	0.21894
6.8_362.20923	0.0502841	0.289478	-0.730411	-1.51114	-1.56563	0.71066	0.396843	-0.0791552	1.18709	1.25198
7.009_486.29836	-0.133051	-0.0372634	-1.39141	-0.942966	-0.603046	1.17466	0.071319	-0.735673	1.795	0.802428
8.355_372.26634	-0.530826	-0.390653	0.0767755	-1.36075	-0.921424	0.374915	-0.928267	1.0128	1.70349	0.96394
8.476_559.32787	-0.597351	-0.980364	-0.674517	-0.88518	-0.269472	-0.557237	1.03507	0.332231	2.16644	0.430389
7.471_452.27763	0.167481	-0.83557	-0.936831	-0.909948	-0.87977	-0.482098	0.13114	0.532817	1.82959	1.38319
7.814_406.27185	0.0811794	-0.872234	-0.987238	-0.81125	-0.874787	-0.341295	0.122881	0.368099	1.84978	1.46486
11.767_793.59910	-0.869563	-0.507692	-2.07103	-0.268503	0.596692	-0.243065	0.473539	1.23377	0.613004	1.04285
7.162_488.31395	-0.0783931	-0.78479	-1.82439	0.401257	-0.843766	-0.544251	0.903827	0.63691	0.629902	1.50369
9.202_294.21946	-0.656664	-1.59966	-0.493475	-0.642387	-0.650997	1.29328	1.01916	0.217007	0.0406765	1.47305
11.624_817.59905	-1.57111	-1.30712	-0.378408	-0.223674	0.297262	-0.401341	0.483103	1.45129	0.242136	1.40787
10.04_324.17513	-1.77635	-0.295404	-0.38704	-1.44278	0.502035	-0.132058	1.02316	1.0331	0.573431	0.901907
10.045_356.20137	-1.71815	0.331276	-0.781226	-1.29626	-0.350717	0.516983	0.846108	1.40966	0.59571	0.446608
4.263_339.09540	1.01793	-0.494949	-1.37715	-0.984022	-1.42932	0.366832	0.893733	1.10499	0.804489	0.097472
7.376_346.21435	0.593256	0.0482868	-0.712654	-1.87085	-1.14559	0.617561	1.279	0.144705	-0.0850862	1.13137
5.384_346.17800	0.619216	-0.178284	-0.727572	-1.3803	-1.54445	0.0956726	1.7154	0.524259	0.160047	0.716011
4.257_179.07939	-0.482039	-0.184913	-1.6615	-0.622217	-0.277965	1.06662	1.78761	0.283397	0.784004	-0.692989
0.717_78.01398	-1.33695	0.677359	-1.00783	-0.494445	-1.10068	1.43439	1.40525	-0.153719	0.11516	0.461464
7.706_166.06306	-0.833306	0.276296	-1.84619	-0.146121	-0.659014	1.00168	0.916782	-0.715104	1.00037	1.0046
7.706_194.09434	-1.2777	0.677827	-1.37179	-0.361693	-0.86054	0.677846	1.04849	-0.624732	1.13812	0.95417
