# Supplementary material for: The mechanism of action of Ophiocordyceps sinensis mycelia for prevention of acute lung injury based on non-targeted serum metabolomics
Source: PLoS One. 2023 Jun 16;18(6):e0287331. doi: 10.1371/journal.pone.0287331 (PMC10275419; doi:10.1371/journal.pone.0287331)
Supplement: S6 Table — (XLSX) [file pone.0287331.s006.xlsx]

## Sheet: 富集通路
Y-axis(Pathway)	size(MetabolitesNumber)	color(Pvalue)	X-axis(RichFactor)
Steroid hormone biosynthesis	2	0.00243452	0.020202
Aldosterone-regulated sodium reabsorption	1	0.00599009	0.125
Prostate cancer	1	0.00822777	0.0909091
Cortisol synthesis and secretion	1	0.00897262	0.0833333
Cushing syndrome	1	0.00971696	0.0769231
Pathways in cancer	1	0.0230265	0.0322581
beta-Alanine metabolism	1	0.023761	0.03125
Sulfur metabolism	1	0.0244951	0.030303
Central carbon metabolism in cancer	1	0.027426	0.027027
Protein digestion and absorption	1	0.0347176	0.0212766
